# Supplementary material for: Molecular machineries of ciliogenesis, cell survival, and vasculogenesis are differentially expressed during regeneration in explants of the demosponge Halichondria panicea
Source: BMC Genomics. 2022 Dec 29;23:858. doi: 10.1186/s12864-022-09035-0 (PMC9798719; doi:10.1186/s12864-022-09035-0)
Supplement: Supplementary file 1 — Additional file 1. [file 12864_2022_9035_MOESM1_ESM.xlsx]

## Sheet: Nreads
Supplementary Table 1. Detailed information on the samples, sequencing reads, and transcriptome assembly metrics. Abbreviations: AT, after trimming; BT, before trimming; N, number; nt, nucleotides. Note: samples in red were used for the assembly but not in the differential expression analysis.
Sample	Label	Culture date	Sampling date	N reads BT	N reads AT	% reads retained	Mapped reads (uniquely)	% Mapped reads (uniquely)	effective library size (normalization)
10	NOE_rep1_RSEM	2016-04-30	2016-05-05	4891874	4769025	97.4887	3.67812e+06	77.1253	887970
18	NOE_rep2_RSEM	2016-04-30	2016-05-04	4768888	4651433	97.5371	3.35179e+06	72.0593	1.4525e+06
8	NOE_rep3_RSEM	2016-04-30	2016-05-07	9172337	8844332	96.424	6.85534e+06	77.5112	1.08516e+06
C15	NOE_rep4_RSEM	2016-09-19	2016-09-22	34167393	16552716	48.4459	1.01394e+07	61.2551	1.88602e+06
46a	PE_rep1_RSEM	2016-04-29	2016-05-09	10882185	10665444	98.0083	8.88696e+06	83.3248	1.63576e+06
19	PE_rep2_RSEM	2016-04-29	2016-09-17	42066235	36718990	87.2885	1.0896e+07	29.674	553694
21	PE_rep3_RSEM	2016-04-30	2016-09-17	71805899	64678912	90.0746	2.12724e+07	32.8892	1.26855e+06
28	PE_rep4_RSEM	2016-04-29	2016-09-17	30298538	14497890	47.8501	7.61479e+06	52.5235	440302
M1	PA_rep1_RSEM	-	2016-09-23	25648313	18678326	72.8248	9.9746e+06	53.402	1.16784e+06
M2	PA_rep2_RSEM	-	2016-09-23	25905595	20020154	77.2812	9.7986e+06	48.9437	764478
M3	PA_rep3_RSEM	-	2016-09-23	30334865	22986519	75.7759	1.18284e+07	51.4581	1.06873e+06
M4	PA_rep4_RSEM	-	2016-09-23	37154518	21803222	58.6826	1.04377e+07	47.8724	773287

## Sheet: Transcriptome stats
Supplementary Table 1B. Details on the completeness of the reference transcriptome using BUSCO values. Abbreviations: N, number; nt, nucleotides
Completeness	BUSCO Eukaryota (303)	BUSCO Metazoa (978)
Complete	292	906
Partial	8	34
Missing	3	38
Duplication	55.82	58.28
General stats
N sequences	208269
Total length (nt)	130492831
Mean sequence length	627
N50	1047
GC content (%)	43.76
Sequences with blast	77180
