# Supplementary material for: Molecular machineries of ciliogenesis, cell survival, and vasculogenesis are differentially expressed during regeneration in explants of the demosponge Halichondria panicea
Source: BMC Genomics. 2022 Dec 29;23:858. doi: 10.1186/s12864-022-09035-0 (PMC9798719; doi:10.1186/s12864-022-09035-0)
Supplement: Supplementary file 3 — Additional file 3. [file 12864_2022_9035_MOESM3_ESM.xlsx]

## Sheet: Sheet1
Supplementary Table 4. Cell counts for archaeocytes, amoebocytes, and choanocytes (free and/or in chambers) in the different experimental conditions tested (NOE, PE, and PA).
	Average per 0.01 mm2			standard deviation per 0.01 mm2
Type of cell	NOE	PE	PA	NOE	PE	PA
archaeocytes	89.3	43.23	51.02	10.1	6.7	5.4
amoebocytes	14.1	13.8	7.1	2.3	3.3	1.8
choanocytes in chambers	2.02	61.42	82.6	0	9.7	7.6
free choanocytes	12.5	0	0	1.1	0	0
