# Supplementary material for: Molecular machineries of ciliogenesis, cell survival, and vasculogenesis are differentially expressed during regeneration in explants of the demosponge Halichondria panicea
Source: BMC Genomics. 2022 Dec 29;23:858. doi: 10.1186/s12864-022-09035-0 (PMC9798719; doi:10.1186/s12864-022-09035-0)
Supplement: Supplementary file 6 — Additional file 6. [file 12864_2022_9035_MOESM6_ESM.xlsx]

## Sheet: 2A_NOE_vs_PE
Supplementary Table 2A. Differentially expressed genes between the experimental conditions NOE and PE.
	NOE vs. PE					Expression values
	Green: upregulated in PE, Orange: upregulated in NOE					No_osculum Explant (NOE)			Pumping Explant (PE)			Pumping Adult (PA)
	Contig_id	logFC	logCPM	PValue	FDR	NP_rep1_RSEM	NP_rep2_RSEM	NP_rep3_RSEM	P_rep2_RSEM	P_rep3_RSEM	P_rep4_RSEM	A_rep1_RSEM	A_rep2_RSEM	A_rep3_RSEM	A_rep4_RSEM	BLAST_ID (gene name)	BLAST_ID (gene name)	Length	Evalue	GO_terms
Upregulated in PUMPING EXPLANT	TRINITY_DN44885_c2_g4	3.28703	10.499	5.09684e-06	0.000304913	396.881	829.44	1123.55	3933.05	6045.24	6371.07	863.665	2548.93	2859.31	2078.51	ACT3_LYTPI	Actin cytoskeletal 3	317	2.85431e-68	F:GO:0005524; C:GO:0005856; C:GO:0005737	F:ATP binding; C:cytoskeleton; C:cytoplasm
	TRINITY_DN44643_c1_g5	8.07999	9.9112	5.42732e-14	3.4812e-11	8.338	1.704	3.935	2594.49	433.298	2362.37	3129.44	2485.2	1273.57	3504.23	RLGPB_MOUSE	Ral GTPase-activating subunit beta	1433	1.62407e-26	P:GO:0050794; P:GO:0032880	P:regulation of cellular process; P:regulation of protein localization
	TRINITY_DN45626_c1_g2	4.81876	8.46575	4.40561e-09	7.74924e-07	23.345	40.448	15.08	950.322	2139.07	382.467	90.043	45.568	71.07	43.354	TRAF2_HUMAN	TNF receptor-associated factor 2	1232	7.09923e-34	P:GO:0032270; P:GO:0019538; C:GO:0005737; P:GO:0001932; P:GO:0006461; P:GO:0007165; P:GO:0043085; C:GO:0043234; P:GO:1902533; C:GO:0044425; P:GO:2001233; F:GO:0019899	P:positive regulation of cellular protein metabolic process; P:protein metabolic process; C:cytoplasm; P:regulation of protein phosphorylation; P:protein complex assembly; P:signal transduction; P:positive regulation of catalytic activity; C:protein complex; P:positive regulation of intracellular signal transduction; C:membrane part; P:regulation of apoptotic signaling pathway; F:enzyme binding
	TRINITY_DN45674_c1_g2	3.79297	11.4308	5.46283e-07	4.7554e-05	58.66	113.35	38.244	756.501	1262.52	439.967	277.925	611.873	638.302	387.332	HSP7C_RAT	Heat shock cognate 71 kDa	2348	0	C:GO:0014069; P:GO:0008380; F:GO:0055131; C:GO:0008021; P:GO:0046777; C:GO:0000974; P:GO:0061738; C:GO:0005874; C:GO:1990124; F:GO:0001786; P:GO:1902904; P:GO:0045892; C:GO:0043195; C:GO:0043198; C:GO:0043197; C:GO:0005829; P:GO:0051726; F:GO:0031072; C:GO:0005681; C:GO:0005882; P:GO:0042026; C:GO:0005765; C:GO:0005886; F:GO:0031625; C:GO:0000151; P:GO:0097214; C:GO:0005913; C:GO:0042470; P:GO:00…	C:postsynaptic density; P:RNA splicing; F:C3HC4-type RING finger domain binding; C:synaptic vesicle; P:protein autophosphorylation; C:Prp19 complex; P:late endosomal microautophagy; C:microtubule; C:messenger ribonucleoprotein complex; F:phosphatidylserine binding; P:negative regulation of supramolecular fiber organization; P:negative regulation of transcription, DNA-templated; C:terminal bouton;…	EC:3.6.1.3; EC:3.6.1.15	Adenosinetriphosphatase; Nucleoside-triphosphate phosphatase
	TRINITY_DN44115_c1_g1	5.03957	7.8804	5.72375e-10	1.31614e-07	36.411	108.799	28.646	723.98	1382.17	993.617	97.901	705.026	293.454	400.735	GRN_HUMAN	Granulins	501	2.64335e-42	C:GO:0070062; P:GO:0050794; C:GO:0043231; F:GO:0005102; P:GO:0044699; P:GO:0009987; F:GO:0044822	C:extracellular exosome; P:regulation of cellular process; C:intracellular membrane-bounded organelle; F:receptor binding; P:single-organism process; P:cellular process; F:poly(A) RNA binding				WOUND HEALING
	TRINITY_DN45585_c1_g4	6.33928	7.09196	1.4485e-07	1.54656e-05	21.505	0	11.154	662.783	378.082	808.986	952.347	660.485	1831.73	496.467	CATL_SARPE	Cathepsin L	300	6.04338e-39	F:GO:0008233; P:GO:0044767	F:peptidase activity; P:single-organism developmental process
	TRINITY_DN44483_c2_g1	4.21753	9.73027	4.3907e-07	3.94619e-05	4.627	45.756	10.973	374.246	413.325	663.06	360.415	373.419	520.846	214.318	IPO7_HUMAN	Importin-7	4885	0	P:GO:0007165; P:GO:0006606; C:GO:0016020; C:GO:0005829; F:GO:0008565; F:GO:0030695; F:GO:0008536; C:GO:0005643; C:GO:0005654	P:signal transduction; P:protein import into nucleus; C:membrane; C:cytosol; F:protein transporter activity; F:GTPase regulator activity; F:Ran GTPase binding; C:nuclear pore; C:nucleoplasm
	TRINITY_DN44675_c0_g2	3.8473	9.20791	7.92848e-08	9.35505e-06	24.562	27.177	19.13	372.621	288.289	136.225	12.651	17.919	14.349	9.669	LARP6_HUMAN	La-related 6	1639	5.6064e-36	F:GO:0000166; P:GO:0006417; C:GO:0005634; F:GO:0003723; C:GO:0030529; C:GO:0005737; P:GO:0006396	F:nucleotide binding; P:regulation of translation; C:nucleus; F:RNA binding; C:intracellular ribonucleoprotein complex; C:cytoplasm; P:RNA processing
	TRINITY_DN46029_c1_g2	4.82166	10.7291	1.1468e-09	2.392e-07	11.406	5.726	49.109	297.769	336.443	263.478	34.759	169.694	129.819	146.889	DUOX1_RAT	Dual oxidase 1 Flags: Precursor	3858	4.05202e-178	P:GO:0009987	P:cellular process
	TRINITY_DN45481_c1_g6	3.25087	8.64442	3.45281e-06	0.000222811	113.247	202.66	99.14	294.054	769.973	352.026	320.145	182.48	352.545	230.371	MAFG_CHICK	Transcription factor	992	6.0457e-16	C:GO:0005634; F:GO:0001228; F:GO:0005488; P:GO:0006357	C:nucleus; F:transcriptional activator activity, RNA polymerase II transcription regulatory region sequence-specific binding; F:binding; P:regulation of transcription from RNA polymerase II promoter
	TRINITY_DN42731_c0_g1	4.01257	8.09772	1.8412e-07	1.88335e-05	22.269	9.889	11.771	286.141	182.466	102.544	6.719	8.82	5.342	6.223	FOS_CYPCA	Proto-oncogene c-Fos	1071	6.56456e-08	F:GO:0003677; C:GO:0005667; C:GO:0005634; F:GO:0003700; P:GO:0006355; F:GO:0043565; P:GO:0006357	F:DNA binding; C:transcription factor complex; C:nucleus; F:transcription factor activity, sequence-specific DNA binding; P:regulation of transcription, DNA-templated; F:sequence-specific DNA binding; P:regulation of transcription from RNA polymerase II promoter
	TRINITY_DN43915_c4_g11	3.51631	6.01275	3.94879e-06	0.000248244	16.797	25.178	47.331	261.42	216.087	253.878	112.181	77.778	42.822	38.86	TRAF5_MOUSE	TNF receptor-associated factor 5	564	1.37418e-07	F:GO:0005515; P:GO:0007165; P:GO:0008284; C:GO:0035631; F:GO:0004871; P:GO:0051092; C:GO:0009898	F:protein binding; P:signal transduction; P:positive regulation of cell proliferation; C:CD40 receptor complex; F:signal transducer activity; P:positive regulation of NF-kappaB transcription factor activity; C:cytoplasmic side of plasma membrane
	TRINITY_DN43705_c0_g1	4.33321	8.96589	7.83049e-09	1.26517e-06	5.703	21.107	16.216	238.212	222.377	141.39	150.861	130.718	143.117	107.729	NF2L1_CHICK	Nuclear factor erythroid 2-related factor 1	1852	4.25644e-12	C:GO:0005737; C:GO:0043231; P:GO:0006355; F:GO:0043565; P:GO:0009987	C:cytoplasm; C:intracellular membrane-bounded organelle; P:regulation of transcription, DNA-templated; F:sequence-specific DNA binding; P:cellular process
	TRINITY_DN43410_c1_g4	4.94861	7.98616	1.81474e-10	4.80789e-08	7.232	3.862	7.096	231.135	127.299	108.053	13.905	14.104	11.578	10.13	JUN_COTJA	Transcription factor AP-1	1207	1.25545e-18	F:GO:0003677; C:GO:0005634; F:GO:0003700; P:GO:0006351; F:GO:0044212; P:GO:0006355; P:GO:0007265; F:GO:0043565	F:DNA binding; C:nucleus; F:transcription factor activity, sequence-specific DNA binding; P:transcription, DNA-templated; F:transcription regulatory region DNA binding; P:regulation of transcription, DNA-templated; P:Ras protein signal transduction; F:sequence-specific DNA binding
	TRINITY_DN43357_c0_g2	3.86056	8.55721	8.45647e-09	1.35096e-06	16.103	18.395	21.32	209.053	198.581	177.097	152.115	228.025	222.167	199.832	KARG_ANTJA	Arginine kinase	2386	0	F:GO:0016772	F:transferase activity, transferring phosphorus-containing groups
	TRINITY_DN41665_c3_g1	4.10406	6.46935	4.53951e-06	0.000277607	7.333	3.61	26.596	208.313	184.54	126.2	20.999	92.243	64.576	100.665	DUOX_DROME	Dual oxidase	479	3.79574e-08	F:GO:0004601; P:GO:0072593; P:GO:0010033; P:GO:0043066; P:GO:0007476; C:GO:0012505; P:GO:0008365; P:GO:0002385; P:GO:0048085; P:GO:0042742	F:peroxidase activity; P:reactive oxygen species metabolic process; P:response to organic substance; P:negative regulation of apoptotic process; P:imaginal disc-derived wing morphogenesis; C:endomembrane system; P:adult chitin-based cuticle development; P:mucosal immune response; P:adult chitin-containing cuticle pigmentation; P:defense response to bacterium	EC:1.11.1.7	Peroxidase
	TRINITY_DN42996_c0_g2	4.5751	8.37421	3.50427e-08	4.64923e-06	12.583	5.861	9.968	199.724	313.287	63.576	14.478	8.808	9.357	7.479	DNJB1_BOVIN	homolog subfamily B member 1	1287	1.26392e-86	F:GO:0005515; C:GO:0044424	F:protein binding; C:intracellular part
	TRINITY_DN44089_c2_g1	4.89762	9.95666	2.09478e-08	2.9685e-06	5.21	14.895	5.285	176.644	380.316	74.087	21.053	19.097	18.456	12.93	HSP70_ONCTS	Heat shock 70 kDa	3263	0	C:GO:0005634; F:GO:0005524; C:GO:0005737	C:nucleus; F:ATP binding; C:cytoplasm
	TRINITY_DN43741_c1_g2	5.28822	6.39738	1.64648e-08	2.42424e-06	11.225	12.491	1.597	163.987	380.541	182.545	168.259	667.578	449.25	363.419	SAP_HUMAN	Prosaposin	385	9.47514e-24	C:GO:0005615; C:GO:0070062; F:GO:0005515; P:GO:0050794; C:GO:0016020; P:GO:0044765; P:GO:0080090; C:GO:0005764; C:GO:0044437; P:GO:0006665; P:GO:0044767	C:extracellular space; C:extracellular exosome; F:protein binding; P:regulation of cellular process; C:membrane; P:single-organism transport; P:regulation of primary metabolic process; C:lysosome; C:vacuolar part; P:sphingolipid metabolic process; P:single-organism developmental process
	TRINITY_DN42014_c0_g1	3.91075	7.48886	1.2025e-08	1.83186e-06	9.093	12.251	12.751	156.283	115.9	123.081	61.216	21.326	27.597	16.676	PP16A_HUMAN	phosphatase 1 regulatory subunit 16A	1099	3.06236e-17	F:GO:0005515; C:GO:0016020; P:GO:0050790; C:GO:0005886	F:protein binding; C:membrane; P:regulation of catalytic activity; C:plasma membrane
	TRINITY_DN45626_c1_g4	5.92457	7.32793	6.72441e-09	1.11389e-06	1.207	9.133	2.535	149.769	439.426	91.303	31.097	17.861	21.202	3.596	TRAF6_DANRE	TNF receptor-associated factor 6	683	3.52917e-13	P:GO:0009617; P:GO:0045893; P:GO:0045087; F:GO:0016881; P:GO:0009615; P:GO:0009987	P:response to bacterium; P:positive regulation of transcription, DNA-templated; P:innate immune response; F:acid-amino acid ligase activity; P:response to virus; P:cellular process
	TRINITY_DN44354_c0_g4	8.16309	4.18177	6.04962e-11	1.89043e-08	0	3.647	0	130.71	267.881	95.09	260.985	920.953	427.972	398.107	RS19_ARGIR	40S ribosomal S19	225	7.9022e-19	C:GO:0030529	C:intracellular ribonucleoprotein complex
	TRINITY_DN43826_c0_g1	4.74119	7.01635	9.72349e-07	7.77414e-05	2.253	7.7	1.712	97.321	19.305	120.914	93.727	53.757	44.842	39.24	CATL_DROME	Cathepsin L	1296	5.95928e-109	P:GO:0006508; F:GO:0004197; P:GO:0035071; C:GO:0045169; C:GO:0005764	P:proteolysis; F:cysteine-type endopeptidase activity; P:salivary gland cell autophagic cell death; C:fusome; C:lysosome	EC:3.4.22	Acting on peptide bonds (peptidases)
	TRINITY_DN43365_c4_g13	5.59469	5.42048	1.05701e-11	3.95492e-09	3.762	1.599	1.498	92.785	139.851	93.733	18.224	112.974	63.766	36.071	CSMD3_HUMAN	CUB and sushi domain-containing 3	564	3.25739e-11	C:GO:0016020; C:GO:0016021; C:GO:0005886	C:membrane; C:integral component of membrane; C:plasma membrane
	TRINITY_DN46260_c12_g9	5.83943	4.70754	6.30803e-11	1.94271e-08	1.77	1.076	1.827	86.223	54.162	59.586	66.307	89.922	92.94	98.832	TNKS2_HUMAN	Tankyrase-2	477	7.78576e-10	C:GO:0005634; P:GO:0048522; P:GO:0006464; C:GO:0012505; C:GO:0043232; C:GO:0044444; P:GO:0044763; F:GO:0005488; F:GO:0016740; C:GO:0044446; P:GO:0032204	C:nucleus; P:positive regulation of cellular process; P:cellular protein modification process; C:endomembrane system; C:intracellular non-membrane-bounded organelle; C:cytoplasmic part; P:single-organism cellular process; F:binding; F:transferase activity; C:intracellular organelle part; P:regulation of telomere maintenance
	TRINITY_DN44268_c0_g2	2.90331	9.29547	6.86618e-06	0.000390238	14.756	23.843	16.093	85.644	105.963	63.697	38.329	67.418	68.499	39.69	MYS_ARGIR	Myosin heavy striated muscle	6270	0	C:GO:0043232; F:GO:0005488	C:intracellular non-membrane-bounded organelle; F:binding
	TRINITY_DN41321_c0_g2	7.2122	4.55596	1.04012e-08	1.61918e-06	0	0	1.218	78.616	19.424	17.722	0.268	0.525	0.459	0.38	ETS2_CHICK	C-ets-2	666	2.87829e-16	C:GO:0005634; P:GO:0060982; P:GO:0001569; P:GO:0030154; F:GO:0043565; F:GO:0000981; P:GO:0006357	C:nucleus; P:coronary artery morphogenesis; P:branching involved in blood vessel morphogenesis; P:cell differentiation; F:sequence-specific DNA binding; F:RNA polymerase II transcription factor activity, sequence-specific DNA binding; P:regulation of transcription from RNA polymerase II promoter
	TRINITY_DN39500_c0_g1	4.008	5.99411	5.34033e-07	4.68702e-05	2.062	7.694	5.301	78.069	47.423	68.497	35.149	61.97	45.059	35.068	MOXD1_CHICK	DBH-like monooxygenase 1	777	2.19715e-35	C:GO:0005789; F:GO:0016715; F:GO:0005507; F:GO:0016491; F:GO:0046872; F:GO:0003824; C:GO:0016020; C:GO:0016021; P:GO:0055114; C:GO:0005783; F:GO:0004497	C:endoplasmic reticulum membrane; F:oxidoreductase activity, acting on paired donors, with incorporation or reduction of molecular oxygen, reduced ascorbate as one donor, and incorporation of one atom of oxygen; F:copper ion binding; F:oxidoreductase activity; F:metal ion binding; F:catalytic activity; C:membrane; C:integral component of membrane; P:oxidation-reduction process; C:endoplasmic reti…
	TRINITY_DN36854_c3_g3	6.06611	3.98345	7.31168e-06	0.000408215	1.348	1.347	0	72.375	8.131	51.241	5.083	23.064	20.652	8.735	MUC4_HUMAN	Mucin-4	441	2.31253e-08	C:GO:0016020; C:GO:0005576	C:membrane; C:extracellular region
	TRINITY_DN44418_c2_g3	5.04321	7.5145	4.4946e-12	1.87956e-09	2.786	1.783	33.708	67.357	37.718	58.776	1.422	28.792	6.252	8.931	DMBT1_HUMAN	Deleted in malignant brain tumors 1	4246	0	F:GO:0005515; C:GO:0005737; C:GO:0016020; C:GO:0031982; C:GO:0005576; P:GO:0044699; P:GO:0002376; P:GO:0009987; P:GO:0050896	F:protein binding; C:cytoplasm; C:membrane; C:vesicle; C:extracellular region; P:single-organism process; P:immune system process; P:cellular process; P:response to stimulus
	TRINITY_DN45359_c0_g2	2.7525	8.63181	1.56624e-05	0.000763077	11.225	9.305	6.709	65.186	68.393	75.06	5.573	28.768	13.389	16.146	CLH1_BOVIN	Clathrin heavy chain 1	5564	0	P:GO:0016192; C:GO:0042470; C:GO:0030130; C:GO:0005739; C:GO:0030132; F:GO:0005198; P:GO:1900126; P:GO:0006886	P:vesicle-mediated transport; C:melanosome; C:clathrin coat of trans-Golgi network vesicle; C:mitochondrion; C:clathrin coat of coated pit; F:structural molecule activity; P:negative regulation of hyaluronan biosynthetic process; P:intracellular protein transport
	TRINITY_DN41297_c1_g2	4.28877	7.04257	1.23755e-07	1.35874e-05	3.581	2.337	5.589	64.865	102.091	26.188	36.425	49.056	29.825	15.615	LOX5_MOUSE	Arachidonate 5-lipoxygenase	1484	2.94342e-75	C:GO:0044428; P:GO:0006954; P:GO:0006691; C:GO:0005737; F:GO:0016491; F:GO:0005488; P:GO:0032501	C:nuclear part; P:inflammatory response; P:leukotriene metabolic process; C:cytoplasm; F:oxidoreductase activity; F:binding; P:multicellular organismal process
	TRINITY_DN44001_c1_g3	3.05969	9.49355	3.2943e-06	0.000214202	11.064	11.587	8.125	62.372	88.338	58.715	9.273	34.543	27.705	20.928	MYH10_HUMAN	Myosin-10	6273	0	C:GO:0036477; C:GO:0032154; C:GO:0045202; C:GO:0043005; F:GO:0005524; C:GO:0070062; P:GO:0001568; P:GO:0030902; C:GO:0044463; P:GO:0000281; P:GO:0007409; C:GO:0001725; C:GO:0005829; P:GO:0030048; P:GO:0016477; P:GO:0050896; F:GO:0043531; F:GO:0000146; F:GO:0051015; P:GO:0021591; P:GO:0030239; C:GO:0005634; F:GO:0030898; P:GO:0051234; C:GO:0005938; C:GO:0097513; C:GO:0005739; C:GO:0016460; P:GO:00…	C:somatodendritic compartment; C:cleavage furrow; C:synapse; C:neuron projection; F:ATP binding; C:extracellular exosome; P:blood vessel development; P:hindbrain development; C:cell projection part; P:mitotic cytokinesis; P:axonogenesis; C:stress fiber; C:cytosol; P:actin filament-based movement; P:cell migration; P:response to stimulus; F:ADP binding; F:microfilament motor activity; F:actin fila…	EC:3.6.1.3; EC:3.6.1.15	Adenosinetriphosphatase; Nucleoside-triphosphate phosphatase
	TRINITY_DN46047_c3_g1	6.77984	8.46453	5.79702e-13	2.9972e-10	1.066	0.406	0.98	55.021	126.695	21.469	0.26	0.653	0.668	0.346	POL3_DROME	Retrovirus-related Pol poly from transposon Includes:	5106	3.82717e-111
	TRINITY_DN41722_c2_g6	3.60709	5.79973	7.54754e-06	0.000419188	7.322	6.66	5.235	54.442	49.44	120.914	18.568	20.276	40.602	16.388	CSMD3_HUMAN	CUB and sushi domain-containing 3	1438	3.35434e-43	C:GO:0016020; C:GO:0016021; C:GO:0005886	C:membrane; C:integral component of membrane; C:plasma membrane
	TRINITY_DN40900_c2_g5	3.82276	5.39993	2.52421e-06	0.000169959	2.323	7.546	2.683	53.429	55.252	29.894	157.963	76.494	82.072	82.779	GELS1_LUMTE	Gelsolin 1	723	1.42912e-111	C:GO:0005856; P:GO:0051014; F:GO:0003779; P:GO:0051693; C:GO:0005737; P:GO:0007275; F:GO:0005509; P:GO:0045010; P:GO:0030041; P:GO:0030043	C:cytoskeleton; P:actin filament severing; F:actin binding; P:actin filament capping; C:cytoplasm; P:multicellular organism development; F:calcium ion binding; P:actin nucleation; P:actin filament polymerization; P:actin filament fragmentation
	TRINITY_DN45928_c0_g1	7.76475	8.07981	9.17213e-12	3.58728e-09	0.372	0.043	0.403	52.963	121.705	18.086	0.145	0.583	0.467	2.247	COPIA_DROME	Copia protein	3674	2.24208e-87
	TRINITY_DN44056_c3_g5	7.87912	4.30013	1.48504e-09	2.95308e-07	0.322	0	0.305	51.966	32.608	182.302	24.905	57.77	44.684	16.33	LYAM2_PIG	E-selectin	457	6.20171e-13	C:GO:0016020; C:GO:0016021; P:GO:0007155; F:GO:0030246; C:GO:0005886	C:membrane; C:integral component of membrane; P:cell adhesion; F:carbohydrate binding; C:plasma membrane
	TRINITY_DN44575_c3_g2	4.78763	6.35985	2.58028e-10	6.6113e-08	1.77	3.616	2.148	51.161	65.484	53.814	102.067	115.821	103.458	105.689	MOXD1_DANRE	DBH-like monooxygenase 1 homolog Flags: Precursor	1162	2.71553e-62	F:GO:0003824	F:catalytic activity
	TRINITY_DN45668_c3_g1	6.11673	7.96353	1.91261e-13	1.11755e-10	0.563	0.966	0.535	49.071	72.49	21.448	1.292	0.712	0.735	0.968	YRD6_CAEELRecN	Uncharacterized protein K02A2.6	4281	4.02471e-71
	TRINITY_DN43274_c0_g2	5.95634	6.87488	7.12372e-12	2.86659e-09	1.187	1.581	0.337	47.575	68.372	40.163	68.302	56.324	82.389	47.93	MPEG1_HUMAN	Macrophage-expressed gene 1	1630	3.98662e-131	C:GO:0016020; C:GO:0016021	C:membrane; C:integral component of membrane
	TRINITY_DN43741_c2_g1	5.1265	6.02892	5.06543e-08	6.34547e-06	2.917	1.581	0.272	45.468	43.747	43.586	31.082	101.681	62.564	53.3	SAP_BOVIN	Prosaposin	1099	4.13393e-17	P:GO:0044699	P:single-organism process
	TRINITY_DN46054_c1_g2	8.55355	3.7336	3.8253e-11	1.24554e-08	0.412	0	0	44.921	25.279	38.299	4.12	11.759	8.548	7.583	FLNA_DROME	Filamin-A	395	3.94185e-21	C:GO:0070938; C:GO:0035183; P:GO:0008045; P:GO:0008340; P:GO:0008104; P:GO:0008302; P:GO:0030708; C:GO:0045179; P:GO:0007067; P:GO:0008355; C:GO:0035182; P:GO:0048149; C:GO:0005884; P:GO:0007616; C:GO:0005634; C:GO:0048471; F:GO:0003779; C:GO:0005829; P:GO:0030431; P:GO:0035204	C:contractile ring; C:female germline ring canal inner rim; P:motor neuron axon guidance; P:determination of adult lifespan; P:protein localization; P:female germline ring canal formation, actin assembly; P:germarium-derived female germ-line cyst encapsulation; C:apical cortex; P:mitotic nuclear division; P:olfactory learning; C:female germline ring canal outer rim; P:behavioral response to ethan…
	TRINITY_DN45361_c2_g2	3.2248	5.91752	9.79515e-06	0.000518371	4.778	10.074	2.947	44.744	42.806	38.644	39.812	74.044	61.529	48.287	MOXD1_CHICK	DBH-like monooxygenase 1	2132	2.76232e-95	C:GO:0005789; F:GO:0016715; F:GO:0005507; F:GO:0016491; F:GO:0046872; F:GO:0003824; C:GO:0016020; C:GO:0016021; P:GO:0055114; C:GO:0005783; F:GO:0004497	C:endoplasmic reticulum membrane; F:oxidoreductase activity, acting on paired donors, with incorporation or reduction of molecular oxygen, reduced ascorbate as one donor, and incorporation of one atom of oxygen; F:copper ion binding; F:oxidoreductase activity; F:metal ion binding; F:catalytic activity; C:membrane; C:integral component of membrane; P:oxidation-reduction process; C:endoplasmic reti…
	TRINITY_DN46213_c2_g1	4.92219	7.08922	3.52831e-07	3.27526e-05	1.277	1.138	1.202	43.779	44.106	15.879	5.642	2.672	7.83	5.774	POL5_DROME	Retrovirus-related Pol poly from transposon opus Includes:	4403	2.68159e-82
	TRINITY_DN46090_c0_g1	3.82988	7.60237	3.88598e-07	3.55886e-05	5.663	3.106	5.886	43.747	49.882	22.866	7.973	7.07	25.618	26.656	PIF1_DANRE	ATP-dependent DNA helicase PIF1	6146	2.37887e-41	P:GO:0009987	P:cellular process
	TRINITY_DN44480_c1_g3	4.18904	4.98346	3.39439e-07	3.17166e-05	1.77	1.574	4.675	42.943	29.341	34.573	1.537	22.224	6.645	5.785	DMBT1_HUMAN	Deleted in malignant brain tumors 1	716	2.68656e-58	C:GO:0030659; F:GO:0005515; C:GO:0098588; C:GO:0044421; P:GO:0006952; C:GO:0098805; P:GO:0002376; P:GO:0009987; P:GO:0044767	C:cytoplasmic vesicle membrane; F:protein binding; C:bounding membrane of organelle; C:extracellular region part; P:defense response; C:whole membrane; P:immune system process; P:cellular process; P:single-organism developmental process
	TRINITY_DN44064_c1_g3	9.74652	2.64787	1.24799e-09	2.56541e-07	0	0	0	42.219	96.912	48.629	46.294	17.931	65.152	90.293	RSSA_SUBDO	40S ribosomal SA	215	2.80477e-16	F:GO:0003735; C:GO:0022627; P:GO:0000028; P:GO:0006412	F:structural constituent of ribosome; C:cytosolic small ribosomal subunit; P:ribosomal small subunit assembly; P:translation
	TRINITY_DN44665_c0_g5	3.04258	6.99285	2.0216e-05	0.000942341	5.794	9.065	10.067	41.544	42.194	68.133	13.836	37.005	44.625	20.214	CES2_CAEEL	Cell death specification 2	1666	9.21589e-07	F:GO:0001012; P:GO:0006915; P:GO:0043068; F:GO:1990837	F:RNA polymerase II regulatory region DNA binding; P:apoptotic process; P:positive regulation of programmed cell death; F:sequence-specific double-stranded DNA binding
	TRINITY_DN43741_c3_g1	4.96652	6.88641	6.07582e-10	1.37852e-07	3.199	2.552	1.037	40.402	70.459	42.472	31.892	78.897	54.317	39.955	SAP_HUMAN	Prosaposin	1704	1.11621e-35	P:GO:0050794; C:GO:0043231; C:GO:0044444; P:GO:0044763; C:GO:0005576; F:GO:0005488	P:regulation of cellular process; C:intracellular membrane-bounded organelle; C:cytoplasmic part; P:single-organism cellular process; C:extracellular region; F:binding
	TRINITY_DN34631_c0_g2	5.21272	4.33175	1.41469e-06	0.000105957	0	2.565	0.938	39.919	31.196	29.489	6.681	27.777	28.899	28.938	AT2A2_RABIT	Sarcoplasmic endoplasmic reticulum calcium ATPase 2	540	3.4565e-18	F:GO:0005524; F:GO:0046872; C:GO:0016021; P:GO:0070588; F:GO:0005388; C:GO:0033017	F:ATP binding; F:metal ion binding; C:integral component of membrane; P:calcium ion transmembrane transport; F:calcium-transporting ATPase activity; C:sarcoplasmic reticulum membrane	EC:3.6.1.3; EC:3.6.3.8; EC:3.6.1.15	Adenosinetriphosphatase; Calcium-transporting ATPase; Nucleoside-triphosphate phosphatase
	TRINITY_DN41500_c0_g1	3.28712	6.57659	2.65416e-06	0.000177736	3.782	6.507	4.848	39.356	32.102	50.897	2.01	9.834	5.276	5.382	NF2L1_MOUSE	Nuclear factor erythroid 2-related factor 1	1574	1.08395e-10	F:GO:0000980; C:GO:0005634; F:GO:0005515; P:GO:0030218; C:GO:0005737; F:GO:0001190; F:GO:0001205; P:GO:0045944	F:RNA polymerase II distal enhancer sequence-specific DNA binding; C:nucleus; F:protein binding; P:erythrocyte differentiation; C:cytoplasm; F:transcriptional activator activity, RNA polymerase II transcription factor binding; F:transcriptional activator activity, RNA polymerase II distal enhancer sequence-specific binding; P:positive regulation of transcription from RNA polymerase II promoter
	TRINITY_DN40248_c2_g3	3.71006	5.78772	3.67598e-07	3.39388e-05	2.283	2.251	4.206	39.244	47.936	41.155	20.617	37.028	46.103	19.107	SORC3_MOUSE	VPS10 domain-containing receptor 3 Flags: Precursor	1280	9.45876e-19	C:GO:0014069; F:GO:0005515; P:GO:1900452; C:GO:0016020; C:GO:0016021; P:GO:0007612; P:GO:0007613	C:postsynaptic density; F:protein binding; P:regulation of long term synaptic depression; C:membrane; C:integral component of membrane; P:learning; P:memory
	TRINITY_DN46199_c3_g7	3.50356	4.49922	6.97159e-06	0.000394515	9.274	6.371	2.371	38.809	70.073	28.74	2.209	14.233	5.81	4.518	EPHA1_HUMAN	Ephrin type-A receptor 1	703	1.46884e-10	F:GO:0004713; P:GO:0050794; C:GO:0016020; P:GO:0016310; P:GO:0044699; P:GO:0048518	F:protein tyrosine kinase activity; P:regulation of cellular process; C:membrane; P:phosphorylation; P:single-organism process; P:positive regulation of biological process	EC:2.7.10	Transferring phosphorus-containing groups
	TRINITY_DN40672_c7_g4	6.46283	4.77913	6.71091e-07	5.65712e-05	0	1.999	0	38.407	38.575	49.277	103.214	37.903	73.624	32.81	CASP8_MOUSE	Caspase-8	724	8.1363e-12	C:GO:0030690; C:GO:0044425; P:GO:0008625; C:GO:0005886; F:GO:0097153; P:GO:0060546; P:GO:0097284; P:GO:0007507; P:GO:0001841; P:GO:0070243; F:GO:0046982; P:GO:0001525; C:GO:0005739; P:GO:0006508; P:GO:2001238; P:GO:0006919; P:GO:0030225	C:Noc1p-Noc2p complex; C:membrane part; P:extrinsic apoptotic signaling pathway via death domain receptors; C:plasma membrane; F:cysteine-type endopeptidase activity involved in apoptotic process; P:negative regulation of necroptotic process; P:hepatocyte apoptotic process; P:heart development; P:neural tube formation; P:regulation of thymocyte apoptotic process; F:protein heterodimerization acti…	EC:3.4.22	Acting on peptide bonds (peptidases)
	TRINITY_DN46286_c3_g1	8.2907	3.44667	1.03792e-10	2.98127e-08	0	0.314	0	37.587	23.831	24.527	15.931	6.545	14.959	5.67	NELL2_DANRE	kinase C-binding NELL2	505	1.84263e-07	F:GO:0005509; C:GO:0005576	F:calcium ion binding; C:extracellular region
	TRINITY_DN38320_c0_g1	3.02768	6.97772	1.17918e-05	0.000605627	4.607	9.182	4.42	36.622	52.047	33.094	8.432	30.472	23.665	18.082	SRK4_SPOLA	Tyrosine- kinase isoform SRK4	1990	0	F:GO:0005524; P:GO:0018108; F:GO:0004715; C:GO:0005737	F:ATP binding; P:peptidyl-tyrosine phosphorylation; F:non-membrane spanning protein tyrosine kinase activity; C:cytoplasm	EC:2.7.10; EC:2.7.10.2	Transferring phosphorus-containing groups; Non-specific protein-tyrosine kinase
	TRINITY_DN43482_c0_g2	3.82352	5.52421	1.30939e-07	1.41575e-05	2.575	1.82	3.786	35.834	43.782	29.813	67.614	77.264	83.274	34.642	FLNC_MOUSE	Filamin-C	1992	2.39261e-30	C:GO:0044464	C:cell part
	TRINITY_DN45097_c1_g1	3.14242	5.69355	6.87681e-06	0.000390582	6.035	14.514	5.194	35.77	42.841	37.753	13.079	8.843	7.955	10.291	HMCN1_HUMAN	Hemicentin-1	3173	1.79847e-48	C:GO:0044421	C:extracellular region part
	TRINITY_DN45989_c8_g15	3.48729	5.07416	2.00781e-06	0.000141792	4.204	3.1	5.26	35.351	44.991	37.672	3.234	22.247	12.504	9.323	VPP1_PONAB	V-type proton ATPase 116 kDa subunit a isoform 1	721	3.00763e-58	P:GO:0006811; C:GO:0031410; C:GO:0044425	P:ion transport; C:cytoplasmic vesicle; C:membrane part
	TRINITY_DN45247_c0_g3	5.3846	5.42701	7.78041e-11	2.30465e-08	0.624	1.759	0.601	35.207	28.097	36.983	15.701	11.923	7.905	8.159	GOLI_DROME	goliath precursor	1471	6.49521e-08	C:GO:0005768; P:GO:0016567	C:endosome; P:protein ubiquitination
	TRINITY_DN40692_c2_g5	3.80608	5.10424	7.14761e-06	0.000401155	1.65	3.29	2.7	34.869	14.203	28.963	8.111	13.778	16.954	17.102	FBLN3_RAT	EGF-containing fibulin-like extracellular matrix 1	1373	1.88216e-35	P:GO:0044699	P:single-organism process
	TRINITY_DN41875_c1_g4	3.38771	5.35243	4.52173e-06	0.000277115	5.643	2.657	6.388	34.354	46.087	23.697	3.96	15.714	7.938	11.835	RN213_MOUSE	E3 ubiquitin- ligase RNF213	1620	7.7788e-52
	TRINITY_DN46122_c3_g3	2.91594	7.53942	1.76546e-05	0.000838584	6.689	5.529	8.898	33.856	70.403	28.213	2.033	12.214	5.626	5.347	CNTN5_CHICK	Contactin-5	3816	9.26003e-12	P:GO:0007605; C:GO:0016020; P:GO:0007155; C:GO:0005886; C:GO:0031225	P:sensory perception of sound; C:membrane; P:cell adhesion; C:plasma membrane; C:anchored component of membrane
	TRINITY_DN46297_c34_g3	3.53156	5.52481	4.53705e-06	0.000277607	5.924	2.368	4.149	32.875	24.927	38.664	41.524	38.685	74.501	61.033	NLRC5_HUMAN	NLRC5 Caterpiller	2032	1.51618e-19	P:GO:0050794; P:GO:0019222; F:GO:0005488; P:GO:0048518	P:regulation of cellular process; P:regulation of metabolic process; F:binding; P:positive regulation of biological process
	TRINITY_DN46004_c2_g2	4.27985	6.57989	1.52129e-09	3.01814e-07	1.388	1.66	1.342	32.794	21.427	20.497	4.388	13.008	10.134	13.691	LPLT2_CAEEL	Latrophilin LAT-2 Flags: Precursor	3969	1.06113e-21	P:GO:0097264; F:GO:0004930; P:GO:0007186; P:GO:0007165; C:GO:0016020; C:GO:0016021; F:GO:0004175; F:GO:0030246; F:GO:0004871; C:GO:0005886	P:self proteolysis; F:G-protein coupled receptor activity; P:G-protein coupled receptor signaling pathway; P:signal transduction; C:membrane; C:integral component of membrane; F:endopeptidase activity; F:carbohydrate binding; F:signal transducer activity; C:plasma membrane
	TRINITY_DN44480_c1_g2	3.96574	4.72634	2.21765e-07	2.21529e-05	1.971	1.63	1.161	31.427	30.851	28.882	2.133	20.812	4.032	8.805	DMBT1_HUMAN	Deleted in malignant brain tumors 1	2271	0	P:GO:0098542; C:GO:0005615; C:GO:0070062; F:GO:0005515; P:GO:0006955; P:GO:0030154; P:GO:0048856; C:GO:0030670; F:GO:0004872	P:defense response to other organism; C:extracellular space; C:extracellular exosome; F:protein binding; P:immune response; P:cell differentiation; P:anatomical structure development; C:phagocytic vesicle membrane; F:receptor activity
	TRINITY_DN42540_c0_g4	4.29074	5.22114	1.63868e-07	1.70689e-05	2.233	3.819	3.959	30.478	45.982	79.698	8.179	25.805	22.914	15.304	POGK_MOUSE	Pogo transposable element with KRAB domain	601	4.57214e-06	F:GO:0003676; F:GO:0003677; P:GO:0008150; C:GO:0005634; P:GO:0007275; P:GO:0006355; C:GO:0005575; C:GO:0005622	F:nucleic acid binding; F:DNA binding; P:biological_process; C:nucleus; P:multicellular organism development; P:regulation of transcription, DNA-templated; C:cellular_component; C:intracellular
	TRINITY_DN45271_c1_g3	5.77938	6.04662	2.73353e-10	6.96104e-08	1.217	0.387	1.836	29.819	79.673	50.593	10.136	46.419	40.652	24.074	SVEP1_RAT	von Willebrand factor type EGF and pentraxin domain-containing 1 Flags: Precursor	965	8.50216e-23	C:GO:0005615; C:GO:0005737; F:GO:0005509; C:GO:0016020; P:GO:0007155; F:GO:0003682; C:GO:0005576	C:extracellular space; C:cytoplasm; F:calcium ion binding; C:membrane; P:cell adhesion; F:chromatin binding; C:extracellular region
	TRINITY_DN45278_c2_g1	10.9599	3.83109	1.60805e-11	5.69217e-09	0	0	0	29.738	79.019	17.965	0.161	29.527	216.833	101.76	PDI2_CAEEL	disulfide-isomerase 2	382	9.74006e-17	F:GO:0003810; F:GO:0003756; P:GO:0030968; P:GO:0080058; P:GO:0055114; C:GO:0016222; F:GO:0031545; P:GO:0018401	F:protein-glutamine gamma-glutamyltransferase activity; F:protein disulfide isomerase activity; P:endoplasmic reticulum unfolded protein response; P:protein deglutathionylation; P:oxidation-reduction process; C:procollagen-proline 4-dioxygenase complex; F:peptidyl-proline 4-dioxygenase activity; P:peptidyl-proline hydroxylation to 4-hydroxy-L-proline	EC:1.14.11; EC:5.3.4.1; EC:2.3.2.13	Acting on paired donors, with incorporation or reduction of molecular oxygen. The oxygen incorporated need not be derived from O(2); Protein disulfide-isomerase; Protein-glutamine gamma-glutamyltransferase
	TRINITY_DN37982_c0_g1	3.90136	5.87559	1.53139e-07	1.62288e-05	2.806	2.712	1.383	29.722	29.024	16.689	6.551	8.411	10.359	4.356	ATS10_HUMAN	A disintegrin and metallo ase with thrombospondin motifs 10	1702	1.46824e-07	C:GO:0031012; F:GO:0005488	C:extracellular matrix; F:binding
	TRINITY_DN45869_c0_g1	5.25719	7.81895	1.01548e-06	8.07362e-05	1.006	0.148	1.992	29.577	66.77	9.094	0.566	1.307	0.109	0.519	POL3_DROME	Retrovirus-related Pol poly from transposon Includes:	4740	4.81513e-108
	TRINITY_DN45054_c0_g1	3.02577	7.57452	1.68133e-05	0.000805346	3.188	10.031	5.704	29.465	26.544	27.687	9.678	20.672	26.353	21.113	MYO1D_BOVIN	Unconventional myosin-Id	4428	0	C:GO:0036477; P:GO:0051641; F:GO:0003779; C:GO:0031410; F:GO:0017111; C:GO:0043005	C:somatodendritic compartment; P:cellular localization; F:actin binding; C:cytoplasmic vesicle; F:nucleoside-triphosphatase activity; C:neuron projection	EC:3.6.1.15	Nucleoside-triphosphate phosphatase
	TRINITY_DN44201_c0_g1	4.51091	5.51523	9.5282e-09	1.49971e-06	1.509	6.015	0.543	29.304	19.874	25.742	2.27	20.812	2.646	4.909	DMBT1_HUMAN	Deleted in malignant brain tumors 1	1894	5.49867e-163	C:GO:0030659; F:GO:0005515; C:GO:0098588; C:GO:0044421; P:GO:0006952; C:GO:0098805; P:GO:0002376; P:GO:0009987; P:GO:0044767	C:cytoplasmic vesicle membrane; F:protein binding; C:bounding membrane of organelle; C:extracellular region part; P:defense response; C:whole membrane; P:immune system process; P:cellular process; P:single-organism developmental process
	TRINITY_DN41520_c4_g2	4.83721	4.76191	5.31475e-08	6.59966e-06	1.358	4.926	1.169	28.629	105.738	31.839	14.257	62.39	32.864	52.839	CSMD3_MOUSE	CUB and sushi domain-containing 3	565	2.52794e-16	P:GO:0008150; C:GO:0016020; C:GO:0016021; C:GO:0005575; F:GO:0003674; C:GO:0005886	P:biological_process; C:membrane; C:integral component of membrane; C:cellular_component; F:molecular_function; C:plasma membrane
	TRINITY_DN38905_c0_g2	3.12521	6.47308	1.30176e-05	0.000656722	2.927	6.599	2.881	28.629	38.441	21.529	20.594	32.152	33.991	30.539	SNX2_HUMAN	Sorting nexin-2	1947	6.21974e-135	F:GO:0042803; P:GO:0015031; F:GO:0005154; F:GO:0035091; F:GO:0005158; P:GO:0006897; C:GO:0042995; F:GO:1990460; C:GO:0070062; P:GO:0016050; F:GO:0046982; C:GO:0030905; P:GO:0072673; F:GO:1990459; C:GO:0010008; P:GO:0034498; C:GO:0019898; P:GO:0051259	F:protein homodimerization activity; P:protein transport; F:epidermal growth factor receptor binding; F:phosphatidylinositol binding; F:insulin receptor binding; P:endocytosis; C:cell projection; F:leptin receptor binding; C:extracellular exosome; P:vesicle organization; F:protein heterodimerization activity; C:retromer, tubulation complex; P:lamellipodium morphogenesis; F:transferrin receptor bi…
	TRINITY_DN44125_c0_g3	3.68346	4.16542	6.41232e-06	0.000369115	1.358	2.398	3.943	28.596	25.236	26.228	11.749	20.171	28.114	19.787	AL4A1_MOUSE	Delta-1-pyrroline-5-carboxylate mitochondrial	565	1.76531e-33	F:GO:0004029; F:GO:0003842; F:GO:0042802; P:GO:0009084; P:GO:0006560; C:GO:0005739	F:aldehyde dehydrogenase (NAD) activity; F:1-pyrroline-5-carboxylate dehydrogenase activity; F:identical protein binding; P:glutamine family amino acid biosynthetic process; P:proline metabolic process; C:mitochondrion	EC:1.5.1.12; EC:1.2.1.3	Acting on the CH-NH group of donors; Aldehyde dehydrogenase (NAD(+))
	TRINITY_DN37629_c0_g2	5.29501	3.46051	1.96516e-06	0.000139125	0	1.759	1.506	28.323	12.741	17.985	17.628	6.148	19.85	3.227	MUC4_MOUSE	Mucin-4	802	5.0445e-10	P:GO:0007160; P:GO:0022408; F:GO:0005176; P:GO:0007155; C:GO:0005783; C:GO:0043234; C:GO:0005576; P:GO:0002244; C:GO:0031528; P:GO:0002853; C:GO:0005615; P:GO:0001953; C:GO:0005737; P:GO:0043066; C:GO:0016020; C:GO:0016021; P:GO:0010469; F:GO:0032403; C:GO:0016324	P:cell-matrix adhesion; P:negative regulation of cell-cell adhesion; F:ErbB-2 class receptor binding; P:cell adhesion; C:endoplasmic reticulum; C:protein complex; C:extracellular region; P:hematopoietic progenitor cell differentiation; C:microvillus membrane; P:negative regulation of T cell mediated cytotoxicity directed against tumor cell target; C:extracellular space; P:negative regulation of c…
	TRINITY_DN39606_c3_g5	4.74908	6.84138	1.34306e-10	3.73208e-08	0.614	0.806	0.98	28.194	25.272	20.537	1.926	9.449	5.726	6.039	SVEP1_RAT	von Willebrand factor type EGF and pentraxin domain-containing 1 Flags: Precursor	4623	8.52373e-79	C:GO:0005615; C:GO:0005737; F:GO:0005509; C:GO:0016020; P:GO:0007155; F:GO:0003682; C:GO:0005576	C:extracellular space; C:cytoplasm; F:calcium ion binding; C:membrane; P:cell adhesion; F:chromatin binding; C:extracellular region
	TRINITY_DN33766_c1_g5	4.21616	2.50755	1.23519e-05	0.000630746	2.927	0.843	3.005	27.969	36.762	23.109	0	19.109	1.511	3.918	PTPRM_HUMAN	Receptor-type tyrosine- phosphatase mu	274	2.61961e-27	P:GO:0016525; F:GO:0042802; P:GO:0031290; P:GO:0007165; P:GO:0006470; F:GO:0005001; P:GO:0007156; C:GO:0005887; C:GO:0048471; C:GO:0005913; F:GO:0045296; P:GO:0042493; P:GO:0010842; P:GO:0001937; P:GO:0010596; C:GO:0030027	P:negative regulation of angiogenesis; F:identical protein binding; P:retinal ganglion cell axon guidance; P:signal transduction; P:protein dephosphorylation; F:transmembrane receptor protein tyrosine phosphatase activity; P:homophilic cell adhesion via plasma membrane adhesion molecules; C:integral component of plasma membrane; C:perinuclear region of cytoplasm; C:cell-cell adherens junction; F:…	EC:3.1.3.16; EC:3.1.3.48; EC:3.1.3.41	Protein-serine/threonine phosphatase; Protein-tyrosine-phosphatase; 4-nitrophenylphosphatase
	TRINITY_DN44755_c0_g1	4.48251	6.61317	4.08975e-10	9.7456e-08	1.388	1.833	2.683	27.792	29.572	33.884	7.874	18.071	12.279	13.806	PTPRS_HUMAN	Receptor-type tyrosine- phosphatase S	2545	2.58611e-80	C:GO:0005887; C:GO:0070062; F:GO:0005515; P:GO:0006470; P:GO:0007268; F:GO:0005001; P:GO:0021543	C:integral component of plasma membrane; C:extracellular exosome; F:protein binding; P:protein dephosphorylation; P:chemical synaptic transmission; F:transmembrane receptor protein tyrosine phosphatase activity; P:pallium development	EC:3.1.3.16; EC:3.1.3.48; EC:3.1.3.41	Protein-serine/threonine phosphatase; Protein-tyrosine-phosphatase; 4-nitrophenylphosphatase
	TRINITY_DN40488_c0_g2	2.7753	6.90291	2.1618e-05	0.000987179	5.291	6.371	8.47	27.165	36.923	25.357	15.747	35.815	35.335	35.864	2A5D_RABIT	Serine threonine- phosphatase 2A 56 kDa regulatory subunit delta isoform	2502	0	C:GO:0005634; P:GO:0007165; P:GO:0034047; C:GO:0000159	C:nucleus; P:signal transduction; P:regulation of protein phosphatase type 2A activity; C:protein phosphatase type 2A complex
	TRINITY_DN40912_c3_g3	11.5292	4.39319	6.6625e-15	5.2627e-12	0	0	0	26.57	22.257	23.049	0	0	0	0.035	CASP8_MOUSE	Caspase-8	1232	2.2558e-30	C:GO:0044428; P:GO:0048646; C:GO:0043234; C:GO:0044444; P:GO:0048523; P:GO:0008625; P:GO:0009967; C:GO:0005886; F:GO:0097153; P:GO:0009888; P:GO:0007507; F:GO:0005515; P:GO:0043065; P:GO:2001056; P:GO:2001233	C:nuclear part; P:anatomical structure formation involved in morphogenesis; C:protein complex; C:cytoplasmic part; P:negative regulation of cellular process; P:extrinsic apoptotic signaling pathway via death domain receptors; P:positive regulation of signal transduction; C:plasma membrane; F:cysteine-type endopeptidase activity involved in apoptotic process; P:tissue development; P:heart developm…	EC:3.4.22	Acting on peptide bonds (peptidases)
	TRINITY_DN38876_c0_g1	4.50738	4.81853	1.54785e-05	0.000756707	0.513	0.455	0.848	26.28	2.516	5.57	0.734	0.677	0.876	0.542	ETV1_HUMAN	ETS translocation variant 1	1692	7.42024e-33	C:GO:0005634; F:GO:0001077; F:GO:0005515; F:GO:0000978; P:GO:0006366; P:GO:0045944; P:GO:0048935	C:nucleus; F:transcriptional activator activity, RNA polymerase II core promoter proximal region sequence-specific binding; F:protein binding; F:RNA polymerase II core promoter proximal region sequence-specific DNA binding; P:transcription from RNA polymerase II promoter; P:positive regulation of transcription from RNA polymerase II promoter; P:peripheral nervous system neuron development
	TRINITY_DN35787_c0_g4	3.87661	3.67019	5.09582e-06	0.000304913	3.219	1.574	2.832	26.152	40.276	21.124	29.094	49.686	43.916	54.579	ARK72_RAT	Aflatoxin B1 aldehyde reductase member 2	426	2.11774e-19	F:GO:0016616	F:oxidoreductase activity, acting on the CH-OH group of donors, NAD or NADP as acceptor
	TRINITY_DN46038_c4_g7	3.69798	2.9043	1.64941e-05	0.000794071	2.273	1.605	1.424	25.734	33.958	20.274	12.544	19.261	11.152	7.641	MAP1A_HUMAN	Microtubule-associated 1A	498	1.98736e-06	C:GO:0005856; F:GO:0005515; P:GO:0033043; P:GO:0006950; P:GO:0009987	C:cytoskeleton; F:protein binding; P:regulation of organelle organization; P:response to stress; P:cellular process
	TRINITY_DN43767_c1_g3	3.70024	5.93252	2.70801e-07	2.6252e-05	1.881	4.188	2.074	25.283	26.789	31.758	10.312	30.775	31.495	24.097	VMA5A_HUMAN	von Willebrand factor A domain-containing 5A	2321	4.63621e-116	C:GO:0005654	C:nucleoplasm
	TRINITY_DN45891_c0_g1	8.3767	5.13747	1.62686e-05	0.000784988	0.181	0	0	25.283	0.049	15.251	0.245	1.318	2.446	0.841	GIN1_RAT	Gypsy retrotransposon integrase 1	2782	6.17913e-19	F:GO:0003676; P:GO:0015074	F:nucleic acid binding; P:DNA integration
	TRINITY_DN41990_c1_g2	4.92574	6.71241	1.20412e-10	3.40141e-08	0.744	1.193	0.428	25.267	17.977	22.198	1.017	10.488	3.648	3.941	DMBT1_HUMAN	Deleted in malignant brain tumors 1	3951	0	P:GO:0098542; C:GO:0005615; C:GO:0070062; F:GO:0005515; P:GO:0006955; P:GO:0030154; P:GO:0048856; C:GO:0030670; F:GO:0004872	P:defense response to other organism; C:extracellular space; C:extracellular exosome; F:protein binding; P:immune response; P:cell differentiation; P:anatomical structure development; C:phagocytic vesicle membrane; F:receptor activity
	TRINITY_DN46153_c0_g1	4.44225	8.48808	8.29579e-10	1.80537e-07	0.684	1.402	2.165	24.334	19.453	18.127	1.674	5.868	2.872	2.939	FAT4_HUMAN	Protocadherin Fat 4	12829	0	P:GO:0048513	P:animal organ development
	TRINITY_DN45903_c2_g1	3.71286	5.46928	4.31701e-06	0.000265906	2.243	0.75	3.013	23.787	30.866	24.669	2.813	13.894	6.678	9.992	RN213_MOUSE	E3 ubiquitin- ligase RNF213	2567	5.97793e-22
	TRINITY_DN41925_c1_g1	6.17817	2.27338	2.01363e-06	0.000141967	0	1.162	0	23.755	24.569	9.377	55.085	22.235	40.477	21.896	CASP1_DROME	Caspase-1	315	1.44283e-06	P:GO:0016239; P:GO:1900074; F:GO:0097200; C:GO:0005739; F:GO:1990525; P:GO:0007300; P:GO:0035071; P:GO:0045476; P:GO:0009267; P:GO:0016322; P:GO:0097194	P:positive regulation of macroautophagy; P:negative regulation of neuromuscular synaptic transmission; F:cysteine-type endopeptidase activity involved in execution phase of apoptosis; C:mitochondrion; F:BIR domain binding; P:ovarian nurse cell to oocyte transport; P:salivary gland cell autophagic cell death; P:nurse cell apoptotic process; P:cellular response to starvation; P:neuron remodeling; P…	EC:3.4.22	Acting on peptide bonds (peptidases)
	TRINITY_DN41515_c4_g5	5.13125	5.06542	1.6137e-08	2.39414e-06	0.342	0.843	0.255	23.45	35.729	13.469	21.725	23.157	23.64	18.6	SVEP1_MOUSE	von Willebrand factor type EGF and pentraxin domain-containing 1	2868	2.20787e-10	P:GO:0008150; C:GO:0005615; C:GO:0005737; F:GO:0005509; C:GO:0016020; P:GO:0007155; F:GO:0003682; C:GO:0005576	P:biological_process; C:extracellular space; C:cytoplasm; F:calcium ion binding; C:membrane; P:cell adhesion; F:chromatin binding; C:extracellular region
	TRINITY_DN46054_c1_g1	4.6206	7.93774	4.23326e-08	5.43878e-06	0.573	0.424	1.951	23.305	19.164	18.836	1.521	6.428	5.134	4.587	FLNB_HUMAN	Filamin-B	7738	3.48664e-163	C:GO:0005737; P:GO:0044763; C:GO:0043226; F:GO:0005488	C:cytoplasm; P:single-organism cellular process; C:organelle; F:binding
	TRINITY_DN46139_c1_g1	4.61253	6.2374	2.8376e-09	5.29454e-07	4.355	1.218	4.881	22.887	26.895	10.815	4.854	5.845	3.781	3.307	COPIA_DROME	Copia protein	3662	1.26009e-123
	TRINITY_DN42809_c3_g5	6.27354	1.54184	1.62315e-05	0.000784084	0	3.327	0	22.452	11.399	5.468	45.04	0.175	20.827	51.571	ASB3_BOVIN	Ankyrin repeat and SOCS box 3	543	9.84839e-17	P:GO:0035556; C:GO:0005622; P:GO:0016567	P:intracellular signal transduction; C:intracellular; P:protein ubiquitination
	TRINITY_DN39765_c0_g1	3.41248	3.82088	1.66713e-05	0.000800344	1.77	2.608	2.041	21.825	19.909	12.82	24.324	11.853	0	5.785	CAS4_EPHMU	Short-chain collagen	622	8.06485e-07	C:GO:0005581; C:GO:0005576; C:GO:0005578	C:collagen trimer; C:extracellular region; C:proteinaceous extracellular matrix
	TRINITY_DN35725_c0_g2	7.48492	4.05916	2.1057e-10	5.52722e-08	0	0.437	0	20.748	23.81	14.967	64.297	40.271	46.57	34.561	MAL2_DROME	Maltase A2	705	1.47977e-41	P:GO:0005975; F:GO:0003824	P:carbohydrate metabolic process; F:catalytic activity
	TRINITY_DN45041_c1_g3	5.74698	6.54513	1.98845e-05	0.000930184	9.344	2.835	0	20.651	82.435	15.15	94.262	40.096	8.464	3.192	TYRP2_HUMAN	L-dopachrome tautomerase	1961	5.07009e-60	C:GO:0005737; P:GO:0008152; P:GO:0048856; P:GO:0044763	C:cytoplasm; P:metabolic process; P:anatomical structure development; P:single-organism cellular process
	TRINITY_DN44772_c0_g2	7.10265	3.69793	2.79597e-08	3.8286e-06	0	0.99	0	20.394	60.881	18.431	24.882	68.771	51.32	25.572	MCP_SAGMY	Membrane cofactor CD_antigen	432	9.18167e-10	P:GO:0045087; P:GO:0006958; C:GO:0016020; C:GO:0031410; P:GO:0007338; P:GO:0002376; C:GO:0002079; C:GO:0009986	P:innate immune response; P:complement activation, classical pathway; C:membrane; C:cytoplasmic vesicle; P:single fertilization; P:immune system process; C:inner acrosomal membrane; C:cell surface
	TRINITY_DN41207_c1_g1	2.90448	6.81863	1.00511e-05	0.000530273	2.726	3.487	3.803	19.927	22.685	19.646	1.506	10.569	5.543	3.699	FKB15_HUMAN	FK506-binding 15	3328	5.57003e-54	F:GO:0005515; P:GO:0010923; C:GO:0016020; C:GO:0044464	F:protein binding; P:negative regulation of phosphatase activity; C:membrane; C:cell part
	TRINITY_DN45321_c0_g2	4.34323	5.12233	3.07405e-07	2.91707e-05	1.147	0.633	2.889	19.767	9.607	16.729	0.627	6.055	1.235	2.777	DMBT1_HUMAN	Deleted in malignant brain tumors 1	3183	1.37999e-47	C:GO:0016020; P:GO:0009987	C:membrane; P:cellular process
	TRINITY_DN39025_c3_g8	5.91076	3.18804	3.93191e-08	5.10544e-06	0	0.246	0.659	19.541	24.393	26.289	29.354	16.857	28.498	30.678	RIPK1_HUMAN	Receptor-interacting serine threonine- kinase 1	562	7.7405e-09	P:GO:0070926; P:GO:0043123; P:GO:0097191; P:GO:0051291; P:GO:0043124; P:GO:0044257; P:GO:0045944; P:GO:0051092; P:GO:0060545; C:GO:0097342; P:GO:0097343; P:GO:0045651; P:GO:0032760; P:GO:0071356; P:GO:0097527; F:GO:0032403; F:GO:0042802; P:GO:0036289; P:GO:0051260; C:GO:0043235; F:GO:0005123; F:GO:0004674; P:GO:1990000; P:GO:0032757; F:GO:0031625; P:GO:0043085; P:GO:0046330; C:GO:0005739; P:GO:20…	P:regulation of ATP:ADP antiporter activity; P:positive regulation of I-kappaB kinase/NF-kappaB signaling; P:extrinsic apoptotic signaling pathway; P:protein heterooligomerization; P:negative regulation of I-kappaB kinase/NF-kappaB signaling; P:cellular protein catabolic process; P:positive regulation of transcription from RNA polymerase II promoter; P:positive regulation of NF-kappaB transcripti…	EC:2.7.11	Transferring phosphorus-containing groups
	TRINITY_DN46000_c1_g3	3.33585	6.17489	1.28302e-05	0.000650576	2.766	1.378	5.54	19.155	39.004	18.917	3.761	27.567	14.525	12.377	FRAS1_MOUSE	Extracellular matrix FRAS1 Flags: Precursor	2608	9.39324e-06	P:GO:0048856	P:anatomical structure development
	TRINITY_DN45503_c3_g7	4.89554	4.22618	8.19396e-08	9.60191e-06	0.603	4.797	0.708	19.107	23.887	24.081	15.098	15.516	20.409	13.76	SGK3_RAT	Serine threonine- kinase Sgk3	1671	5.58741e-113	F:GO:0099106; C:GO:0031410; P:GO:0042981; P:GO:0051050; P:GO:0006468; P:GO:0044699	F:ion channel regulator activity; C:cytoplasmic vesicle; P:regulation of apoptotic process; P:positive regulation of transport; P:protein phosphorylation; P:single-organism process
	TRINITY_DN46022_c1_g4	3.28621	6.58203	8.92687e-06	0.000480166	3.913	4.502	3.375	18.995	17.984	19.302	2.683	6.16	4.215	3.815	GP112_MOUSE	Probable G- coupled receptor 112 Flags: Precursor	4862	2.10967e-48
	TRINITY_DN44115_c0_g1	6.07669	4.31852	1.09206e-10	3.11306e-08	0.493	0.289	0.469	18.609	33.304	18.856	1.2	12.669	5.718	11.57	GRN_MOUSE	Granulins	707	9.66887e-36	C:GO:0005615; C:GO:0005739; P:GO:0001835; P:GO:0050679; P:GO:0007566	C:extracellular space; C:mitochondrion; P:blastocyst hatching; P:positive regulation of epithelial cell proliferation; P:embryo implantation
	TRINITY_DN43365_c4_g10	4.3168	2.7252	8.68875e-06	0.000470024	1.499	1.747	0.914	18.432	38.982	17.965	6.803	14.816	14.808	2.443	SVEP1_HUMAN	von Willebrand factor type EGF and pentraxin domain-containing 1	358	4.24203e-11	C:GO:0005737; F:GO:0005509; C:GO:0016020; P:GO:0007155; F:GO:0003682; C:GO:0005576	C:cytoplasm; F:calcium ion binding; C:membrane; P:cell adhesion; F:chromatin binding; C:extracellular region
	TRINITY_DN45482_c0_g5	4.53927	4.32632	1.62888e-05	0.000785517	3.229	1.119	0.115	18.351	10.787	19.059	2.698	6.463	8.339	6.096	WHITE_DROME	white	942	1.42663e-46
	TRINITY_DN39606_c3_g4	5.1327	4.81891	4.37788e-08	5.58352e-06	0.322	0.129	0.403	17.804	10.38	8.689	0.818	4.305	2.062	2.305	CSMD3_HUMAN	CUB and sushi domain-containing 3	2854	9.2238e-75	C:GO:0016020; C:GO:0016021; C:GO:0005886	C:membrane; C:integral component of membrane; C:plasma membrane
	TRINITY_DN41202_c0_g2	3.47836	5.58876	2.91769e-06	0.000192688	3.088	1.273	3.943	17.788	25.63	16.77	3.379	11.363	9.057	7.537	CAN5_MOUSE	Calpain-5	1620	2.34251e-178	F:GO:0008234; C:GO:0005622	F:cysteine-type peptidase activity; C:intracellular
	TRINITY_DN37741_c0_g1	3.66787	5.19211	2.32266e-06	0.00015928	1.941	3.001	1.045	17.563	26.754	17.195	51.293	42.721	53.499	46.789	BZW1A_DANRE	Basic leucine zipper and W2 domain-containing 1-A	1248	2.54741e-125	P:GO:0006351; P:GO:0006355	P:transcription, DNA-templated; P:regulation of transcription, DNA-templated
	TRINITY_DN41990_c1_g6	3.94839	5.99052	1.15915e-07	1.2859e-05	0.774	1.525	0.675	17.386	12.523	11.18	3.058	6.755	7.12	4.022	LYAM2_HUMAN	E-selectin	3707	1.07809e-34	P:GO:0065007; C:GO:0044464; P:GO:0007155; P:GO:0044763; C:GO:0044425; F:GO:0005488; P:GO:0050896	P:biological regulation; C:cell part; P:cell adhesion; P:single-organism cellular process; C:membrane part; F:binding; P:response to stimulus
	TRINITY_DN46274_c1_g1	4.7206	4.87951	5.16666e-09	8.86847e-07	0.533	1.009	0.691	16.984	23.676	17.803	30.814	11.934	16.169	27.29	NAS36_CAEBR	Zinc metallo ase nas-36	1396	1.7431e-06	F:GO:0008270; F:GO:0046872; P:GO:0007275; P:GO:0006508; F:GO:0008233; C:GO:0005576; P:GO:0018996; F:GO:0004222; F:GO:0008237; F:GO:0016787	F:zinc ion binding; F:metal ion binding; P:multicellular organism development; P:proteolysis; F:peptidase activity; C:extracellular region; P:molting cycle, collagen and cuticulin-based cuticle; F:metalloendopeptidase activity; F:metallopeptidase activity; F:hydrolase activity
	TRINITY_DN41326_c0_g1	4.45425	7.41718	1.11143e-08	1.71456e-06	0.352	0.83	1.819	16.775	13.852	11.666	2.156	8.68	6.119	7.491	NOTC1_DANRE	Neurogenic locus notch homolog 1	7800	1.47006e-164	P:GO:0009790; P:GO:0021515; P:GO:0045595; P:GO:0030182; P:GO:0007389; P:GO:0072359; P:GO:0009653; P:GO:0009888; P:GO:2000026	P:embryo development; P:cell differentiation in spinal cord; P:regulation of cell differentiation; P:neuron differentiation; P:pattern specification process; P:circulatory system development; P:anatomical structure morphogenesis; P:tissue development; P:regulation of multicellular organismal development
	TRINITY_DN45349_c0_g1	3.49611	5.52056	7.60918e-06	0.00042124	3.42	1.125	1.548	16.743	13.732	17.236	1.009	5.95	2.571	2.339	FBN3_HUMAN	Fibrillin-3 Flags: Precursor	2622	4.3652e-40	F:GO:0005509; P:GO:0090287; P:GO:0009653; C:GO:0031012; C:GO:0005576; F:GO:0005201; C:GO:0005578	F:calcium ion binding; P:regulation of cellular response to growth factor stimulus; P:anatomical structure morphogenesis; C:extracellular matrix; C:extracellular region; F:extracellular matrix structural constituent; C:proteinaceous extracellular matrix
	TRINITY_DN46184_c1_g1	4.95007	7.4672	1.36408e-08	2.06327e-06	0.915	0.221	0.222	16.646	9.726	12.172	21.213	14.653	18.84	13.795	ANR28_MOUSE	Serine threonine- phosphatase 6 regulatory ankyrin repeat subunit A	9759	5.35045e-74	P:GO:0008150; C:GO:0005634; C:GO:0005575	P:biological_process; C:nucleus; C:cellular_component
	TRINITY_DN44977_c0_g3	8.98586	1.92362	3.68857e-08	4.83361e-06	0	0	0	16.502	23.283	16.79	2.056	13.089	28.757	21.816	CHRD1_DANRE	Cysteine and histidine-rich domain-containing 1	282	1.07804e-12	P:GO:0010824; F:GO:0046872	P:regulation of centrosome duplication; F:metal ion binding
	TRINITY_DN45932_c4_g2	4.7902	4.99219	3.17958e-09	5.83327e-07	1.901	0.775	3.515	16.421	16.185	14.623	2.293	3.85	1.995	3.734	MUC4_HUMAN	Mucin-4	1958	6.89097e-39	C:GO:0005576	C:extracellular region
	TRINITY_DN41161_c0_g2	4.7889	3.80304	1.30162e-05	0.000656722	0.563	2.601	0	16.341	12.917	8.831	5.649	16.507	8.398	10.291	CRUM1_MOUSE	crumbs homolog 1	1700	4.23709e-60	P:GO:0061024; P:GO:0007009; F:GO:0005515; C:GO:0005902; F:GO:0005509; C:GO:0016020; P:GO:0042462; C:GO:0016021; C:GO:0005886	P:membrane organization; P:plasma membrane organization; F:protein binding; C:microvillus; F:calcium ion binding; C:membrane; P:eye photoreceptor cell development; C:integral component of membrane; C:plasma membrane
	TRINITY_DN43119_c2_g3	4.00104	3.54283	1.28975e-05	0.000652592	1.277	2.208	0.494	15.955	22.123	10.248	3.417	16.391	12.413	6.765	NAMPT_HUMAN	Nicotinamide phosphoribosyltransferase	603	4.72374e-83	F:GO:0042803; F:GO:0008144; P:GO:0008286; P:GO:0007267; P:GO:0009435; P:GO:0007565; P:GO:0014070; F:GO:0005125; P:GO:0045944; C:GO:0005654; P:GO:0060612; P:GO:0006769; P:GO:0048661; C:GO:0005615; P:GO:0032922; C:GO:0070062; F:GO:0004514; P:GO:0051770; C:GO:0005829; C:GO:0030054; F:GO:0047280	F:protein homodimerization activity; F:drug binding; P:insulin receptor signaling pathway; P:cell-cell signaling; P:NAD biosynthetic process; P:female pregnancy; P:response to organic cyclic compound; F:cytokine activity; P:positive regulation of transcription from RNA polymerase II promoter; C:nucleoplasm; P:adipose tissue development; P:nicotinamide metabolic process; P:positive regulation of s…	EC:2.4.2.19; EC:2.4.2.12	Nicotinate-nucleotide diphosphorylase (carboxylating); Nicotinamide phosphoribosyltransferase
	TRINITY_DN43718_c0_g1	4.06874	6.41778	1.01577e-07	1.15944e-05	0.433	1.371	1.21	15.89	12.214	13.61	12.972	13.941	14.09	12.043	FLNC_MOUSE	Filamin-C	3962	9.99543e-85	C:GO:0044464	C:cell part
	TRINITY_DN46179_c3_g1	7.67947	2.8557	4.60711e-09	8.07038e-07	0	0.234	0	15.842	12.235	11.261	0.879	9.251	4.24	3.93	SRCR1_PATPE	Scavenger receptor cysteine-rich domain superfamily	510	2.28513e-42	C:GO:0030659; P:GO:0045087; C:GO:0016020; C:GO:0016021; F:GO:0005044; P:GO:0006909; C:GO:0031410; P:GO:0006898; P:GO:0002376	C:cytoplasmic vesicle membrane; P:innate immune response; C:membrane; C:integral component of membrane; F:scavenger receptor activity; P:phagocytosis; C:cytoplasmic vesicle; P:receptor-mediated endocytosis; P:immune system process
	TRINITY_DN33132_c0_g1	4.54596	3.10014	2.39055e-06	0.000162813	0.231	0.4	2.19	15.714	16.023	16.75	2.928	2.998	3.097	2.754	VP13A_MOUSE	Vacuolar sorting-associated 13A	565	7.46895e-09	P:GO:0035176; P:GO:0007626; P:GO:0007399; P:GO:0008104; C:GO:0031045; P:GO:0006810	P:social behavior; P:locomotory behavior; P:nervous system development; P:protein localization; C:dense core granule; P:transport
	TRINITY_DN41095_c0_g2	8.0498	3.22761	9.13443e-08	1.0602e-05	0	0.867	0	15.553	91.451	18.532	43.825	103.023	28.815	31.922	BT3L4_CHICK	Transcription factor BTF3 homolog 4	305	4.89512e-35
	TRINITY_DN42832_c0_g1	4.27665	6.55335	3.34412e-08	4.47446e-06	1.247	1.581	2.387	15.424	28.589	39.555	1.582	5.588	6.119	4.713	TLN1_MOUSE	Talin-1	2252	1.16346e-18	F:GO:0005515; C:GO:0044464; P:GO:0044763	F:protein binding; C:cell part; P:single-organism cellular process
	TRINITY_DN40248_c2_g1	3.63271	4.78185	2.81254e-06	0.00018672	0.966	2.884	3.095	15.424	19.375	19.241	24.301	18.619	18.373	22.945	SORL_CHICK	Sortilin-related receptor	1193	6.0384e-11	P:GO:0006869; C:GO:0034362; C:GO:0016020; P:GO:0006629; C:GO:0016021; P:GO:0008203; P:GO:0008202; P:GO:0006897; P:GO:0006810	P:lipid transport; C:low-density lipoprotein particle; C:membrane; P:lipid metabolic process; C:integral component of membrane; P:cholesterol metabolic process; P:steroid metabolic process; P:endocytosis; P:transport
	TRINITY_DN46206_c0_g2	3.41331	5.46863	1.74648e-05	0.000831422	0.815	6.667	2	15.344	26.094	17.114	1.697	12.039	2.838	4.955	SRK1_SPOLA	Tyrosine- kinase isoform SRK1	2877	2.25656e-11	F:GO:0004672; P:GO:0016310	F:protein kinase activity; P:phosphorylation
	TRINITY_DN43461_c0_g2	3.48379	5.08991	1.06338e-05	0.000555517	1.891	0.652	1.976	15.151	14.048	14.137	1.238	2.532	3.222	9.876	CDON_XENLA	Cell adhesion molecule-related down-regulated by oncogenes Flags: Precursor	2166	1.23586e-07	C:GO:0005887; P:GO:0048598; C:GO:0016020; C:GO:0016021; P:GO:0007224; P:GO:0007155; P:GO:0045663; P:GO:0045664; C:GO:0005886	C:integral component of plasma membrane; P:embryonic morphogenesis; C:membrane; C:integral component of membrane; P:smoothened signaling pathway; P:cell adhesion; P:positive regulation of myoblast differentiation; P:regulation of neuron differentiation; C:plasma membrane
	TRINITY_DN45777_c0_g3	3.00627	7.3367	4.28512e-06	0.000264706	2.484	2.755	2.79	15.054	19.424	19.018	1.368	6.638	4.65	3.584	DJC13_HUMAN	homolog subfamily C member 13	5457	0	C:GO:0031901; C:GO:0070062; F:GO:0005515; P:GO:0007032; P:GO:0001649; C:GO:0071203; P:GO:0006810; C:GO:0005765; P:GO:1902954; P:GO:2000641	C:early endosome membrane; C:extracellular exosome; F:protein binding; P:endosome organization; P:osteoblast differentiation; C:WASH complex; P:transport; C:lysosomal membrane; P:regulation of early endosome to recycling endosome transport; P:regulation of early endosome to late endosome transport
	TRINITY_DN32627_c0_g1	4.40681	3.30703	1.30808e-05	0.000658169	1.147	1.617	0.107	15.006	15.693	14.826	10.289	3.698	3.706	3.526	VP13A_MOUSE	Vacuolar sorting-associated 13A	560	8.47929e-29	P:GO:0035176; P:GO:0007626; P:GO:0007399; P:GO:0008104; C:GO:0031045; P:GO:0006810	P:social behavior; P:locomotory behavior; P:nervous system development; P:protein localization; C:dense core granule; P:transport
	TRINITY_DN45903_c1_g1	5.81086	3.44103	8.2502e-08	9.64234e-06	0.302	0.535	0	14.813	12.573	14.684	0.986	7.14	2.621	6.212	RN213_HUMAN	E3 ubiquitin- ligase RNF213	812	1.70878e-08	F:GO:0016887; F:GO:0004842; F:GO:0005515; C:GO:0005737; C:GO:0016020; P:GO:2000051; P:GO:0002040; P:GO:0051260; C:GO:0005730; P:GO:0006511; P:GO:0051865	F:ATPase activity; F:ubiquitin-protein transferase activity; F:protein binding; C:cytoplasm; C:membrane; P:negative regulation of non-canonical Wnt signaling pathway; P:sprouting angiogenesis; P:protein homooligomerization; C:nucleolus; P:ubiquitin-dependent protein catabolic process; P:protein autoubiquitination	EC:3.6.1.3; EC:3.6.1.15	Adenosinetriphosphatase; Nucleoside-triphosphate phosphatase
	TRINITY_DN43458_c2_g1	7.58846	2.77638	1.39372e-07	1.49368e-05	0	0.166	0	14.781	3.739	8.628	20.365	14.104	17.162	11.605	IDS_HUMAN	Iduronate 2-sulfatase	647	2.25925e-27	F:GO:0003824	F:catalytic activity
	TRINITY_DN38283_c6_g13	5.21165	2.72824	2.37869e-06	0.000162469	0.453	1.365	0.412	14.732	33.346	10.41	46.355	13.346	36.228	12.366	ESPN_HUMAN	Espin	556	4.55639e-23	C:GO:0044464; C:GO:0043226	C:cell part; C:organelle
	TRINITY_DN44154_c0_g1	4.68949	4.88676	2.68292e-07	2.6068e-05	1.277	0.861	0.181	14.652	18.623	14.441	1.124	9.624	5.317	5.681	MYO1E_MOUSE	Unconventional myosin-Ie	1332	0	C:GO:0016459; P:GO:0035166; P:GO:0003094; F:GO:0035091; P:GO:0048008; C:GO:0045334; P:GO:0001570; P:GO:0006897; F:GO:0003774; F:GO:0042623; F:GO:0051015; P:GO:0032836; F:GO:0005524; C:GO:0005912; F:GO:0005516; C:GO:0005911; C:GO:0070062; C:GO:0005903; P:GO:0072015; P:GO:0001701; P:GO:0006807; C:GO:0032437	C:myosin complex; P:post-embryonic hemopoiesis; P:glomerular filtration; F:phosphatidylinositol binding; P:platelet-derived growth factor receptor signaling pathway; C:clathrin-coated endocytic vesicle; P:vasculogenesis; P:endocytosis; F:motor activity; F:ATPase activity, coupled; F:actin filament binding; P:glomerular basement membrane development; F:ATP binding; C:adherens junction; F:calmoduli…	EC:3.6.1.3; EC:3.6.1.15	Adenosinetriphosphatase; Nucleoside-triphosphate phosphatase
	TRINITY_DN43513_c0_g3	3.87322	6.39476	3.06452e-06	0.000200638	0.603	3.044	7.729	14.459	35.708	17.459	18.408	14.291	22.404	16.549	UBIQP_STRPU	Polyubiquitin	2484	1.15214e-08	C:GO:0005634; C:GO:0005737	C:nucleus; C:cytoplasm
	TRINITY_DN43145_c4_g2	6.09994	4.07789	4.97546e-09	8.5575e-07	0.251	0	0.51	14.395	11.371	12.253	0.581	4.013	2.296	1.775	LYAM3_HUMAN	P-selectin	1537	7.70673e-48	P:GO:0050794; F:GO:0097367; C:GO:0016020; P:GO:0098609; C:GO:0044424; P:GO:0044699; P:GO:0048518; P:GO:0009987; P:GO:0050896	P:regulation of cellular process; F:carbohydrate derivative binding; C:membrane; P:cell-cell adhesion; C:intracellular part; P:single-organism process; P:positive regulation of biological process; P:cellular process; P:response to stimulus
	TRINITY_DN34919_c0_g4	5.65029	2.35001	1.35949e-06	0.000102634	0.865	0.381	0	14.33	13.549	13.752	23.109	11.724	17.471	11.536	DS_DROME	dachsous	385	1.49907e-07
	TRINITY_DN42322_c0_g1	3.95745	5.07474	7.94415e-07	6.49767e-05	1.368	1.63	0.502	14.202	13.802	15.798	13.752	14.011	15.192	10.914	OPSD1_MIZYE	GQ-coupled	1596	6.73992e-06	F:GO:0004930; P:GO:0007186; P:GO:0007165; F:GO:0009881; C:GO:0016020; C:GO:0016021; P:GO:0018298; P:GO:0007601; F:GO:0004871; P:GO:0007602; P:GO:0050896	F:G-protein coupled receptor activity; P:G-protein coupled receptor signaling pathway; P:signal transduction; F:photoreceptor activity; C:membrane; C:integral component of membrane; P:protein-chromophore linkage; P:visual perception; F:signal transducer activity; P:phototransduction; P:response to stimulus
	TRINITY_DN46158_c1_g2	3.45676	7.17866	3.99156e-07	3.63799e-05	2.464	0.83	0.642	14.041	15.77	19.018	1.078	5.926	2.629	3.204	DYH5_HUMAN	Dynein heavy chain axonemal	14411	0	F:GO:0000166; C:GO:0036157; F:GO:0003777; P:GO:0030317; P:GO:0036158; P:GO:0048513; P:GO:0003341; P:GO:0007368	F:nucleotide binding; C:outer dynein arm; F:microtubule motor activity; P:flagellated sperm motility; P:outer dynein arm assembly; P:animal organ development; P:cilium movement; P:determination of left/right symmetry	EC:3.6.1.15	Nucleoside-triphosphate phosphatase
	TRINITY_DN33197_c0_g1	4.71801	3.47414	2.97167e-07	2.83886e-05	0.493	0.64	0.461	14.041	12.516	8.223	0.879	3.651	3.247	4.149	INF2_HUMAN	Inverted formin-2	1230	1.16854e-67	C:GO:0048471; P:GO:0090140	C:perinuclear region of cytoplasm; P:regulation of mitochondrial fission
	TRINITY_DN44277_c4_g3	7.37517	3.41082	1.87343e-09	3.65722e-07	0	0.246	0	13.816	10.014	7.717	0.657	4.13	1.761	2.236	LYAM2_HORSE	E-selectin	808	8.00722e-27	F:GO:0005509; C:GO:0016020; C:GO:0016021; P:GO:0007155; F:GO:0030246; C:GO:0005886	F:calcium ion binding; C:membrane; C:integral component of membrane; P:cell adhesion; F:carbohydrate binding; C:plasma membrane
	TRINITY_DN45129_c0_g1	4.84296	3.45965	6.63548e-06	0.000379655	0.231	0.215	0.436	13.784	1.912	7.453	2.767	0.957	18.481	4.172	CEMIP_MOUSE	Cell migration-inducing and hyaluronan-binding	1255	6.84109e-12	F:GO:0004415; P:GO:0032879; P:GO:0048522; F:GO:0005540; C:GO:0030665; P:GO:0030214	F:hyalurononglucosaminidase activity; P:regulation of localization; P:positive regulation of cellular process; F:hyaluronic acid binding; C:clathrin-coated vesicle membrane; P:hyaluronan catabolic process	EC:3.2.1.35	Hyaluronoglucosaminidase
	TRINITY_DN37967_c2_g4	6.44425	2.53483	3.78717e-06	0.000240029	0	1.291	0	13.542	52.202	10.775	34.828	68.13	71.796	29.041	MARCO_HUMAN	Macrophage receptor MARCO	350	2.76848e-15	C:GO:0016020; C:GO:0044464; F:GO:0004872; P:GO:0006897; P:GO:0044699; P:GO:0050896	C:membrane; C:cell part; F:receptor activity; P:endocytosis; P:single-organism process; P:response to stimulus
	TRINITY_DN46143_c5_g4	3.70913	5.22587	4.99114e-07	4.42149e-05	7.242	7.817	0.947	13.526	23.683	14.137	1.789	3.01	2.195	2.685	FBLN3_RAT	EGF-containing fibulin-like extracellular matrix 1	2189	4.07871e-34	P:GO:0044699	P:single-organism process
	TRINITY_DN46112_c5_g11	3.80086	3.67328	2.00314e-05	0.000934822	2.243	0.258	1.194	13.478	9.635	11.423	3.944	7.793	3.848	3.377	PTPRF_HUMAN	Receptor-type tyrosine- phosphatase F	1138	1.76394e-96	C:GO:0005887; C:GO:0070062; P:GO:0007185; P:GO:1900121; P:GO:0007268; P:GO:0007155; F:GO:0005001; P:GO:0016477; P:GO:0035335	C:integral component of plasma membrane; C:extracellular exosome; P:transmembrane receptor protein tyrosine phosphatase signaling pathway; P:negative regulation of receptor binding; P:chemical synaptic transmission; P:cell adhesion; F:transmembrane receptor protein tyrosine phosphatase activity; P:cell migration; P:peptidyl-tyrosine dephosphorylation	EC:3.1.3.16; EC:3.1.3.48; EC:3.1.3.41	Protein-serine/threonine phosphatase; Protein-tyrosine-phosphatase; 4-nitrophenylphosphatase
	TRINITY_DN40580_c1_g1	5.653	2.32487	1.47703e-06	0.000109569	0.352	0.621	0	13.462	12.024	8.871	0.634	5.156	4.307	3.123	SK2L2_HUMAN	Superkiller viralicidic activity 2-like 2	429	2.22695e-70	F:GO:0005524; F:GO:0005515; P:GO:0000460; C:GO:0071013; F:GO:0003724; C:GO:0005730; C:GO:0000178; C:GO:0005654; F:GO:0044822; P:GO:0000398; P:GO:0006401	F:ATP binding; F:protein binding; P:maturation of 5.8S rRNA; C:catalytic step 2 spliceosome; F:RNA helicase activity; C:nucleolus; C:exosome (RNase complex); C:nucleoplasm; F:poly(A) RNA binding; P:mRNA splicing, via spliceosome; P:RNA catabolic process	EC:3.6.1.15	Nucleoside-triphosphate phosphatase
	TRINITY_DN45388_c1_g4	3.79463	5.63588	1.44327e-06	0.000107626	2.243	1.488	2.609	13.349	22.032	36.74	1.483	6.836	4.816	1.982	GOGA4_HUMAN	Golgin subfamily A member 4	1411	4.52868e-14	C:GO:0005802; C:GO:0070062; F:GO:0051020; C:GO:0005829; P:GO:0043001; P:GO:0045773; C:GO:0005654	C:trans-Golgi network; C:extracellular exosome; F:GTPase binding; C:cytosol; P:Golgi to plasma membrane protein transport; P:positive regulation of axon extension; C:nucleoplasm
	TRINITY_DN40092_c3_g1	4.33658	4.00601	5.44668e-07	4.75103e-05	0.302	2.558	1.465	13.012	18.223	11.484	0.925	8.108	2.805	3.054	PLPL9_HUMAN	85 88 kDa calcium-independent phospholipase A2	1103	2.17942e-06	P:GO:0048584; P:GO:0048522; C:GO:0005737; P:GO:0006650; P:GO:0050896	P:positive regulation of response to stimulus; P:positive regulation of cellular process; C:cytoplasm; P:glycerophospholipid metabolic process; P:response to stimulus
	TRINITY_DN37874_c1_g1	6.77189	4.34873	1.24722e-07	1.36235e-05	0	0.43	0	12.851	6.149	16.648	0.772	8.936	3.389	2.685	INSRR_RAT	Insulin receptor-related	1251	3.11019e-16	P:GO:0009987	P:cellular process
	TRINITY_DN46027_c0_g1	4.29489	7.6678	1.1586e-08	1.78088e-06	0.473	0.406	1.391	12.802	9.417	12.091	0.268	2.333	0.826	1.279	FAT4_MOUSE	Protocadherin Fat 4	13382	1.48612e-87	P:GO:0050794; P:GO:0048513; P:GO:0009987	P:regulation of cellular process; P:animal organ development; P:cellular process
	TRINITY_DN46286_c4_g3	4.17885	4.85832	1.53162e-06	0.000113161	0.151	0.836	0.576	12.545	7.766	7.251	3.478	3.092	2.154	1.775	MUC4_HUMAN	Mucin-4	2454	1.79993e-38	C:GO:0005576	C:extracellular region
	TRINITY_DN44467_c0_g2	3.43126	7.05006	2.0406e-05	0.000948157	1.549	0.363	2.107	12.32	14.4	10.188	1.621	5.355	3.806	3.907	DS_DROME	Adherin dachsous	6669	1.70997e-127
	TRINITY_DN45101_c0_g2	4.09434	6.15322	2.93294e-07	2.8113e-05	1.68	0.314	1.441	12.175	14.772	12.233	1.552	3.453	2.529	3.365	PGFRA_TAKRU	Platelet-derived growth factor receptor alpha	3848	1.53864e-45	F:GO:0016740; P:GO:0009987	F:transferase activity; P:cellular process
	TRINITY_DN42679_c1_g4	3.86069	5.27556	1.34664e-05	0.000674184	0.593	0.769	1.967	12.175	6.149	21.367	2.263	6.743	15.518	3.688	EPHB1_RAT	Ephrin type-B receptor 1	1932	1.0461e-54	P:GO:0006935; F:GO:0004713; P:GO:0050794; P:GO:0006928; P:GO:0007409; C:GO:0044464; P:GO:0001771; P:GO:0060996	P:chemotaxis; F:protein tyrosine kinase activity; P:regulation of cellular process; P:movement of cell or subcellular component; P:axonogenesis; C:cell part; P:immunological synapse formation; P:dendritic spine development	EC:2.7.10	Transferring phosphorus-containing groups
	TRINITY_DN45761_c0_g2	3.73932	6.27581	2.31954e-07	2.2929e-05	4.667	1.765	6.421	12.143	12.158	10.025	6.498	11.024	12.738	7.479	PAR14_HUMAN	Poly [ADP-ribose] polymerase 14	5013	4.26455e-117	C:GO:0005634; F:GO:0016757; C:GO:0005737; P:GO:0006351; C:GO:0016020; P:GO:0006355; F:GO:0016740; F:GO:0003950	C:nucleus; F:transferase activity, transferring glycosyl groups; C:cytoplasm; P:transcription, DNA-templated; C:membrane; P:regulation of transcription, DNA-templated; F:transferase activity; F:NAD+ ADP-ribosyltransferase activity
	TRINITY_DN39508_c0_g2	4.26522	4.37475	1.26248e-07	1.37549e-05	1.006	0.75	0.609	12.014	15.573	11.342	1.903	6.696	3.998	5.071	TRI23_HUMAN	E3 ubiquitin- ligase TRIM23	1298	3.72019e-09	C:GO:0043231; F:GO:0043167; C:GO:0044444	C:intracellular membrane-bounded organelle; F:ion binding; C:cytoplasmic part
	TRINITY_DN38283_c6_g12	7.21732	2.41448	5.20927e-08	6.48756e-06	0	0.252	0	11.95	11.666	12.8	11.359	8.003	22.814	8.136	ESPN_RAT	Espin	561	8.1428e-17	C:GO:0098862; F:GO:0005515; C:GO:0015629; C:GO:0098858; C:GO:0044422	C:cluster of actin-based cell projections; F:protein binding; C:actin cytoskeleton; C:actin-based cell projection; C:organelle part
	TRINITY_DN44201_c1_g1	3.95568	2.78423	2.09629e-05	0.000964574	0.976	0.861	0.37	11.95	7.056	7.453	1.208	5.565	1.369	2.132	DMBT1_HUMAN	Deleted in malignant brain tumors 1	625	2.65537e-64	F:GO:0035375; F:GO:0005044; F:GO:0048306; P:GO:0044267; P:GO:0006810; C:GO:0042589; P:GO:0030855; C:GO:0005615; C:GO:0070062; F:GO:0008329; P:GO:0043152; P:GO:0045087; C:GO:0030670; C:GO:0019898	F:zymogen binding; F:scavenger receptor activity; F:calcium-dependent protein binding; P:cellular protein metabolic process; P:transport; C:zymogen granule membrane; P:epithelial cell differentiation; C:extracellular space; C:extracellular exosome; F:signaling pattern recognition receptor activity; P:induction of bacterial agglutination; P:innate immune response; C:phagocytic vesicle membrane; C:…
	TRINITY_DN29504_c0_g1	8.35096	1.33647	1.80482e-06	0.00013026	0	0	0	11.886	14.793	9.337	3.524	3.488	23.231	10.81	UBB_GORGO	Polyubiquitin-B	284	8.50425e-16	P:GO:0061136; P:GO:0006283; P:GO:0036297; P:GO:0007179; P:GO:0008543; P:GO:0007254; P:GO:0061418; C:GO:0043025; P:GO:0042059; P:GO:0051092; P:GO:0000187; P:GO:0002755; P:GO:0010939; P:GO:0075733; P:GO:0051881; C:GO:0005829; C:GO:0030666; P:GO:0032480; P:GO:0006296; P:GO:0034220; P:GO:0006294; P:GO:0090263; P:GO:0038061; P:GO:0006297; P:GO:1902527; C:GO:0005886; P:GO:0042787; P:GO:0033209; F:GO:00…	P:regulation of proteasomal protein catabolic process; P:transcription-coupled nucleotide-excision repair; P:interstrand cross-link repair; P:transforming growth factor beta receptor signaling pathway; P:fibroblast growth factor receptor signaling pathway; P:JNK cascade; P:regulation of transcription from RNA polymerase II promoter in response to hypoxia; C:neuronal cell body; P:negative regulati…
	TRINITY_DN45294_c1_g2	3.43086	6.67805	5.81689e-06	0.000341054	1.378	0.363	1.449	11.709	11.343	9.62	8.179	8.948	8.122	3.941	FLNA_HUMAN	Filamin-A	7511	2.31191e-150	P:GO:0065008; C:GO:0005856; P:GO:0050794; C:GO:0005737; P:GO:0008104; P:GO:0016043; F:GO:0031267; P:GO:0044763; P:GO:0048519; C:GO:0044446; P:GO:0048518; P:GO:0050896	P:regulation of biological quality; C:cytoskeleton; P:regulation of cellular process; C:cytoplasm; P:protein localization; P:cellular component organization; F:small GTPase binding; P:single-organism cellular process; P:negative regulation of biological process; C:intracellular organelle part; P:positive regulation of biological process; P:response to stimulus
	TRINITY_DN45488_c0_g3	5.68546	4.59022	1.7295e-09	3.41532e-07	0.412	0.061	0.099	11.693	7.843	8.385	1.07	5.541	2.705	5.059	PAPP2_HUMAN	Pappalysin-2	2774	2.35836e-07	C:GO:0070062; F:GO:0046872; P:GO:0006508; P:GO:0044267; F:GO:0004222	C:extracellular exosome; F:metal ion binding; P:proteolysis; P:cellular protein metabolic process; F:metalloendopeptidase activity	EC:3.4.24	Acting on peptide bonds (peptidases)
	TRINITY_DN43528_c1_g1	4.91632	4.00792	1.5629e-05	0.000762317	1.116	0.351	0	11.677	13.247	11.646	1.422	8.738	1.87	4.794	RN213_MOUSE	E3 ubiquitin- ligase RNF213	1054	2.89345e-19
	TRINITY_DN43090_c0_g2	4.699	6.57959	1.64101e-08	2.42424e-06	0.664	0.246	1.284	11.644	16.36	18.39	2.041	8.108	5.618	5.647	LRRK2_HUMAN	Leucine-rich repeat serine threonine- kinase 2	4524	4.2399e-69	F:GO:0015631; P:GO:0032092; P:GO:0035640; P:GO:0060161; P:GO:1903125; P:GO:0008340; P:GO:0043068; P:GO:0046777; P:GO:1903206; C:GO:0044753; P:GO:1902236; C:GO:0044754; P:GO:0032091; C:GO:0005798; C:GO:0030426; P:GO:0007528; P:GO:0000187; C:GO:0005901; C:GO:0097487; P:GO:0000186; C:GO:0005902; F:GO:0003924; C:GO:0005829; F:GO:0001948; P:GO:0019722; C:GO:0030424; P:GO:0061001; P:GO:0034260; P:GO:00…	F:tubulin binding; P:positive regulation of protein binding; P:exploration behavior; P:positive regulation of dopamine receptor signaling pathway; P:negative regulation of thioredoxin peroxidase activity by peptidyl-threonine phosphorylation; P:determination of adult lifespan; P:positive regulation of programmed cell death; P:protein autophosphorylation; P:negative regulation of hydrogen peroxide…	EC:2.7.11; EC:2.7.12.1; EC:3.6.1.15	Transferring phosphorus-containing groups; Dual-specificity kinase; Nucleoside-triphosphate phosphatase
	TRINITY_DN44193_c0_g5	3.73418	4.73445	7.42278e-06	0.000413335	0.603	2.251	1.21	11.612	14.899	10.39	32.771	8.866	15.735	7.756	JAG1B_DANRE	jagged-1b	1620	1.26437e-08	P:GO:0048839; P:GO:0009653	P:inner ear development; P:anatomical structure morphogenesis
	TRINITY_DN44480_c0_g1	6.41733	2.51598	6.75915e-08	8.23738e-06	0.251	0.215	0	11.355	9.487	7.838	0.627	2.812	1.252	0.818	DMBT1_HUMAN	Deleted in malignant brain tumors 1	533	1.45321e-44	P:GO:0098542; C:GO:0005615; C:GO:0070062; F:GO:0005515; P:GO:0006955; P:GO:0030154; P:GO:0048856; C:GO:0030670; F:GO:0004872	P:defense response to other organism; C:extracellular space; C:extracellular exosome; F:protein binding; P:immune response; P:cell differentiation; P:anatomical structure development; C:phagocytic vesicle membrane; F:receptor activity
	TRINITY_DN45437_c0_g1	4.64536	5.88578	1.20126e-05	0.000615485	0.121	1.335	1.021	11.291	27.338	7.615	104.391	9.158	13.389	12.873	DNJA3_MOUSE	homolog subfamily A member mitochondrial	3921	2.19083e-07	F:GO:0019901; P:GO:0065008; P:GO:0007275; P:GO:0042981; C:GO:0045202; P:GO:0043069; P:GO:0002682; F:GO:0005102; P:GO:0002376; P:GO:0007005; P:GO:0042127; P:GO:0048869; P:GO:0065009; C:GO:0044459; P:GO:0007528; P:GO:0048522; C:GO:0005739; P:GO:0006915; C:GO:0005829; P:GO:0032268; P:GO:0050896	F:protein kinase binding; P:regulation of biological quality; P:multicellular organism development; P:regulation of apoptotic process; C:synapse; P:negative regulation of programmed cell death; P:regulation of immune system process; F:receptor binding; P:immune system process; P:mitochondrion organization; P:regulation of cell proliferation; P:cellular developmental process; P:regulation of molec…
	TRINITY_DN43889_c0_g1	2.95306	6.23202	1.98981e-05	0.000930184	1.76	1.482	2.05	11.226	8.265	10.39	5.405	3.99	6.069	2.72	GCYB1_CANFA	Guanylate cyclase soluble subunit beta-1	4769	1.02412e-134	F:GO:0097159; F:GO:1901363; P:GO:0007165; F:GO:0016849; C:GO:0044464	F:organic cyclic compound binding; F:heterocyclic compound binding; P:signal transduction; F:phosphorus-oxygen lyase activity; C:cell part
	TRINITY_DN40603_c5_g2	3.59165	4.0997	1.83185e-05	0.000866742	0.664	0.873	0.963	10.84	4.343	7.98	11.39	12.471	1.035	2.362	TITIN_MOUSE	Titin	1626	3.15377e-13	P:GO:0030239; P:GO:0007507; F:GO:0008092; P:GO:0003012; C:GO:0030017; P:GO:0009888	P:myofibril assembly; P:heart development; F:cytoskeletal protein binding; P:muscle system process; C:sarcomere; P:tissue development
	TRINITY_DN46237_c11_g2	3.37228	5.27098	1.36533e-05	0.000681537	0.644	0.363	1.671	10.535	9.726	7.96	1.208	2.847	2.488	2.167	PAR14_MOUSE	Poly [ADP-ribose] polymerase 14	4593	1.40857e-30	F:GO:0000166; C:GO:0005634; F:GO:0016757; F:GO:0005515; C:GO:0005737; P:GO:0006351; C:GO:0016020; P:GO:0006355; F:GO:0016740; F:GO:0003950	F:nucleotide binding; C:nucleus; F:transferase activity, transferring glycosyl groups; F:protein binding; C:cytoplasm; P:transcription, DNA-templated; C:membrane; P:regulation of transcription, DNA-templated; F:transferase activity; F:NAD+ ADP-ribosyltransferase activity
	TRINITY_DN45701_c1_g1	6.10419	2.22505	5.39223e-07	4.71505e-05	0.412	0.363	0	10.486	18.23	8.587	7.583	16.741	18.665	12.089	F37C4_CAEEL	Protein F37C4.5	393	3.64512e-06
	TRINITY_DN37349_c1_g2	4.97013	2.7279	2.38783e-06	0.000162813	0.654	0	0.798	10.358	15.573	16.507	36.02	24.919	11.319	25.676	NALP3_MOUSE	LRR and PYD domains-containing 3	754	1.11128e-12	F:GO:1901363; P:GO:0006355; P:GO:0006952; P:GO:0048519; P:GO:0002376; P:GO:0009987; P:GO:0002830; P:GO:0044093; P:GO:0002699; P:GO:0051223; F:GO:0097159; P:GO:0010604; C:GO:0005737; P:GO:0050727; P:GO:0001816; P:GO:0031325; P:GO:0001819	F:heterocyclic compound binding; P:regulation of transcription, DNA-templated; P:defense response; P:negative regulation of biological process; P:immune system process; P:cellular process; P:positive regulation of type 2 immune response; P:positive regulation of molecular function; P:positive regulation of immune effector process; P:regulation of protein transport; F:organic cyclic compound bindi…
	TRINITY_DN37967_c2_g3	9.63431	2.54005	1.28378e-09	2.62005e-07	0	0	0	10.149	19.01	13.023	9.647	6.988	36.762	0.588	C163A_MOUSE	Scavenger receptor cysteine-rich type 1 M130 CD_antigen	470	2.59673e-28	P:GO:0006954; C:GO:0016020; C:GO:0016021; F:GO:0005044; C:GO:0005576; P:GO:0006953; C:GO:0005886	P:inflammatory response; C:membrane; C:integral component of membrane; F:scavenger receptor activity; C:extracellular region; P:acute-phase response; C:plasma membrane
	TRINITY_DN38939_c1_g2	6.0981	1.99639	6.98301e-07	5.8289e-05	0	0	0.362	10.084	9.719	10.41	1.047	5.81	2.705	3.042	PTPRS_RAT	Receptor-type tyrosine- phosphatase S	457	9.88683e-19	P:GO:0007417; P:GO:0048513	P:central nervous system development; P:animal organ development
	TRINITY_DN45601_c0_g1	3.67597	4.88474	3.83121e-06	0.00024264	1.227	1.476	1.078	10.02	22.341	7.737	1.972	6.696	6.594	6.995	PSA_HUMAN	Puromycin-sensitive aminopeptidase	1523	0	F:GO:0008270; C:GO:0070062; P:GO:0043171; P:GO:0000209; C:GO:0005829; F:GO:0070006; F:GO:0042277; P:GO:0071456; C:GO:0005886; P:GO:1903955	F:zinc ion binding; C:extracellular exosome; P:peptide catabolic process; P:protein polyubiquitination; C:cytosol; F:metalloaminopeptidase activity; F:peptide binding; P:cellular response to hypoxia; C:plasma membrane; P:positive regulation of protein targeting to mitochondrion	EC:3.4.11	Acting on peptide bonds (peptidases)
	TRINITY_DN45906_c1_g4	4.88676	2.5508	4.82404e-06	0.000291868	0	0.191	1.037	9.988	8.574	7.737	1.345	9.741	1.611	4.356	SDK2_HUMAN	sidekick-2 Flags: Precursor	578	9.90531e-29	P:GO:0048731	P:system development
	TRINITY_DN44573_c3_g5	4.78063	3.04601	1.90685e-05	0.000897745	0.201	0	1.144	9.94	17.555	8.669	28.643	62.028	159.553	18.012	OAS1A_MOUSE	2 -5 -oligoadenylate synthase 1A	731	5.27992e-10	F:GO:0001730; C:GO:0005634; F:GO:0008270; F:GO:0005515; C:GO:0005737; F:GO:0003725; P:GO:0006164; P:GO:0048525; P:GO:0009615	F:2'-5'-oligoadenylate synthetase activity; C:nucleus; F:zinc ion binding; F:protein binding; C:cytoplasm; F:double-stranded RNA binding; P:purine nucleotide biosynthetic process; P:negative regulation of viral process; P:response to virus
	TRINITY_DN38237_c0_g1	3.57567	4.44491	1.54259e-05	0.00075457	0.322	1.335	0.823	9.875	7.344	7.433	7.79	10.838	11.87	6.442	INSRR_HUMAN	Insulin receptor-related	1794	3.42078e-27	F:GO:0004714; C:GO:0016020; P:GO:0046777; P:GO:0071469; C:GO:0043235; F:GO:0005488; P:GO:0031532	F:transmembrane receptor protein tyrosine kinase activity; C:membrane; P:protein autophosphorylation; P:cellular response to alkaline pH; C:receptor complex; F:binding; P:actin cytoskeleton reorganization	EC:2.7.10; EC:2.7.10.1; EC:2.7.11	Transferring phosphorus-containing groups; Receptor protein-tyrosine kinase; Transferring phosphorus-containing groups
	TRINITY_DN46298_c5_g2	8.89635	1.8393	3.40886e-07	3.18039e-05	0	0	0	9.811	3.043	9.863	3.616	16.181	11.152	14.912	SACS_HUMAN	Sacsin	859	3.33867e-22	C:GO:0005634; F:GO:0070628; C:GO:0005739; F:GO:0051087; C:GO:0043005; P:GO:0090084; F:GO:0030544	C:nucleus; F:proteasome binding; C:mitochondrion; F:chaperone binding; C:neuron projection; P:negative regulation of inclusion body assembly; F:Hsp70 protein binding
	TRINITY_DN45157_c1_g3	3.39432	4.25018	1.48037e-05	0.000730414	2.857	0.412	0.51	9.73	8.433	12.577	20.387	14.081	17.88	14.428	KCMA1_CHICK	Calcium-activated potassium channel subunit alpha-1	2699	1.48498e-133	F:GO:0022836; F:GO:0005488; F:GO:0005267; P:GO:0006810	F:gated channel activity; F:binding; F:potassium channel activity; P:transport
	TRINITY_DN40266_c0_g1	3.97236	5.60547	8.43368e-06	0.000459431	0.624	2.017	0.37	9.714	9.396	19.666	2.347	4.748	7.012	2.524	SMIM4_MOUSE	Small integral membrane 4	2534	2.90871e-11	C:GO:0005739; C:GO:0016020	C:mitochondrion; C:membrane
	TRINITY_DN45657_c0_g2	3.69239	4.44619	8.22202e-06	0.000449335	0.282	0.412	1.226	9.586	4.041	7.98	24.5	11.386	11.144	5.935	PCSK9_MOUSE	Pro convertase subtilisin kexin type 9	2941	1.05557e-38	P:GO:0019538; P:GO:0060255; F:GO:0005515; P:GO:0048731; C:GO:0043231; P:GO:0006629; C:GO:0012505; C:GO:0031410; P:GO:0044763; P:GO:0048519; P:GO:0044237; P:GO:0031323	P:protein metabolic process; P:regulation of macromolecule metabolic process; F:protein binding; P:system development; C:intracellular membrane-bounded organelle; P:lipid metabolic process; C:endomembrane system; C:cytoplasmic vesicle; P:single-organism cellular process; P:negative regulation of biological process; P:cellular metabolic process; P:regulation of cellular metabolic process
	TRINITY_DN44224_c1_g1	3.89897	6.52791	7.63902e-08	9.11436e-06	7.343	0.498	0.897	9.457	7.716	9.256	0.619	3.885	3.022	2.489	SPTN1_HUMAN	Spectrin alpha non-erythrocytic 1	7486	0	P:GO:0000165; C:GO:0015630; P:GO:0006888; C:GO:0070062; F:GO:0003779; C:GO:0043231; C:GO:0016020; F:GO:0005088; C:GO:0005829; P:GO:0007411; F:GO:0005200; C:GO:0008091	P:MAPK cascade; C:microtubule cytoskeleton; P:ER to Golgi vesicle-mediated transport; C:extracellular exosome; F:actin binding; C:intracellular membrane-bounded organelle; C:membrane; F:Ras guanyl-nucleotide exchange factor activity; C:cytosol; P:axon guidance; F:structural constituent of cytoskeleton; C:spectrin
	TRINITY_DN46247_c0_g1	3.89316	8.49335	1.94003e-08	2.78623e-06	0.463	0.689	0.601	9.457	6.044	9.944	1.101	2.847	1.619	2.547	FAT4_MOUSE	Protocadherin Fat 4	31003	0	P:GO:0001822; P:GO:0007165; P:GO:0007399; P:GO:0007155; P:GO:0009653; P:GO:0044763	P:kidney development; P:signal transduction; P:nervous system development; P:cell adhesion; P:anatomical structure morphogenesis; P:single-organism cellular process
	TRINITY_DN45642_c1_g1	4.85242	4.62204	2.50996e-09	4.75826e-07	0.211	0.449	0.65	9.393	9.902	7.271	6.429	9.706	6.135	5.566	GRM3_PONAB	Metabotropic glutamate receptor 3	2953	5.92539e-124	F:GO:0004930; P:GO:0007186; P:GO:0007165; C:GO:0016020; C:GO:0016021; F:GO:0004871; C:GO:0005886	F:G-protein coupled receptor activity; P:G-protein coupled receptor signaling pathway; P:signal transduction; C:membrane; C:integral component of membrane; F:signal transducer activity; C:plasma membrane
	TRINITY_DN40571_c0_g1	5.38012	3.2084	1.11332e-06	8.68157e-05	0	0.123	0.23	9.393	4.034	22.4	3.876	2.987	11.177	2.812	LAP2_MOUSE	LAP2	1434	4.35592e-09	F:GO:0005515; P:GO:0050794; C:GO:0016020; C:GO:0044464; P:GO:0048519	F:protein binding; P:regulation of cellular process; C:membrane; C:cell part; P:negative regulation of biological process
	TRINITY_DN45194_c0_g1	3.3478	7.15029	3.13172e-06	0.000204098	0.815	0.843	1.918	9.344	10.429	10.734	4.181	9.053	9.716	7.306	TEP1_HUMAN	Telomerase component 1	8508	0	C:GO:0005634; F:GO:0005488; C:GO:0044446	C:nucleus; F:binding; C:intracellular organelle part
	TRINITY_DN46290_c1_g1	3.87978	7.48845	9.23427e-08	1.07034e-05	1.368	1.519	1.893	9.248	7.73	6.684	4.441	5.156	5.985	6.638	CAD96_DROME	Tyrosine kinase receptor Cad96Ca	18740	1.3369e-14	F:GO:0004713; P:GO:0042060; P:GO:0090303; C:GO:0045177; P:GO:0007030; P:GO:0045792	F:protein tyrosine kinase activity; P:wound healing; P:positive regulation of wound healing; C:apical part of cell; P:Golgi organization; P:negative regulation of cell size	EC:2.7.10	Transferring phosphorus-containing groups
	TRINITY_DN39328_c3_g1	5.99476	2.16274	4.31417e-06	0.000265906	0.332	0	0	9.248	6.283	9.823	0.986	1.47	0.71	0.265	SVEP1_RAT	von Willebrand factor type EGF and pentraxin domain-containing 1 Flags: Precursor	706	2.48065e-43	C:GO:0005615; C:GO:0005737; F:GO:0005509; C:GO:0016020; P:GO:0007155; F:GO:0003682; C:GO:0005576	C:extracellular space; C:cytoplasm; F:calcium ion binding; C:membrane; P:cell adhesion; F:chromatin binding; C:extracellular region
	TRINITY_DN42848_c0_g1	3.95245	4.91351	3.4718e-07	3.23336e-05	0.593	0.855	0.486	9.216	11.35	6.036	14.448	7.291	12.504	7.571	LIN41_DANRE	E3 ubiquitin- ligase TRIM71	2522	2.28066e-75	P:GO:0007275; F:GO:0016881; P:GO:0050789; P:GO:0009987	P:multicellular organism development; F:acid-amino acid ligase activity; P:regulation of biological process; P:cellular process
	TRINITY_DN33523_c0_g2	8.82403	1.77358	2.01261e-06	0.000141967	0	0	0	9.103	4.287	1.296	1.208	0.42	1.052	0	LG3BP_MOUSE	Galectin-3-binding	760	8.48904e-08	C:GO:0005615; F:GO:0005515; F:GO:0005044; C:GO:0031012	C:extracellular space; F:protein binding; F:scavenger receptor activity; C:extracellular matrix
	TRINITY_DN40228_c2_g4	8.22653	1.22387	3.60812e-06	0.000231433	0	0	0	8.975	9.234	5.793	6.2	6.79	9.992	5.774	TRAF3_HUMAN	TNF receptor-associated factor 3	332	7.16696e-07	C:GO:0005737; P:GO:0007165; P:GO:0002376; F:GO:0019899	C:cytoplasm; P:signal transduction; P:immune system process; F:enzyme binding
	TRINITY_DN46164_c0_g1	3.05702	6.27097	8.74471e-06	0.000472752	0.835	1.181	0.716	8.91	6.065	7.413	2.928	8.283	6.402	7.26	FAT4_HUMAN	Protocadherin Fat 4	7385	2.2824e-101	P:GO:0048513	P:animal organ development
	TRINITY_DN46117_c0_g1	4.6743	3.74663	7.27145e-06	0.000406767	3.52	0.08	0.552	8.894	23.564	17.317	8.722	12.016	9.132	10.395	HMCN1_HUMAN	Hemicentin-1	1677	1.10042e-42	C:GO:0044421	C:extracellular region part
	TRINITY_DN45584_c0_g3	4.85023	4.19408	9.30816e-06	0.000498474	0	0.123	1.35	8.798	7.744	6.684	2.5	5.331	4.633	7.03	NOTCH_DROME	Neurogenic locus Notch	2721	0	P:GO:0008283; P:GO:0007293; P:GO:0035222; P:GO:0042659; P:GO:0035168; P:GO:0007450; P:GO:0007154; P:GO:0007297; P:GO:0035162; P:GO:0051707; P:GO:0036011; P:GO:0007476; P:GO:0009952; P:GO:0007411; P:GO:0007155; P:GO:0045465; P:GO:0007613; C:GO:0005768; P:GO:0048863; P:GO:0045893; C:GO:0043231; P:GO:0072002; P:GO:0061061; P:GO:0001708; P:GO:0001709; P:GO:0048546; P:GO:0022416; C:GO:0044425; F:GO:00…	P:cell proliferation; P:germarium-derived egg chamber formation; P:wing disc pattern formation; P:regulation of cell fate specification; P:larval lymph gland hemocyte differentiation; P:dorsal/ventral pattern formation, imaginal disc; P:cell communication; P:ovarian follicle cell migration; P:embryonic hemopoiesis; P:response to other organism; P:imaginal disc-derived leg segmentation; P:imaginal…
	TRINITY_DN44372_c1_g2	4.45421	4.29758	2.19941e-07	2.20481e-05	1.066	0.338	0.856	8.621	5.137	8.243	3.646	6.743	5.593	6.868	ROBO1_HUMAN	Roundabout homolog 1	1976	2.16737e-26	P:GO:0006935; P:GO:0050794; P:GO:0006928; C:GO:0044464; P:GO:0048699; P:GO:0048519	P:chemotaxis; P:regulation of cellular process; P:movement of cell or subcellular component; C:cell part; P:generation of neurons; P:negative regulation of biological process
	TRINITY_DN32935_c0_g1	8.86226	1.80802	1.19731e-07	1.31796e-05	0	0	0	8.492	5.615	4.415	0.39	0	1.778	2.535	RN213_MOUSE	E3 ubiquitin- ligase RNF213	509	9.40072e-33
	TRINITY_DN41921_c4_g4	4.01159	2.90659	2.10903e-05	0.000968351	0.915	0.16	0.955	8.412	8.054	8.304	0.91	3.266	2.204	1.798	RN213_HUMAN	E3 ubiquitin- ligase RNF213	723	8.13781e-68	F:GO:0016887; F:GO:0004842; F:GO:0005515; P:GO:0000209; C:GO:0016020; P:GO:2000051; P:GO:0002040; P:GO:0051260; C:GO:0005829; C:GO:0005730; P:GO:0006511; P:GO:0051865	F:ATPase activity; F:ubiquitin-protein transferase activity; F:protein binding; P:protein polyubiquitination; C:membrane; P:negative regulation of non-canonical Wnt signaling pathway; P:sprouting angiogenesis; P:protein homooligomerization; C:cytosol; C:nucleolus; P:ubiquitin-dependent protein catabolic process; P:protein autoubiquitination	EC:3.6.1.3; EC:3.6.1.15	Adenosinetriphosphatase; Nucleoside-triphosphate phosphatase
	TRINITY_DN46170_c1_g1	3.87522	4.92411	1.67999e-06	0.00012302	5.623	1.298	0.37	8.347	6.543	3.747	0.917	0.875	0.476	1.544	POL5_DROME	Retrovirus-related Pol poly from transposon opus Includes:	4315	4.92168e-78
	TRINITY_DN45665_c2_g2	5.69116	1.84454	3.45837e-06	0.000223001	0.392	0.129	0	8.315	7.625	5.165	12.414	11.701	8.105	7.837	GABR1_HUMAN	Gamma-aminobutyric acid type B receptor subunit 1	763	9.53878e-14	P:GO:0007165; C:GO:0097458; C:GO:0016021; P:GO:0048523; C:GO:0044459	P:signal transduction; C:neuron part; C:integral component of membrane; P:negative regulation of cellular process; C:plasma membrane part
	TRINITY_DN28600_c0_g1	8.08904	1.09999	6.97843e-06	0.000394515	0	0	0	8.283	9.031	9.256	0.26	3.406	1.11	3.803	DYH8_MOUSE	Dynein heavy chain axonemal	300	8.7947e-21	C:GO:0030286; C:GO:0097228; F:GO:0017111	C:dynein complex; C:sperm principal piece; F:nucleoside-triphosphatase activity	EC:3.6.1.15	Nucleoside-triphosphate phosphatase
	TRINITY_DN42932_c0_g1	2.93897	6.66475	1.41061e-05	0.00070086	1.569	0.916	1.515	8.267	8.967	8.324	0.871	3.78	1.937	1.786	LRK1_CAEEL	Leucine-rich repeat serine threonine- kinase 1	7083	1.14268e-44	P:GO:0009987; P:GO:0050896	P:cellular process; P:response to stimulus
	TRINITY_DN43349_c1_g1	5.71757	2.3683	3.28833e-06	0.000213977	0	0.258	0	8.186	5.587	6.501	6.758	1.633	1.953	2.777	SNED1_HUMAN	nidogen and EGF-like domain-containing 1	1063	6.5979e-22	P:GO:0007160; C:GO:0070062; F:GO:0005509; C:GO:0005576	P:cell-matrix adhesion; C:extracellular exosome; F:calcium ion binding; C:extracellular region
	TRINITY_DN39761_c0_g2	3.95471	3.4975	2.92009e-06	0.000192688	0.473	0.295	0.7	8.138	9.53	9.317	1.277	4.468	2.012	1.337	ST17A_RABIT	Serine threonine- kinase 17A	1508	1.02078e-85	F:GO:0000166; P:GO:0006915; F:GO:0016301; P:GO:0035556	F:nucleotide binding; P:apoptotic process; F:kinase activity; P:intracellular signal transduction
	TRINITY_DN45591_c0_g1	3.88584	4.78986	4.21142e-06	0.000262051	0.634	0.886	0.181	7.865	7.168	6.987	5.481	7.665	1.503	0.576	SUSD2_HUMAN	Sushi domain-containing 2 Flags: Precursor	2915	1.86397e-41	P:GO:1902807; F:GO:0005515; P:GO:0006955; C:GO:0070062; P:GO:0051782; C:GO:0016020; C:GO:0016021; F:GO:0005044; P:GO:0006898; C:GO:0005886; F:GO:0030247	P:negative regulation of cell cycle G1/S phase transition; F:protein binding; P:immune response; C:extracellular exosome; P:negative regulation of cell division; C:membrane; C:integral component of membrane; F:scavenger receptor activity; P:receptor-mediated endocytosis; C:plasma membrane; F:polysaccharide binding
	TRINITY_DN44926_c1_g1	3.48224	5.73853	6.81905e-07	5.72773e-05	0.925	0.713	1.185	7.817	6.142	4.76	5.015	7.221	6.06	6.292	LAMB1_MOUSE	Laminin subunit beta-1	6592	7.16336e-101	P:GO:0007275; C:GO:0043256; P:GO:0044763; F:GO:0005488	P:multicellular organism development; C:laminin complex; P:single-organism cellular process; F:binding
	TRINITY_DN39126_c1_g3	7.3625	2.58835	7.15543e-08	8.63399e-06	0.211	0	0	7.784	10.366	3.706	2.209	0.525	1.319	1.763	LYS1_CRAVI	Lysozyme 1	828	2.78866e-12	P:GO:0042742; F:GO:0016798	P:defense response to bacterium; F:hydrolase activity, acting on glycosyl bonds
	TRINITY_DN45736_c3_g2	5.48895	4.34302	2.8272e-08	3.85897e-06	0.121	0.037	0.288	7.752	7.316	6.522	19.6	12.774	2.997	5.324	SDK2_CHICK	sidekick-2 Flags: Precursor	2346	5.42298e-11	F:GO:0042802; P:GO:0007416; C:GO:0016020; C:GO:0016021; P:GO:0010842; C:GO:0030054; P:GO:0007155; P:GO:0060219; P:GO:0007156; C:GO:0045202; C:GO:0005886	F:identical protein binding; P:synapse assembly; C:membrane; C:integral component of membrane; P:retina layer formation; C:cell junction; P:cell adhesion; P:camera-type eye photoreceptor cell differentiation; P:homophilic cell adhesion via plasma membrane adhesion molecules; C:synapse; C:plasma membrane
	TRINITY_DN46112_c5_g2	6.44547	1.73114	4.12573e-06	0.00025747	0.272	0	0	7.656	8.778	8.628	1.934	5.25	1.427	1.521	LAR_DROME	Tyrosine- phosphatase Lar	500	2.53003e-08	P:GO:0008360; F:GO:0032093; P:GO:0031290; P:GO:0008045; P:GO:0008594; P:GO:0007283; P:GO:1903386; P:GO:0006470; P:GO:0045467; P:GO:0007155; C:GO:0005875; C:GO:0005886; P:GO:0007412; P:GO:0051124; C:GO:0005925; P:GO:0048841; F:GO:0004725; P:GO:0048477; P:GO:0048675; C:GO:0030424	P:regulation of cell shape; F:SAM domain binding; P:retinal ganglion cell axon guidance; P:motor neuron axon guidance; P:photoreceptor cell morphogenesis; P:spermatogenesis; P:negative regulation of homophilic cell adhesion; P:protein dephosphorylation; P:R7 cell development; P:cell adhesion; C:microtubule associated complex; C:plasma membrane; P:axon target recognition; P:synaptic growth at neur…	EC:3.1.3.16; EC:3.1.3.48; EC:3.1.3.41	Protein-serine/threonine phosphatase; Protein-tyrosine-phosphatase; 4-nitrophenylphosphatase
	TRINITY_DN36216_c0_g3	8.06859	1.08272	1.009e-05	0.000531997	0	0	0	7.624	7.941	4.091	10.603	0	9.533	7.813	MEIG1_NEMVE	Meiosis expressed gene 1 homolog	348	4.62895e-26	C:GO:0005634	C:nucleus
	TRINITY_DN45406_c0_g1	3.66648	3.74254	1.05818e-05	0.000553818	0.935	0.498	1.432	7.559	12.551	8.527	1.139	4.13	3.665	3.123	OGT1_RAT	UDP-N-acetylglucosamine--peptide N-acetylglucosaminyltransferase 110 kDa subunit	1103	3.89851e-145	P:GO:0035020; P:GO:0043981; F:GO:0008047; F:GO:0046972; P:GO:0043982; P:GO:0045862; P:GO:0045944; P:GO:0043984; F:GO:0005547; F:GO:0097363; P:GO:0032922; P:GO:0032868; P:GO:0006915; C:GO:0005829; C:GO:0070688; P:GO:0031397; P:GO:0080182; P:GO:0006493; P:GO:0061087; P:GO:0006110; F:GO:0043996; P:GO:0046626; F:GO:0043995; C:GO:0005886; C:GO:0000123; P:GO:0030854; F:GO:0005515; P:GO:0043085; P:GO:00…	P:regulation of Rac protein signal transduction; P:histone H4-K5 acetylation; F:enzyme activator activity; F:histone acetyltransferase activity (H4-K16 specific); P:histone H4-K8 acetylation; P:positive regulation of proteolysis; P:positive regulation of transcription from RNA polymerase II promoter; P:histone H4-K16 acetylation; F:phosphatidylinositol-3,4,5-trisphosphate binding; F:protein O-Glc…	EC:2.4.1.94; EC:2.3.1.48	Protein N-acetylglucosaminyltransferase; Histone acetyltransferase
	TRINITY_DN39606_c1_g1	9.22167	2.14688	9.42314e-09	1.48866e-06	0	0	0	7.463	5.123	6.643	0.229	3.127	0.943	0.622	LYAM3_HUMAN	P-selectin	589	1.01823e-17	P:GO:0050794; F:GO:0097367; C:GO:0016020; P:GO:0098609; C:GO:0044424; P:GO:0044699; P:GO:0048518; P:GO:0009987; P:GO:0050896	P:regulation of cellular process; F:carbohydrate derivative binding; C:membrane; P:cell-cell adhesion; C:intracellular part; P:single-organism process; P:positive regulation of biological process; P:cellular process; P:response to stimulus
	TRINITY_DN44715_c0_g1	3.74679	6.77636	1.39885e-06	0.000105221	0.754	0.504	1.523	7.27	14.772	10.795	3.012	3.838	3.723	2.939	SPD2B_MOUSE	SH3 and PX domain-containing 2B	6553	6.46308e-43	P:GO:0001501; F:GO:1901981; C:GO:0044464; P:GO:0048513; P:GO:0044763; P:GO:0051094	P:skeletal system development; F:phosphatidylinositol phosphate binding; C:cell part; P:animal organ development; P:single-organism cellular process; P:positive regulation of developmental process
	TRINITY_DN45726_c0_g1	4.3922	5.07885	3.23848e-08	4.37139e-06	0.221	0.117	0.263	7.028	5.847	9.215	1.009	3.873	0.526	1.279	STAN_DROME	Protocadherin-like wing polarity stan	6063	2.60714e-92	P:GO:0065008; P:GO:0048522; P:GO:0007165; P:GO:0050770; P:GO:0048812; P:GO:0042067; P:GO:0048667; F:GO:0004871; P:GO:0009966	P:regulation of biological quality; P:positive regulation of cellular process; P:signal transduction; P:regulation of axonogenesis; P:neuron projection morphogenesis; P:establishment of ommatidial planar polarity; P:cell morphogenesis involved in neuron differentiation; F:signal transducer activity; P:regulation of signal transduction
	TRINITY_DN42082_c0_g1	5.68493	2.34017	5.27711e-06	0.000314289	0	0.492	0	6.803	8.813	3.808	12.17	4.258	13.848	11.098	TRAF4_MOUSE	TNF receptor-associated factor 4	645	1.0157e-12	P:GO:0065007; P:GO:0044707; F:GO:0019899	P:biological regulation; P:single-multicellular organism process; F:enzyme binding
	TRINITY_DN45567_c0_g1	4.56384	4.19281	6.35373e-07	5.40948e-05	0.181	0.117	0.255	6.803	4.139	2.066	0.214	0.175	0.134	0.173	POL5_DROME	Retrovirus-related Pol poly from transposon opus Includes:	4087	6.99404e-65
	TRINITY_DN37696_c0_g3	9.50573	2.41669	5.72731e-09	9.71355e-07	0	0	0	6.723	18.391	6.319	31.326	4.935	40.811	13.391	UBIQP_GEOCY	Polyubiquitin	923	0	C:GO:0005634; C:GO:0005737	C:nucleus; C:cytoplasm
	TRINITY_DN43844_c0_g1	3.15806	5.67036	6.60736e-06	0.000378769	1.227	0.818	0.963	6.594	8.173	7.575	1.949	5.938	4.09	3.918	LRRK1_MOUSE	Leucine-rich repeat serine threonine- kinase 1	4191	6.69334e-42	P:GO:0050794; F:GO:0005488; P:GO:0009987	P:regulation of cellular process; F:binding; P:cellular process
	TRINITY_DN44137_c1_g1	3.19473	4.9943	7.79774e-06	0.000429173	1.469	0.886	1.276	6.578	9.846	5.448	3.723	3.022	7.229	2.904	NRG_DROME	Neuroglian	3218	5.84675e-06	P:GO:0065007; P:GO:0007617; P:GO:0007409; C:GO:0044464; P:GO:0048513; P:GO:0050896	P:biological regulation; P:mating behavior; P:axonogenesis; C:cell part; P:animal organ development; P:response to stimulus
	TRINITY_DN45779_c0_g1	3.20985	6.8314	1.33292e-05	0.000668489	0.543	0.307	0.864	6.353	7.189	3.99	0.336	2.427	0.793	1.971	FAT4_MOUSE	Protocadherin Fat 4	17934	0	P:GO:0001822; P:GO:0007165; P:GO:0007399; P:GO:0007155; P:GO:0009653; P:GO:0044763	P:kidney development; P:signal transduction; P:nervous system development; P:cell adhesion; P:anatomical structure morphogenesis; P:single-organism cellular process
	TRINITY_DN46130_c1_g3	8.48019	1.45498	3.69299e-06	0.00023546	0	0	0	6.289	2.987	1.458	0.734	0.362	0.125	0	TITIN_MOUSE	Titin	634	3.29802e-06	P:GO:0030239; P:GO:0007507; F:GO:0008092; P:GO:0003012; C:GO:0030017; P:GO:0009888	P:myofibril assembly; P:heart development; F:cytoskeletal protein binding; P:muscle system process; C:sarcomere; P:tissue development
	TRINITY_DN41006_c1_g1	4.03535	4.20694	1.53208e-06	0.000113161	0.322	0.412	0.65	6.256	9.129	4.132	1.101	0.117	3.089	2.893	RN213_MOUSE	E3 ubiquitin- ligase RNF213	2619	1.86455e-23
	TRINITY_DN42660_c3_g3	4.19711	4.18293	1.38903e-06	0.000104679	0.603	0.449	0.156	6.144	6.128	5.57	5.351	5.681	8.064	4.264	ANR55_MOUSE	Ankyrin repeat domain-containing 55	2042	3.31678e-38	P:GO:0008150; C:GO:0005575; F:GO:0003674	P:biological_process; C:cellular_component; F:molecular_function
	TRINITY_DN46120_c3_g2	4.61956	6.13499	2.80116e-08	3.82956e-06	0.191	0.16	0.593	6.08	6.725	7.109	0.336	2.357	0.785	1.66	FAT1_HUMAN	Protocadherin Fat 1	6883	2.58876e-63	C:GO:0005737; C:GO:0030054; P:GO:0007155; P:GO:0044763; F:GO:0005488; C:GO:0005886; C:GO:0043227	C:cytoplasm; C:cell junction; P:cell adhesion; P:single-organism cellular process; F:binding; C:plasma membrane; C:membrane-bounded organelle
	TRINITY_DN38611_c0_g1	3.74928	4.33937	1.51497e-06	0.000112188	0.674	0.535	0.601	6.015	8.967	5.549	0.382	3.978	2.362	2.558	DPYD_DANRE	Dihydropyrimidine dehydrogenase [NADP(+)]	1964	0	F:GO:0000166; P:GO:0019483; C:GO:0005737; F:GO:0046872; P:GO:0006212; P:GO:0055114; F:GO:0017113; F:GO:0051539; P:GO:0006214	F:nucleotide binding; P:beta-alanine biosynthetic process; C:cytoplasm; F:metal ion binding; P:uracil catabolic process; P:oxidation-reduction process; F:dihydropyrimidine dehydrogenase (NADP+) activity; F:4 iron, 4 sulfur cluster binding; P:thymidine catabolic process	EC:1.3.1.2	Dihydropyrimidine dehydrogenase (NADP(+))
	TRINITY_DN45661_c1_g1	4.89199	2.97852	6.02572e-06	0.000350169	0.262	0	0.387	5.951	7.07	11.504	0.52	1.377	0.893	6.984	RTJK_DROME	RNA-directed DNA polymerase from mobile element jockey	1374	1.22028e-21
	TRINITY_DN41018_c4_g5	9.12584	4.29016	2.82359e-13	1.60585e-10	0.03	0	0	5.87	4.47	4.111	3.241	3.64	1.87	3.169	SUSD2_HUMAN	Sushi domain-containing 2 Flags: Precursor	3036	3.14599e-51	C:GO:0016020	C:membrane
	TRINITY_DN42340_c5_g1	5.0162	4.24122	2.58214e-09	4.87344e-07	0.171	0.234	0.255	5.822	6.079	6.177	2.423	3.022	1.169	1.521	FBN2_HUMAN	Fibrillin-2	2168	4.99278e-33	F:GO:0005515; P:GO:0048048; P:GO:0022617; P:GO:0090287; C:GO:0001527; P:GO:0043010; F:GO:0030023; P:GO:0051094; P:GO:0045778	F:protein binding; P:embryonic eye morphogenesis; P:extracellular matrix disassembly; P:regulation of cellular response to growth factor stimulus; C:microfibril; P:camera-type eye development; F:extracellular matrix constituent conferring elasticity; P:positive regulation of developmental process; P:positive regulation of ossification
	TRINITY_DN43035_c0_g1	3.30794	4.37961	1.72055e-05	0.000821985	0.966	0.615	0.65	5.742	4.709	6.987	0.787	1.645	2.362	1.636	NFX1_BOVIN	Transcriptional repressor NF-X1	2336	2.71019e-117	F:GO:0003676; P:GO:0010556; C:GO:0044424	F:nucleic acid binding; P:regulation of macromolecule biosynthetic process; C:intracellular part
	TRINITY_DN40564_c0_g2	9.10675	2.03748	3.8712e-08	5.03427e-06	0	0	0	5.726	5.376	2.41	2.056	6.51	8.531	10.003	TNPO1_MOUSE	Transportin-1	727	6.00563e-80	C:GO:0031965; C:GO:0070062; F:GO:0005515; C:GO:0005737; P:GO:0000060; P:GO:0006607; F:GO:0008565; C:GO:0034399; P:GO:0000059; F:GO:0008139; F:GO:0044822; P:GO:0006610	C:nuclear membrane; C:extracellular exosome; F:protein binding; C:cytoplasm; P:protein import into nucleus, translocation; P:NLS-bearing protein import into nucleus; F:protein transporter activity; C:nuclear periphery; P:protein import into nucleus, docking; F:nuclear localization sequence binding; F:poly(A) RNA binding; P:ribosomal protein import into nucleus
	TRINITY_DN41933_c1_g1	3.36079	4.52896	2.02256e-05	0.000942341	0.412	0.394	1.119	5.694	5.587	4.294	0.29	1.703	0.501	0.876	GELS_HUMAN	Gelsolin	2895	3.59209e-26	P:GO:0030833; F:GO:0005515; P:GO:0048522; C:GO:0015629; P:GO:0007015; C:GO:0044444; P:GO:0048523; C:GO:0005576; P:GO:0050896	P:regulation of actin filament polymerization; F:protein binding; P:positive regulation of cellular process; C:actin cytoskeleton; P:actin filament organization; C:cytoplasmic part; P:negative regulation of cellular process; C:extracellular region; P:response to stimulus
	TRINITY_DN43482_c0_g1	7.94262	0.972162	2.19844e-05	0.000999181	0	0	0	5.645	9.993	3.949	5.466	14.081	4.75	6.477	FLNA_DROME	Filamin-A	333	2.48367e-09	C:GO:0043229; P:GO:0007275; P:GO:0007301; P:GO:0042221; C:GO:0044444; P:GO:0006996; C:GO:0035324; P:GO:0007611	C:intracellular organelle; P:multicellular organism development; P:female germline ring canal formation; P:response to chemical; C:cytoplasmic part; P:organelle organization; C:female germline ring canal; P:learning or memory
	TRINITY_DN40484_c0_g1	10.2267	3.11365	6.60855e-11	1.99211e-08	0	0	0	5.613	4.252	4.192	30.042	6.37	4.007	8.367	UNC22_CAEEL	Twitchin	2070	2.40448e-13	P:GO:0019538; P:GO:0016310; F:GO:0016740	P:protein metabolic process; P:phosphorylation; F:transferase activity
	TRINITY_DN46248_c3_g2	8.2128	1.21546	1.42861e-05	0.00070939	0	0	0	5.597	18.799	4.901	9.487	6.615	5.109	1.199	SVEP1_HUMAN	von Willebrand factor type EGF and pentraxin domain-containing 1	300	2.26293e-07	C:GO:0005737; F:GO:0005509; C:GO:0016020; P:GO:0007155; F:GO:0003682; C:GO:0005576	C:cytoplasm; F:calcium ion binding; C:membrane; P:cell adhesion; F:chromatin binding; C:extracellular region
	TRINITY_DN46044_c1_g3	3.52117	4.13325	2.06364e-05	0.000955222	0.322	0.32	0.84	5.533	4.828	4.132	0.145	1.447	0.351	0.91	GPR98_HUMAN	G- coupled receptor 98	2335	1.57579e-91	P:GO:0050794; P:GO:0007154; P:GO:0044707; C:GO:0044464; P:GO:0050896; P:GO:0007600	P:regulation of cellular process; P:cell communication; P:single-multicellular organism process; C:cell part; P:response to stimulus; P:sensory perception
	TRINITY_DN45085_c0_g1	4.30678	4.38036	1.13227e-06	8.79077e-05	0.07	0.597	0.947	5.501	3.682	4.638	1.644	0	1.302	2.443	RN213_MOUSE	E3 ubiquitin- ligase RNF213	3622	2.09343e-24
	TRINITY_DN39697_c0_g1	5.91855	2.95062	2.56487e-06	0.000172314	0	0.24	0	5.501	2.671	5.975	4.892	5.973	3.164	3.791	UD16_HUMAN	UDP-glucuronosyltransferase 1-6	1530	5.41898e-27	F:GO:0016758; P:GO:0052695; C:GO:0016020; P:GO:0006805; C:GO:0005783; F:GO:0046983	F:transferase activity, transferring hexosyl groups; P:cellular glucuronidation; C:membrane; P:xenobiotic metabolic process; C:endoplasmic reticulum; F:protein dimerization activity
	TRINITY_DN43304_c1_g1	3.50633	4.89176	4.74073e-06	0.000287235	0.573	0.621	0.98	5.484	10	5.387	2.163	8.236	5.935	7.963	ITFG3_RAT	Integrin Alpha FG-GAP Repeat Containing 3 N	2749	6.30958e-08	C:GO:0016021	C:integral component of membrane
	TRINITY_DN45373_c0_g1	3.88934	6.54576	2.92277e-06	0.000192688	0.312	0.105	0.552	5.452	3.008	5.833	0.489	1.353	0.434	1.014	CELR1_MOUSE	Cadherin EGF LAG seven-pass G-type receptor 1	15241	6.31957e-35	P:GO:0060441; P:GO:0051179; P:GO:0007165; P:GO:0048598; C:GO:0016020; P:GO:0001736; P:GO:0007399; P:GO:0044763; F:GO:0005488	P:epithelial tube branching involved in lung morphogenesis; P:localization; P:signal transduction; P:embryonic morphogenesis; C:membrane; P:establishment of planar polarity; P:nervous system development; P:single-organism cellular process; F:binding
	TRINITY_DN46226_c0_g1	3.61077	6.08812	4.39447e-07	3.94619e-05	0.905	0.75	1.729	5.404	4.076	3.22	3.616	2.38	5.008	3.895	FAT4_MOUSE	Protocadherin Fat 4	16283	0	P:GO:0050794; P:GO:0048513; P:GO:0009987	P:regulation of cellular process; P:animal organ development; P:cellular process
	TRINITY_DN44065_c0_g2	4.42031	5.19552	5.71242e-07	4.92243e-05	0.483	0.105	0.305	5.098	3.401	7.312	0.26	1.517	0.785	0.818	LENG9_MOUSE	Leukocyte receptor cluster member 9	4488	3.098e-27	F:GO:0046872; C:GO:0005575; F:GO:0003674	F:metal ion binding; C:cellular_component; F:molecular_function
	TRINITY_DN44473_c2_g1	4.46372	5.00821	2.32917e-07	2.29976e-05	0.392	0.412	0.23	5.066	11.322	3.301	1.116	2.438	0.033	2.432	COPIA_DROME	Copia	4447	2.44212e-79
	TRINITY_DN36858_c0_g1	8.36102	1.34481	3.70445e-06	0.000235838	0	0	0	5.066	1.876	2.815	3.127	0.28	3.973	4.679	TRAF4_MOUSE	TNF receptor-associated factor 4	625	2.07733e-18	F:GO:0005515; P:GO:0044699	F:protein binding; P:single-organism process
	TRINITY_DN45158_c0_g1	3.72708	3.42156	1.92921e-05	0.00090627	0.433	0.228	0.584	5.05	8.307	9.276	2.125	8.003	4.157	2.962	TRAF4_MOUSE	TNF receptor-associated factor 4	1590	3.0671e-22	F:GO:0005515; P:GO:0044699	F:protein binding; P:single-organism process
	TRINITY_DN41630_c0_g2	3.34522	5.18315	9.25226e-06	0.000495792	0.845	0.547	1.383	5.05	6.297	5.63	0.321	1.832	0.918	0.818	NOS1_RABIT	Nitric oxide brain N synthase	4249	0	F:GO:0000166; F:GO:0048037; C:GO:0016020; F:GO:0043167; C:GO:0044464	F:nucleotide binding; F:cofactor binding; C:membrane; F:ion binding; C:cell part
	TRINITY_DN42758_c0_g1	3.56996	3.89851	1.23548e-05	0.000630746	0.513	0.849	6.165	4.97	8.194	4.273	0.313	3.033	1.419	1.89	PARP1_CHICK	Poly [ADP-ribose] polymerase 1	1707	2.8102e-99	F:GO:0003824; P:GO:0070212; F:GO:0005488	F:catalytic activity; P:protein poly-ADP-ribosylation; F:binding
	TRINITY_DN46163_c1_g1	9.53394	2.44357	3.48495e-09	6.33897e-07	0	0	0	4.97	8.082	2.977	1.605	7.875	0	3.158	PAR14_HUMAN	Poly [ADP-ribose] polymerase 14	891	1.46459e-21	C:GO:0044424	C:intracellular part
	TRINITY_DN39313_c0_g1	3.06375	5.44991	1.44661e-05	0.000716242	1.237	1.888	0.593	4.841	5.081	4.334	2.744	2.333	2.713	1.832	FDXA1_MOUSE	Ferredoxin-fold anticodon-binding domain-containing 1 homolog	6615	3.3993e-30	P:GO:0034660; P:GO:0010467	P:ncRNA metabolic process; P:gene expression
	TRINITY_DN45487_c0_g2	3.6147	3.85167	9.32577e-06	0.000499104	0.593	0.627	0.453	4.745	5.081	2.41	7.438	5.728	8.239	3.607	JMJD8_HUMAN	domain-containing 8	2653	6.1575e-14	C:GO:0070062	C:extracellular exosome
	TRINITY_DN45218_c1_g3	3.85661	4.60562	8.36712e-07	6.80448e-05	0.362	0.424	0.214	4.584	3.233	3.706	0.298	2.823	1.436	1.175	FYV1_MOUSE	1-phosphatidylinositol 3-phosphate 5-kinase	4105	4.23698e-79	F:GO:0016307; F:GO:0043167; C:GO:0012505; C:GO:0031410; C:GO:0031090; P:GO:0044699; P:GO:0009987	F:phosphatidylinositol phosphate kinase activity; F:ion binding; C:endomembrane system; C:cytoplasmic vesicle; C:organelle membrane; P:single-organism process; P:cellular process
	TRINITY_DN44671_c2_g4	5.60492	1.77532	1.4456e-05	0.000716159	0.201	0.086	0	4.568	2.361	3.038	0	0.7	0.184	0.081	CSMD3_HUMAN	CUB and sushi domain-containing 3	1089	1.69412e-20	C:GO:0016020; C:GO:0016021; C:GO:0005886	C:membrane; C:integral component of membrane; C:plasma membrane
	TRINITY_DN43811_c1_g3	5.52164	4.79431	4.59639e-07	4.1016e-05	0.171	0.105	0.181	4.407	1.082	11.727	0.214	2.427	0.91	0.53	PKHL1_MOUSE	Fibrocystin-L	3161	2.90521e-33	P:GO:0008150; F:GO:0005515; C:GO:0016020; C:GO:0016021; C:GO:0005929	P:biological_process; F:protein binding; C:membrane; C:integral component of membrane; C:cilium
	TRINITY_DN42084_c3_g2	7.9971	3.19135	6.04612e-10	1.37544e-07	0.04	0	0	4.375	2.382	3.018	4.969	2.59	8.155	2.086	TNI3K_RAT	Serine threonine- kinase TNNI3K	2555	2.83665e-22	P:GO:0050789	P:regulation of biological process
	TRINITY_DN39606_c3_g1	6.25743	2.34621	1.08595e-06	8.52262e-05	0	0.141	0	4.31	2.432	1.985	0.268	1.12	0.442	0.357	LYAM3_HUMAN	P-selectin	1242	4.23103e-39	P:GO:0050794; F:GO:0097367; C:GO:0016020; P:GO:0098609; C:GO:0044424; P:GO:0044699; P:GO:0048518; P:GO:0009987; P:GO:0050896	P:regulation of cellular process; F:carbohydrate derivative binding; C:membrane; P:cell-cell adhesion; C:intracellular part; P:single-organism process; P:positive regulation of biological process; P:cellular process; P:response to stimulus
	TRINITY_DN34036_c0_g1	9.14673	2.07576	7.37501e-08	8.82405e-06	0	0	0	4.23	8.658	2.329	0	0	13.548	0	C163A_BOVIN	Scavenger receptor cysteine-rich type 1 M130 CD_antigen	680	1.75386e-07	P:GO:0006954; C:GO:0016020; C:GO:0016021; F:GO:0005044; C:GO:0005576; P:GO:0006953; P:GO:0006898; C:GO:0005886	P:inflammatory response; C:membrane; C:integral component of membrane; F:scavenger receptor activity; C:extracellular region; P:acute-phase response; P:receptor-mediated endocytosis; C:plasma membrane
	TRINITY_DN45593_c0_g1	5.5697	3.21254	3.4112e-07	3.18039e-05	0.06	0.394	0	4.214	2.523	2.775	1.33	5.401	1.319	0.83	MUC4_HUMAN	Mucin-4	3232	2.10812e-49	C:GO:0005576	C:extracellular region
	TRINITY_DN27868_c0_g2	9.68116	2.58751	7.03372e-08	8.50761e-06	0	0	0	4.198	15.672	2.187	0	0.082	0	0.092	COPIA_DROME	Copia	688	5.52884e-58
	TRINITY_DN45304_c0_g1	4.31562	5.34803	2.54019e-08	3.51788e-06	0.171	0.381	0.198	4.117	3.957	4.111	2.721	3.453	3.623	3.446	LAMC1_DANRE	Laminin subunit gamma-1 Flags: Precursor	6404	2.26478e-124	P:GO:0009790; P:GO:0009605; P:GO:0007399; P:GO:0009653; P:GO:0048513	P:embryo development; P:response to external stimulus; P:nervous system development; P:anatomical structure morphogenesis; P:animal organ development
	TRINITY_DN42507_c0_g2	4.04779	5.8084	1.03674e-05	0.000545273	0.091	0.234	0.807	4.101	4.884	6.866	0.352	2.252	1.144	0.98	PTN13_HUMAN	Tyrosine- phosphatase non-receptor type 13	6695	2.83898e-51	C:GO:0043229; F:GO:0004721; F:GO:0005515; P:GO:0006470; C:GO:0042995; C:GO:0043227	C:intracellular organelle; F:phosphoprotein phosphatase activity; F:protein binding; P:protein dephosphorylation; C:cell projection; C:membrane-bounded organelle	EC:3.1.3.16; EC:3.1.3.41	Protein-serine/threonine phosphatase; 4-nitrophenylphosphatase
	TRINITY_DN43197_c0_g3	8.56733	1.53485	9.16067e-07	7.37949e-05	0	0	0	4.037	6.402	2.349	0	2.555	0	2.708	2ABA_DROME	phosphatase PP2A 55 kDa regulatory subunit	571	4.49214e-21	P:GO:0007099; P:GO:0006470; P:GO:0045201; C:GO:0000159; P:GO:0007447; C:GO:0005875; P:GO:0007423; F:GO:0004722; C:GO:0005634; P:GO:0007406; P:GO:0001700; C:GO:0005829; P:GO:0016055; P:GO:0050821; P:GO:0007091; F:GO:0019888	P:centriole replication; P:protein dephosphorylation; P:maintenance of neuroblast polarity; C:protein phosphatase type 2A complex; P:imaginal disc pattern formation; C:microtubule associated complex; P:sensory organ development; F:protein serine/threonine phosphatase activity; C:nucleus; P:negative regulation of neuroblast proliferation; P:embryonic development via the syncytial blastoderm; C:cyt…	EC:3.1.3.16; EC:3.1.3.41	Protein-serine/threonine phosphatase; 4-nitrophenylphosphatase
	TRINITY_DN46283_c4_g4	5.80939	1.92823	5.79807e-06	0.000340639	0	0.166	0	4.037	5.186	5.246	5.053	8.05	8.848	10.268	LIN41_RAT	E3 ubiquitin- ligase TRIM71	1169	1.64035e-33	P:GO:0050794; P:GO:0044699; P:GO:0009987	P:regulation of cellular process; P:single-organism process; P:cellular process
	TRINITY_DN43145_c4_g1	4.78431	3.46313	3.0062e-07	2.86388e-05	0.352	0.092	0.395	4.037	2.671	5.144	0.734	1.995	1.887	1.464	SVEP1_MOUSE	von Willebrand factor type EGF and pentraxin domain-containing 1	2601	1.75553e-51	P:GO:0008150; C:GO:0005615; C:GO:0005737; F:GO:0005509; C:GO:0016020; P:GO:0007155; F:GO:0003682; C:GO:0005576	P:biological_process; C:extracellular space; C:cytoplasm; F:calcium ion binding; C:membrane; P:cell adhesion; F:chromatin binding; C:extracellular region
	TRINITY_DN41647_c5_g6	10.1597	3.0478	6.47254e-11	1.95803e-08	0	0	0	4.021	7.983	4.638	2.247	0	2.663	0.069	E2AK3_CAEEL	Eukaryotic translation initiation factor 2-alpha kinase	1279	6.90501e-09	P:GO:0010939; P:GO:0045947; P:GO:0002119; P:GO:0030308; P:GO:0030968; P:GO:0001934; C:GO:0005783; F:GO:0004694; C:GO:0044425; P:GO:0018105	P:regulation of necrotic cell death; P:negative regulation of translational initiation; P:nematode larval development; P:negative regulation of cell growth; P:endoplasmic reticulum unfolded protein response; P:positive regulation of protein phosphorylation; C:endoplasmic reticulum; F:eukaryotic translation initiation factor 2alpha kinase activity; C:membrane part; P:peptidyl-serine phosphorylation	EC:2.7.11	Transferring phosphorus-containing groups
	TRINITY_DN41247_c0_g1	10.5229	3.40239	4.80238e-12	1.98877e-09	0	0	0	3.892	4.638	2.066	0.726	1.808	1.068	2.708	NOTCH_DROME	Neurogenic locus Notch	3195	0	P:GO:0008283; P:GO:0007293; P:GO:0035222; P:GO:0042659; P:GO:0035168; P:GO:0007450; P:GO:0007154; P:GO:0007297; P:GO:0035162; P:GO:0051707; P:GO:0036011; P:GO:0007476; P:GO:0009952; P:GO:0007411; P:GO:0007155; P:GO:0045465; P:GO:0007613; C:GO:0005768; P:GO:0048863; P:GO:0045893; C:GO:0043231; P:GO:0072002; P:GO:0061061; P:GO:0001708; P:GO:0001709; P:GO:0048546; P:GO:0022416; C:GO:0044425; F:GO:00…	P:cell proliferation; P:germarium-derived egg chamber formation; P:wing disc pattern formation; P:regulation of cell fate specification; P:larval lymph gland hemocyte differentiation; P:dorsal/ventral pattern formation, imaginal disc; P:cell communication; P:ovarian follicle cell migration; P:embryonic hemopoiesis; P:response to other organism; P:imaginal disc-derived leg segmentation; P:imaginal…
	TRINITY_DN43426_c2_g1	3.30548	4.33042	1.49341e-05	0.00073515	0.463	0.406	0.568	3.86	5.13	2.977	0.826	3.546	2.488	2.962	TGM1_RABIT	-glutamine gamma-glutamyltransferase K	3164	4.19492e-104	P:GO:0010838; F:GO:0003810; F:GO:0016746; F:GO:0046872; C:GO:0016020; P:GO:0045787; F:GO:0016740; P:GO:0018149; P:GO:0031424	P:positive regulation of keratinocyte proliferation; F:protein-glutamine gamma-glutamyltransferase activity; F:transferase activity, transferring acyl groups; F:metal ion binding; C:membrane; P:positive regulation of cell cycle; F:transferase activity; P:peptide cross-linking; P:keratinization
	TRINITY_DN45328_c0_g1	4.14547	3.19106	3.91029e-06	0.00024641	0.161	0.166	0.519	3.812	3.317	3.524	14.777	4.771	5.86	6.281	NAL10_MOUSE	LRR and PYD domains-containing 10	2229	4.05816e-21	P:GO:0002824; P:GO:0006952; P:GO:0002376	P:positive regulation of adaptive immune response based on somatic recombination of immune receptors built from immunoglobulin superfamily domains; P:defense response; P:immune system process
	TRINITY_DN46238_c1_g1	6.33169	2.42401	2.99258e-06	0.000196247	0	0.246	0	3.699	12.615	4.03	0.665	0.198	3.189	0.876	RN213_MOUSE	E3 ubiquitin- ligase RNF213	854	1.64565e-08
	TRINITY_DN43349_c2_g1	5.7891	1.91027	7.13596e-06	0.000400765	0	0.209	0	3.587	2.467	2.127	2.439	1.493	1.235	1.429	SNED1_HUMAN	nidogen and EGF-like domain-containing 1	1335	4.133e-27	P:GO:0007160; C:GO:0070062; F:GO:0005509; C:GO:0005576	P:cell-matrix adhesion; C:extracellular exosome; F:calcium ion binding; C:extracellular region
	TRINITY_DN46238_c4_g1	5.5142	3.46094	6.00197e-06	0.000349026	0.966	0.492	0	3.571	13.613	3.868	0.061	0.373	3.247	1.014	RN213_MOUSE	E3 ubiquitin- ligase RNF213	1177	6.33375e-13
	TRINITY_DN45721_c0_g1	4.76539	5.84018	1.0621e-09	2.24376e-07	0.101	0.129	0.593	3.571	8.468	2.734	5.114	5.681	5.384	4.564	FAT4_MOUSE	Protocadherin Fat 4	13634	1.02981e-146	P:GO:0050794; P:GO:0048513; P:GO:0009987	P:regulation of cellular process; P:animal organ development; P:cellular process
	TRINITY_DN41270_c0_g1	3.65872	4.29125	8.16428e-06	0.000446466	0.241	0.424	0.28	3.522	1.869	4.314	3.738	5.763	4.658	4.437	TRPA1_HUMAN	Transient receptor potential cation channel subfamily A member 1	3763	7.30111e-103	P:GO:0055085; C:GO:0016020; F:GO:0005261; P:GO:0006816; C:GO:0044464; P:GO:0019233; P:GO:0042221; P:GO:0009987	P:transmembrane transport; C:membrane; F:cation channel activity; P:calcium ion transport; C:cell part; P:sensory perception of pain; P:response to chemical; P:cellular process
	TRINITY_DN39251_c1_g1	7.59366	6.55256	2.81129e-07	2.71106e-05	0.03	0.16	0.148	3.474	53.832	1.073	0.099	0.187	0.075	0.334	POL4_DROME	Retrovirus-related Pol poly from transposon 412 Includes:	3459	4.76077e-34
	TRINITY_DN44277_c2_g3	8.7017	1.6554	2.6777e-06	0.000178741	0	0	0	3.265	0.766	3.99	0.138	1.68	1.11	0.426	LYAM2_HUMAN	E-selectin	866	3.33452e-34	P:GO:0010033; C:GO:0098589; P:GO:0050900; F:GO:0005488; P:GO:0098609; P:GO:0050789; C:GO:0071944	P:response to organic substance; C:membrane region; P:leukocyte migration; F:binding; P:cell-cell adhesion; P:regulation of biological process; C:cell periphery
	TRINITY_DN43359_c1_g1	4.22604	4.16113	2.54471e-07	2.48668e-05	0.141	0.264	0.165	3.185	2.467	3.079	1.101	1.598	1.294	1.429	FMNL3_HUMAN	Formin 3	3935	1.68195e-69	P:GO:0008360; F:GO:0005515; P:GO:0007010; C:GO:0005737; P:GO:0016477	P:regulation of cell shape; F:protein binding; P:cytoskeleton organization; C:cytoplasm; P:cell migration
	TRINITY_DN46238_c3_g2	6.76709	2.04193	5.57466e-06	0.000329113	0.151	0	0	3.008	9.326	2.046	1.032	0	3.038	2.939	RN213_MOUSE	E3 ubiquitin- ligase RNF213	760	7.16778e-54
	TRINITY_DN39251_c2_g2	7.81056	3.00004	5.1982e-07	4.5764e-05	0	0.08	0	2.943	11.821	1.256	0.168	0.257	0.518	0.035	YRD6_CAEELRecN	Uncharacterized protein K02A2.6	1138	2.29113e-18
	TRINITY_DN44589_c0_g4	3.38909	4.66913	1.07199e-05	0.00055899	0.694	1.23	1.037	2.702	1.694	2.532	5.389	4.106	6.069	5.197	ANR28_MOUSE	Serine threonine- phosphatase 6 regulatory ankyrin repeat subunit A	7603	9.0169e-61	P:GO:0008150; C:GO:0005634; C:GO:0005575	P:biological_process; C:nucleus; C:cellular_component
	TRINITY_DN41362_c1_g1	5.55826	1.94764	5.0636e-06	0.000303563	0	0	0.189	2.557	3.992	4.051	7.851	5.565	5.76	3.388	TRIM2_RAT	Tripartite motif-containing 2	824	2.02378e-12	F:GO:0004842; F:GO:0008270; F:GO:0005515; C:GO:0005737; P:GO:0043523; F:GO:0016874; C:GO:0005622; P:GO:0016567	F:ubiquitin-protein transferase activity; F:zinc ion binding; F:protein binding; C:cytoplasm; P:regulation of neuron apoptotic process; F:ligase activity; C:intracellular; P:protein ubiquitination
	TRINITY_DN43554_c5_g2	8.13814	1.1481	2.02476e-05	0.000942851	0	0	0	2.525	10.556	3.666	2.255	3.465	0.902	4.356	GNAO_GEOCY	Guanine nucleotide-binding G(o) subunit alpha	394	4.0901e-31	F:GO:0005525; P:GO:0007186; F:GO:0046872; F:GO:0003924; F:GO:0031683; F:GO:0004871	F:GTP binding; P:G-protein coupled receptor signaling pathway; F:metal ion binding; F:GTPase activity; F:G-protein beta/gamma-subunit complex binding; F:signal transducer activity	EC:3.6.1.15	Nucleoside-triphosphate phosphatase
	TRINITY_DN44240_c1_g2	4.38638	2.67513	7.29993e-06	0.000407826	0.06	0.264	0.041	2.316	1.63	1.438	0.122	0.397	0.167	0.127	DS_DROME	dachsous	3061	4.37921e-25
	TRINITY_DN40813_c0_g2	5.67174	2.72327	1.53495e-05	0.000751265	0	0.221	0	2.236	5.102	1.519	1.063	2.742	2.254	2.432	NCAM1_MOUSE	Neural cell adhesion molecule 1	1571	3.07461e-12	F:GO:0005515; P:GO:0050794; C:GO:0016020; P:GO:0007399; C:GO:0044464; P:GO:0009987; P:GO:0050896	F:protein binding; P:regulation of cellular process; C:membrane; P:nervous system development; C:cell part; P:cellular process; P:response to stimulus
	TRINITY_DN46264_c5_g6	5.28104	3.74853	1.96999e-06	0.000139344	0.181	0.061	0.198	2.187	27.591	6.036	1.177	0.887	3.222	8.632	NALP3_BOVIN	LRR and PYD domains-containing 3	2102	9.88414e-18	P:GO:0048583; P:GO:0060255; P:GO:0048522; C:GO:0005737; P:GO:0001819; P:GO:0080090; P:GO:0031323	P:regulation of response to stimulus; P:regulation of macromolecule metabolic process; P:positive regulation of cellular process; C:cytoplasm; P:positive regulation of cytokine production; P:regulation of primary metabolic process; P:regulation of cellular metabolic process
	TRINITY_DN42073_c1_g1	7.41105	2.5996	3.55101e-08	4.69663e-06	0	0.043	0	1.994	3.155	1.458	1.72	1.143	1.636	1.245	CELR2_HUMAN	Cadherin EGF LAG seven-pass G-type receptor 2	1906	5.18448e-31	P:GO:0007165	P:signal transduction
	TRINITY_DN39025_c3_g4	8.30401	1.29765	9.67432e-06	0.00051357	0	0	0	1.962	6.121	1.499	3.883	0.152	0.476	5.025	RIPK1_MOUSE	Receptor-interacting serine threonine- kinase 1	622	1.80623e-08	P:GO:2001240; P:GO:0043123; P:GO:1901026; P:GO:0006468; P:GO:0051092; C:GO:0097342; F:GO:0005515; P:GO:0046330; P:GO:0051240; P:GO:0071363; C:GO:0016020; P:GO:0070231; P:GO:2000377; P:GO:2001238; P:GO:0097527; F:GO:0016301; P:GO:0051347	P:negative regulation of extrinsic apoptotic signaling pathway in absence of ligand; P:positive regulation of I-kappaB kinase/NF-kappaB signaling; P:ripoptosome assembly involved in necroptotic process; P:protein phosphorylation; P:positive regulation of NF-kappaB transcription factor activity; C:ripoptosome; F:protein binding; P:positive regulation of JNK cascade; P:positive regulation of multic…
	TRINITY_DN41215_c2_g1	8.26246	1.25647	3.44827e-06	0.000222686	0	0	0	1.705	1.743	0.952	0	0	0	0	URIC_RABIT	Uricase	1127	2.93355e-96	P:GO:0044710	P:single-organism metabolic process
	TRINITY_DN40354_c0_g5	5.78425	3.41374	3.83683e-06	0.000242816	0.02	0.787	0	1.705	0.387	2.005	2.079	9.193	6.494	4.783	ZNFX1_MOUSE	NFX1-type zinc finger-containing 1	5689	0	P:GO:0008150; C:GO:0005634; F:GO:0003700; F:GO:0008270; F:GO:0046872; P:GO:0006355; C:GO:0005575; F:GO:0044822	P:biological_process; C:nucleus; F:transcription factor activity, sequence-specific DNA binding; F:zinc ion binding; F:metal ion binding; P:regulation of transcription, DNA-templated; C:cellular_component; F:poly(A) RNA binding
	TRINITY_DN46071_c0_g1	5.54042	1.70913	8.26627e-06	0.000451176	0.08	0.068	0	1.512	2.207	1.499	1.529	1.563	2.805	3.377	ANK1_HUMAN	Ankyrin-1	1287	2.2659e-27	F:GO:0005515; C:GO:0043232; C:GO:0044444; P:GO:0044763; P:GO:0006810; C:GO:0005886	F:protein binding; C:intracellular non-membrane-bounded organelle; C:cytoplasmic part; P:single-organism cellular process; P:transport; C:plasma membrane
	TRINITY_DN37572_c1_g1	8.01291	1.03222	1.13212e-05	0.000585333	0	0	0	1.383	2.108	2.005	2.905	0.852	1.711	1.706	NALP1_HUMAN	LRR and PYD domains-containing 1	810	3.05929e-08	F:GO:0000166; F:GO:0005515; P:GO:0048522; P:GO:0006915; C:GO:0061702; P:GO:0042981; P:GO:0050896	F:nucleotide binding; F:protein binding; P:positive regulation of cellular process; P:apoptotic process; C:inflammasome complex; P:regulation of apoptotic process; P:response to stimulus
	TRINITY_DN40951_c2_g1	9.56549	2.47464	2.15771e-09	4.13644e-07	0	0	0	1.094	1.68	2.005	0.856	0.187	0.501	0.3	NALP3_BOVIN	LRR and PYD domains-containing 3	2396	2.17538e-14	P:GO:0048583; P:GO:0060255; P:GO:0048522; C:GO:0005737; P:GO:0001819; P:GO:0080090; P:GO:0031323	P:regulation of response to stimulus; P:regulation of macromolecule metabolic process; P:positive regulation of cellular process; C:cytoplasm; P:positive regulation of cytokine production; P:regulation of primary metabolic process; P:regulation of cellular metabolic process
	TRINITY_DN35168_c0_g1	5.32215	2.83317	7.28675e-07	6.02935e-05	0.03	0.603	0.025	1.045	1.16	2.025	0.191	1.12	0.584	0.645	CELR2_HUMAN	Cadherin EGF LAG seven-pass G-type receptor 2	3478	7.20953e-44	P:GO:0007165	P:signal transduction
	TRINITY_DN44900_c0_g2	6.07631	2.17367	1.28674e-06	9.85665e-05	0	0.068	0	0.708	0.766	1.053	3.149	2.065	1.018	1.498	TRNK1_MOUSE	TPR and ankyrin repeat-containing 1	3901	2.02717e-97	P:GO:0008150; C:GO:0005575; F:GO:0003674	P:biological_process; C:cellular_component; F:molecular_function
	TRINITY_DN43037_c1_g1	8.64653	1.60738	2.79032e-07	2.69886e-05	0	0	0	0.643	0.745	0.405	3.86	1.598	1.578	0.703	SACS_MOUSE	Sacsin	6495	3.65681e-118	F:GO:0050750; C:GO:0005737	F:low-density lipoprotein particle receptor binding; C:cytoplasm
	TRINITY_DN39773_c1_g1	7.97888	1.00308	1.40299e-05	0.000697886	0	0	0	0.579	0.822	0.446	0.199	0.747	0.367	0.576	FAT1_HUMAN	Protocadherin Fat 1	2060	1.38224e-31	C:GO:0016020; C:GO:0044464; P:GO:0044699	C:membrane; C:cell part; P:single-organism process
	TRINITY_DN40306_c1_g3	8.01227	1.03336	1.44993e-05	0.000717474	0	0	0	0.515	1.195	2.005	3.562	2.403	0.868	1.152	ANK3_HUMAN	Ankyrin-3	2358	6.65682e-23	P:GO:0065008; C:GO:0043232; C:GO:0098590; C:GO:0044444; C:GO:0043005; P:GO:0006810; P:GO:0043269; P:GO:0048518; P:GO:0045184; F:GO:0005515; C:GO:0043231; C:GO:0030054; P:GO:0072659	P:regulation of biological quality; C:intracellular non-membrane-bounded organelle; C:plasma membrane region; C:cytoplasmic part; C:neuron projection; P:transport; P:regulation of ion transport; P:positive regulation of biological process; P:establishment of protein localization; F:protein binding; C:intracellular membrane-bounded organelle; C:cell junction; P:protein localization to plasma membr…
	TRINITY_DN33744_c0_g1	7.1748	12.7554	5.56791e-11	1.75923e-08	1258.05	448.757	2124.65	73607.8	19654.8	136551	18301.2	49222.1	45915.3	56739.4	---NA---		207
	TRINITY_DN32684_c0_g1	12.7084	11.1191	1.01483e-23	9.61931e-20	9.897	1.937	7.639	23421	6016.91	34204.3	4764.03	12085.9	10071.7	16696.5	---NA---		219
	TRINITY_DN39796_c4_g7	5.4946	11.0022	1.04271e-07	1.18468e-05	413.9	65.122	134.684	7979.83	2149.87	13755.1	3917.14	6276.3	4130.06	6468.09	---NA---		590
	TRINITY_DN10097_c0_g1	17.4908	10.3389	8.7805e-27	1.87264e-22	0	0	0	7707.48	1452.84	6323.78	297.319	746.615	439.592	3236.42	---NA---		321
	TRINITY_DN46262_c19_g4	4.17172	11.7303	1.11899e-05	0.000580657	1151.88	160.471	362.54	6460.3	2981.38	13266.1	1512.65	8087.99	2959.33	3734.66	---NA---		433
	TRINITY_DN43115_c9_g9	11.7288	11.0745	7.05517e-14	4.39321e-11	0	2.823	0.535	5429.9	902.915	8268.42	460.694	494.547	427.739	599.771	---NA---		864
	TRINITY_DN43115_c9_g6	14.9513	7.80066	3.17519e-21	1.23124e-17	0	0	0	2938.74	538.741	2147.22	178.931	401.919	222.684	1360.36	---NA---		267
	TRINITY_DN40163_c2_g8	8.97606	7.60034	3.63677e-06	0.000232779	0	0	7.112	2286.55	14.54	471.907	172.953	109.568	72.689	216.864	---NA---		294
	TRINITY_DN43194_c5_g5	8.57702	9.67307	1.61331e-10	4.36203e-08	20.388	0.812	35.042	2090.04	460.657	3230.27	482.495	718.804	373.146	727.057	---NA---		534
	TRINITY_DN30058_c0_g1	13.3601	8.38546	2.67788e-24	2.85559e-20	0	0	0.593	2036.4	1151.58	3844.48	558.931	2726.43	819.258	1241.35	---NA---		247
	TRINITY_DN25800_c0_g1	13.1781	6.03082	7.86234e-08	9.30275e-06	0	0	0	1777.14	2.172	256.45	1.33	0	0	0	---NA---		213
	TRINITY_DN32710_c0_g1	15.0527	7.90184	1.87999e-13	1.10607e-10	0	0	0	1666.94	36.902	1980.21	1.238	0	0	2.581	---NA---		282
	TRINITY_DN46262_c17_g4	10.8661	6.99475	1.4264e-09	2.86992e-07	5.794	0	0	1567.4	31.224	2758.14	310.689	267.654	136.171	406.624	---NA---		205
	TRINITY_DN43194_c4_g1	12.7934	5.64756	1.46435e-08	2.19934e-06	0	0	0	1374.94	5.706	331.246	77.032	27.719	25.126	60.583	---NA---		206
	TRINITY_DN40163_c2_g2	14.2274	7.07755	2.84553e-09	5.29454e-07	0	0	0	1358.12	2.488	243.245	44.452	20.322	10.827	30.355	---NA---		330
	TRINITY_DN36949_c0_g1	13.618	8.75712	4.42974e-15	3.6689e-12	0	0.553	0	1337.45	70.628	1918.7	100.171	98.298	64.425	124.762	---NA---		410
	TRINITY_DN43115_c9_g2	15.3648	8.21377	8.7812e-23	5.35082e-19	0	0	0	1302.37	263.833	905.596	133.317	188.162	97.748	576.872	---NA---		393
	TRINITY_DN43410_c1_g7	15.8048	8.65351	3.4691e-26	5.91891e-22	0	0	0	1291.37	785.3	2128.42	10.947	24.359	30.034	16.687	---NA---		345
	TRINITY_DN40979_c0_g1	3.22885	6.78662	1.52826e-05	0.000748846	191.44	661.854	243.488	1230.75	1483.44	1034.63	3135.84	1587.59	1912.04	1753.72	---NA---		201
	TRINITY_DN42935_c1_g1	13.7825	8.90754	1.36129e-20	4.46656e-17	0	0.246	0	1181.42	204.098	1369.48	34.843	29.562	35.418	37.431	---NA---		496
	TRINITY_DN40296_c3_g8	13.8502	6.70107	6.9822e-09	1.14768e-06	0	0	0	1090.06	2.136	172.621	0	0	0	0	---NA---		319
	TRINITY_DN38367_c4_g8	12.1421	8.15619	2.50336e-14	1.77966e-11	0	0.91	0	1084.56	82.118	1494.79	119.542	141.054	75.361	179.203	---NA---		365
	TRINITY_DN37774_c1_g4	9.21296	8.29361	4.881e-12	2.01156e-09	4.265	0	6.75	1075.71	170.815	788.145	346.296	711.711	346.627	751.777	---NA---		483
	TRINITY_DN29160_c0_g1	14.0663	6.91663	2.07553e-11	7.11088e-09	0	0	0	911.851	15.925	1463.46	0	0	1.386	6.892	---NA---		252
	TRINITY_DN36536_c3_g2	6.75187	7.89324	2.12387e-05	0.000972023	20.911	0.314	19.78	899.257	6.704	1269.53	107.724	75.759	44.834	121.489	---NA---		426
	TRINITY_DN39681_c2_g6	15.7729	8.6215	1.69572e-12	7.86198e-10	0	0	0	891.923	10.914	1722.04	15.854	27.415	15.76	42.721	---NA---		446
	TRINITY_DN37497_c1_g1	10.2564	8.39506	9.82963e-12	3.74552e-09	0	1.882	0	860.689	169.852	991.025	161.609	153.502	99.485	221.37	---NA---		548
	TRINITY_DN45025_c4_g3	10.1902	6.40581	6.8134e-08	8.27983e-06	0	0	0.453	860.207	3.76	108.417	83.813	30.903	15.376	58.255	---NA---		450
	TRINITY_DN46124_c2_g1	3.45519	8.64636	1.54999e-05	0.00075732	63.689	59.218	232.697	855.494	1019.67	838.536	421.471	476.558	264.58	479.181	---NA---		505
	TRINITY_DN36486_c3_g1	10.1627	7.86983	2.1872e-07	2.19774e-05	0	0	1.169	820.497	4.828	140.418	53.51	43.643	33.907	49.808	---NA---		679
	TRINITY_DN36965_c1_g1	13.4937	6.34555	1.05387e-09	2.23643e-07	0	0	0	765.701	6.796	106.756	121.66	59.31	33.123	97.703	---NA---		404
	TRINITY_DN42719_c1_g5	12.0802	4.93859	4.04722e-08	5.23922e-06	0	0	0	726.393	5.278	137.501	2.393	0.817	0.576	2.478	---NA---		220
	TRINITY_DN37379_c2_g2	4.30306	6.61013	8.18025e-08	9.59902e-06	21.726	66.026	42.598	712.464	419.278	526.024	227.58	179.914	140.963	80.993	---NA---		467
	TRINITY_DN57679_c0_g1	14.3615	7.21162	5.49822e-21	1.87619e-17	0	0	0	667.913	161.095	562.481	24.959	91.753	44.033	408.675	---NA---		366
	TRINITY_DN40317_c6_g2	12.6751	5.52998	3.56474e-08	4.7075e-06	0	0	0	658.167	2.783	88.508	22.306	5.903	5.518	14.924	---NA---		277
	TRINITY_DN18178_c0_g1	12.9678	5.82133	2.90846e-10	7.29758e-08	0	0	0	622.847	8.946	185.239	23.231	14.081	19.625	66.772	---NA---		292
	TRINITY_DN45025_c3_g2	14.7116	7.5612	1.27835e-17	1.70398e-14	0	0	0	609.579	126.245	1326.18	26.472	27.847	14.232	32.268	---NA---		495
	TRINITY_DN41960_c0_g5	3.62794	6.52585	5.86616e-06	0.000342999	51.318	175.2	39.314	566.185	835.456	457.871	1004.28	653.625	698.495	596.982	---NA---		246
	TRINITY_DN40805_c5_g1	13.6449	6.4963	1.05277e-09	2.23643e-07	0	0	0	508.06	2.614	99.485	3.845	0.793	1.068	3.642	---NA---		455
	TRINITY_DN42719_c1_g4	14.4077	7.25759	2.9072e-10	7.29758e-08	0	0	0	494.196	2.572	73.419	6.781	3.068	1.227	5.232	---NA---		695
	TRINITY_DN45025_c4_g7	12.5316	5.38671	3.66182e-10	8.84947e-08	0	0	0	491.687	15.489	736.924	38.619	60.85	15.535	46.65	---NA---		216
	TRINITY_DN43410_c1_g9	7.59904	8.06198	6.79247e-16	7.06657e-13	0.774	1.9	3.301	468.189	197.962	289.929	14.952	17.091	19.333	13.841	---NA---		705
	TRINITY_DN39681_c0_g1	13.7557	6.60657	4.19501e-10	9.96858e-08	0	0	0	458.073	3.69	679.364	0.252	0.875	0.275	1.775	---NA---		322
	TRINITY_DN39796_c4_g12	14.0824	6.93307	1.05493e-19	2.57128e-16	0	0	0	442.777	112.19	508.181	224.507	335.072	247.184	540.398	---NA---		382
	TRINITY_DN37598_c1_g5	11.1878	4.05538	1.53445e-06	0.000113238	0	0	0	438.998	2.186	45.408	78.194	33.925	14.917	43.815	---NA---		217
	TRINITY_DN39239_c3_g5	13.3382	6.19046	7.18914e-12	2.87934e-09	0	0	0	419.07	7.955	141.39	101.937	110.291	50.068	119.438	---NA---		662
	TRINITY_DN36689_c1_g1	11.7838	4.6451	3.47623e-13	1.91325e-10	0	0	0	400.446	83.053	320.269	128.654	146.374	117.114	338.411	---NA---		211
	TRINITY_DN37141_c0_g2	5.89976	6.77115	3.01188e-10	7.51288e-08	2.706	16.07	7.655	363.035	617.908	178.96	40.859	17.942	27.713	22.426	---NA---		345
	TRINITY_DN39343_c4_g5	12.5209	5.37598	1.07986e-09	2.27461e-07	0	0	0	361.154	7.604	501.113	7.27	2.835	1.828	0.853	---NA---		246
	TRINITY_DN501_c0_g1	11.8965	4.75647	1.10566e-05	0.000574438	0	0	0	328.054	0.098	16.203	0	0	0	0	---NA---		311
	TRINITY_DN10097_c0_g2	13.5336	6.38553	6.99216e-20	1.80756e-16	0	0	0	315.638	99.16	255.377	88.17	178.047	83.7	192.03	---NA---		402
	TRINITY_DN39239_c3_g7	13.221	6.07353	3.03737e-13	1.71579e-10	0	0	0	313.965	29.966	524.688	16.718	17.429	12.855	10.453	---NA---		322
	TRINITY_DN31481_c0_g1	14.3117	7.16194	2.5983e-19	5.68355e-16	0	0	0	279.16	93.391	543.868	1053.48	787.085	266.5	508.487	---NA---		460
	TRINITY_DN45025_c3_g3	6.73995	5.54267	5.29985e-06	0.00031485	14.826	0	9.186	264.54	5.721	258.88	31.693	49.826	31.002	61.609	---NA---		546
	TRINITY_DN44026_c5_g3	2.86951	7.92465	2.12962e-05	0.00097361	26.765	60.184	45.924	262.98	298.275	210.88	369.038	247.157	170.755	88.645	---NA---		891
	TRINITY_DN42445_c8_g2	10.9176	7.47603	6.38153e-15	5.08787e-12	0	0.553	0	261.903	57.606	448.575	97.106	103.548	55.252	124.393	---NA---		639
	TRINITY_DN34244_c0_g1	10.3768	3.25837	8.03212e-06	0.000440934	0	0	0	253.298	1.019	53.996	1.422	0	0	1.314	---NA---		209
	TRINITY_DN45256_c2_g1	13.7608	6.61203	6.81195e-17	8.30173e-14	0	0	0	251.931	41.765	307.874	49.902	38.801	21.027	64.006	---NA---		473
	TRINITY_DN45918_c6_g2	4.8735	6.83199	1.85701e-06	0.000132903	15.862	1.747	7.441	250.966	68.239	445.132	248.342	454.334	271.166	539.995	---NA---		533
	TRINITY_DN46124_c2_g2	5.89425	5.17004	1.23875e-10	3.47619e-08	3.048	15.682	5.136	240.85	298.423	256.187	78.064	144.239	64.217	142.948	---NA---		242
	TRINITY_DN49173_c0_g1	12.5184	5.37434	3.03108e-15	2.61191e-12	0	0	0	225.667	46.994	177.765	76.933	172.506	104.635	169.765	---NA---		337
	TRINITY_DN41119_c5_g12	5.52161	7.28012	1.5455e-07	1.63175e-05	21.796	3.057	9.318	216.483	94.67	593.793	266.39	443.59	162.282	139.513	---NA---		686
	TRINITY_DN30321_c1_g1	6.31462	4.17665	2.16826e-07	2.18128e-05	0	1.962	8.421	215.985	47.901	231.133	106.623	216.767	101.046	210.238	---NA---		221
	TRINITY_DN44847_c0_g5	12.973	5.82562	8.71331e-07	7.05241e-05	0	0	0	215.727	0	509.558	0	0	0	0.254	---NA---		307
	TRINITY_DN40328_c5_g7	6.58544	4.95308	6.93697e-09	1.14374e-06	0	3.536	4.223	212.88	77.986	37.287	4.166	148.065	10.217	78.215	---NA---		594
	TRINITY_DN42167_c1_g1	10.8714	3.74173	1.05147e-05	0.000550982	0	0	0	210.13	0	144.468	0	0	0	0	---NA---		224
	TRINITY_DN40453_c6_g1	10.5014	3.3804	1.1238e-05	0.000582088	0	0	0	209.616	0.555	34.107	45.797	31.417	14.474	14.659	---NA---		246
	TRINITY_DN42363_c0_g3	9.27307	5.58041	2.82663e-14	1.97653e-11	0	0	0.42	205.852	70.396	59.728	139.509	0	84.109	0	---NA---		473
	TRINITY_DN41094_c0_g4	11.5054	4.36868	1.01159e-07	1.15944e-05	0	0	0	193.966	2.467	70.644	13.53	8.89	4.474	11.363	---NA---		334
	TRINITY_DN38575_c0_g2	6.84423	5.3262	1.37096e-07	1.47484e-05	1.428	5.615	0	186.809	435.519	45.368	13.485	11.748	9.908	7.099	---NA---		306
	TRINITY_DN42363_c0_g10	3.59166	6.49748	1.41301e-06	0.000105925	4.546	6.851	9.483	185.555	80.888	89.905	171.126	42.768	144.844	24.512	---NA---		1461
	TRINITY_DN45918_c5_g3	7.81306	3.91545	1.18204e-08	1.81039e-06	2.716	0	0	185.072	40.543	120.508	135.404	220.523	96.004	233.817	---NA---		249
	TRINITY_DN46214_c2_g7	10.8043	3.67835	3.99552e-13	2.18496e-10	0	0	0	170.147	153.238	140.357	129.373	117.594	120.862	55.363	---NA---		216
	TRINITY_DN45918_c6_g3	5.6813	6.18238	6.71101e-06	0.000382896	13.931	0.935	1.021	169.793	26.34	303.499	113.029	194.111	71.554	143.385	---NA---		467
	TRINITY_DN45025_c4_g1	12.1968	5.05398	3.91038e-09	6.96432e-07	0	0	0	169.021	1.792	73.156	53.556	33.505	18.782	43.205	---NA---		573
	TRINITY_DN42167_c0_g2	10.8224	3.69355	1.13825e-05	0.000587791	0	0	0	168.683	0	109.227	0	0	0	0	---NA---		243
	TRINITY_DN44575_c2_g1	5.27989	4.86931	4.34053e-08	5.55985e-06	1.891	8.819	2.008	165.29	85.365	59.201	137.139	155.637	95.085	108.928	---NA---		472
	TRINITY_DN36536_c3_g4	12.0729	4.93032	2.74285e-08	3.76795e-06	0	0	0	164.276	1.982	288.329	39.498	38.381	24.182	60.537	---NA---		285
	TRINITY_DN45580_c7_g3	9.08975	4.27106	8.31255e-11	2.43689e-08	4.043	0	0	163.52	41.808	148.661	185.024	396.004	191.49	436.575	---NA---		453
	TRINITY_DN31269_c0_g1	11.3721	4.23784	1.24694e-12	6.0099e-10	0	0	0.156	161.478	50.142	185.826	49.359	99.091	63.574	136.494	---NA---		246
	TRINITY_DN39928_c1_g1	7.61668	4.8476	1.23409e-08	1.87663e-06	2.857	0	0.84	159.902	26.326	273.24	155.585	168.831	129.059	243.509	---NA---		276
	TRINITY_DN37994_c3_g2	6.1493	5.28282	5.27936e-06	0.000314289	1.157	0	1.169	155.205	7.646	147.081	0.558	0.35	2.947	0.749	---NA---		706
	TRINITY_DN13780_c0_g1	8.33169	3.52365	7.6343e-10	1.67854e-07	2.595	0	0	141.599	54.359	137.076	28.131	77.999	48.123	129.222	---NA---		217
	TRINITY_DN42719_c1_g10	10.5666	3.44391	2.36529e-06	0.000161683	0	0	0	138.012	0.9	37.996	7.705	2.975	3.272	5.935	---NA---		274
	TRINITY_DN43188_c1_g8	3.9388	5.43973	1.06425e-05	0.000555629	15.51	35.781	22.859	137.256	536.092	102.28	237.777	0	139.819	74.113	---NA---		323
	TRINITY_DN42121_c5_g1	5.52649	5.88561	4.37775e-11	1.40929e-08	4.426	1.125	4.124	133.798	103.988	173.249	392.728	946.618	172.341	755.441	---NA---		685
	TRINITY_DN45256_c2_g4	10.2664	3.15113	2.42135e-06	0.000164403	0	0	0	131.9	1.834	18.593	34.033	19.412	7.596	41.153	---NA---		418
	TRINITY_DN44258_c7_g8	13.3505	6.20295	1.71529e-16	1.97743e-13	0	0	0	131.563	38.455	247.761	169.781	104.294	73.165	123.725	---NA---		498
	TRINITY_DN37828_c5_g2	5.7265	4.65632	1.3532e-06	0.00010225	5.582	3.979	0	129.777	31.786	148.398	57.256	205.836	89.167	117.364	---NA---		396
	TRINITY_DN41462_c5_g3	5.03613	5.22997	1.30668e-06	9.98851e-05	4.506	1.267	3.54	129.247	41.358	119.111	107.472	162.566	69.734	138.833	---NA---		699
	TRINITY_DN31269_c0_g2	8.71003	3.74411	3.43265e-10	8.37872e-08	0	0	0.798	128.716	29.362	121.764	34.812	58.984	46.57	272.043	---NA---		246
	TRINITY_DN46280_c3_g2	4.40987	6.2161	2.46497e-06	0.00016676	7.091	5.369	14.94	128.008	37.155	289.18	2.446	14.186	18.573	6.096	---NA---		647
	TRINITY_DN45148_c1_g2	3.29515	7.7752	9.40728e-06	0.000501362	9.314	22.62	8.133	126.754	72.638	134.2	48.519	163.546	141.188	95.905	---NA---		1444
	TRINITY_DN46135_c4_g6	10.7887	3.66338	2.59489e-10	6.62778e-08	0	0	0	126.512	251.872	33.925	3.685	3.838	12.621	5.635	---NA---		211
	TRINITY_DN42813_c2_g2	11.528	4.39178	1.26486e-11	4.59165e-09	0	0	0	124.582	37.689	18.289	1.376	93.923	1.853	52.735	---NA---		387
	TRINITY_DN41808_c2_g1	4.20123	9.69564	2.23356e-07	2.22597e-05	8.61	14.083	53.842	124.164	144.897	381.029	11.52	59.905	53.014	14.498	---NA---		2666
	TRINITY_DN42719_c1_g1	10.4858	5.65228	1.27364e-13	7.7059e-11	0.302	0	0	123.826	23.739	158.423	77.98	68.958	43.089	113.745	---NA---		704
	TRINITY_DN31800_c0_g4	10.6091	3.4844	1.10115e-07	1.23437e-05	0	0	0	122.009	5.735	181.411	135.656	51.681	55.352	67.406	---NA---		220
	TRINITY_DN46135_c4_g3	4.99961	5.10818	3.58656e-09	6.46862e-07	15.792	3.413	1.803	119.661	80.6	90.918	47.831	35.15	26.628	22.611	---NA---		426
	TRINITY_DN44495_c1_g1	4.01144	4.49623	2.40619e-06	0.000163561	7.785	2.005	6.98	118.101	85.787	94.402	127.141	109.369	72.673	130.49	---NA---		481
	TRINITY_DN33977_c0_g2	10.8978	3.76791	7.03528e-08	8.50761e-06	0	0	0	115.093	4.744	187.102	76.046	34.45	22.463	42.686	---NA---		238
	TRINITY_DN42043_c0_g4	5.77007	7.2837	4.97391e-09	8.5575e-07	4.295	5.406	13.878	114.128	153.042	432.554	12.659	40.738	49.525	9.508	---NA---		855
	TRINITY_DN41424_c5_g8	10.2073	3.09359	7.11615e-07	5.89963e-05	0	0	0	113.437	3.275	24.142	1.605	0.863	1.127	0.668	---NA---		272
	TRINITY_DN44728_c1_g2	3.4833	4.49444	5.89108e-06	0.000344004	10.199	13.88	9.837	112.745	100.538	82.148	30.585	25.689	19.541	42.294	---NA---		387
	TRINITY_DN39332_c2_g1	6.1135	3.60729	9.62788e-06	0.000511423	4.436	0	0	111.651	26.656	37.773	62.126	48.577	28.673	66.691	---NA---		289
	TRINITY_DN42389_c0_g4	9.92902	2.82117	6.58112e-06	0.000377558	0	0	0	109.367	0.914	62.3	0.573	0	0.492	0	---NA---		230
	TRINITY_DN44270_c6_g9	6.82477	4.23319	7.10517e-06	0.000399627	0.362	0	1.004	108.869	3.261	25.499	128.448	85.71	36.203	82.652	---NA---		495
	TRINITY_DN30382_c0_g1	12.4151	5.27164	3.97998e-14	2.71622e-11	0	0	0	107.084	36.888	228.358	40.507	156.92	90.352	134.039	---NA---		358
	TRINITY_DN43194_c5_g6	10.5596	3.4381	5.76793e-10	1.32273e-07	0	0	0	106.328	16.03	93.713	51.232	105.274	58.949	76.199	---NA---		289
	TRINITY_DN44215_c3_g2	4.30945	4.1578	2.22541e-07	2.22043e-05	4.154	8.346	7.112	106.086	83.524	54.421	42.204	112.192	58.44	33.951	---NA---		310
	TRINITY_DN41031_c2_g5	4.2444	4.89448	5.81201e-06	0.000341002	27.51	4.422	8.454	105.202	142.894	236.359	71.62	161.61	145.829	36.855	---NA---		270
	TRINITY_DN42967_c4_g6	4.18556	4.8533	6.13629e-06	0.000355529	3.872	6.273	2.486	101.969	31.512	173.917	49.474	54.924	97.306	71.566	---NA---		1293
	TRINITY_DN38194_c3_g3	7.01372	3.61252	5.10057e-08	6.38012e-06	0	4.059	0	101.615	143.308	33.256	0	0.572	2.813	1.36	---NA---		240
	TRINITY_DN39731_c1_g2	5.03261	7.6103	8.89868e-11	2.59091e-08	5.562	4.151	3.679	100.119	52.729	137.582	21.435	72.889	66.362	72.834	---NA---		1504
	TRINITY_DN41125_c7_g8	10.8441	3.71512	1.06793e-06	8.40444e-05	0	0	0	99.042	0.625	75.039	2.729	2.088	0.684	3.123	---NA---		307
	TRINITY_DN39281_c6_g4	9.96516	2.85857	3.13055e-07	2.96409e-05	0	0	0	98.913	8.911	35.646	15.908	75.841	41.412	25.434	---NA---		280
	TRINITY_DN38893_c1_g5	8.0603	4.79271	1.82986e-06	0.00013129	2.223	0	0	98.495	2.249	101.126	16.84	5.191	5.76	21.136	---NA---		421
	TRINITY_DN38899_c5_g6	11.0448	3.91461	6.4685e-11	1.95803e-08	0	0	0	97.643	17.429	91.323	79.218	161.318	72.481	118.7	---NA---		408
	TRINITY_DN43192_c0_g11	3.55356	6.89699	1.66817e-05	0.000800392	7.886	36.783	20.933	96.002	335.114	171.385	507.699	244.287	632.092	399.248	---NA---		524
	TRINITY_DN44258_c7_g10	8.44486	6.50689	1.36084e-13	8.11831e-11	1.086	0	2.527	94.506	44.141	164.6	636.437	535.39	230.013	297.304	---NA---		740
	TRINITY_DN31464_c0_g2	6.2362	5.11088	2.48841e-06	0.000167814	2.756	0.443	0	92.576	14.386	70.786	60.742	29.048	29.35	139.006	---NA---		550
	TRINITY_DN38774_c4_g2	12.2485	5.10548	2.76372e-11	9.10309e-09	0	0	0	89.054	8.293	150.767	42.197	52.031	34.224	58.739	---NA---		532
	TRINITY_DN38141_c0_g1	5.76527	3.12249	1.73252e-05	0.000825694	0	2.731	0	84.985	16.079	69.875	5.076	13.066	38.482	15.742	---NA---		363
	TRINITY_DN40086_c3_g3	4.20446	5.90097	9.397e-08	1.08625e-05	11.537	16.556	6.7	84.197	172.846	217.158	195.764	206.944	202.091	128.957	---NA---		695
	TRINITY_DN38096_c5_g3	10.3068	3.19172	1.10342e-08	1.70528e-06	0	0	0	82.138	21.652	10.005	1.407	63.615	0.2	32.821	---NA---		313
	TRINITY_DN45210_c1_g2	3.86194	6.37149	1.89892e-07	1.93542e-05	6.307	6.513	13.985	81.463	143.624	73.378	34.14	99.488	56.621	336.21	---NA---		746
	TRINITY_DN40912_c3_g1	5.29717	3.37318	7.60056e-07	6.25865e-05	0	1.162	2.897	79.806	44.12	55.515	12.965	0.303	1.194	0	---NA---		394
	TRINITY_DN36303_c0_g3	4.97925	4.44893	4.15996e-08	5.35266e-06	3.339	4.047	1.284	79.517	83.137	34.755	11.635	8.61	10.267	20.767	---NA---		371
	TRINITY_DN39332_c2_g11	6.15377	4.61315	2.1611e-08	3.05235e-06	1.67	0	4.832	77.554	108.296	171.325	151.748	433.137	101.864	460.235	---NA---		315
	TRINITY_DN45004_c5_g6	5.53403	3.80938	4.52792e-06	0.000277295	4.124	0.467	0.247	76.718	18.743	53.753	78.102	135.105	47.589	186.844	---NA---		506
	TRINITY_DN32679_c0_g1	12.6379	5.49329	1.95492e-15	1.83266e-12	0	0	0	75.592	24.941	125.146	27.81	90.564	35.084	55.109	---NA---		543
	TRINITY_DN41377_c1_g3	3.56446	5.98451	2.32235e-06	0.00015928	2.847	3.776	6.956	74.289	34.597	53.287	12.544	20.719	0	0.138	---NA---		1158
	TRINITY_DN28484_c0_g2	5.87348	3.22434	8.47684e-06	0.000461193	0	4.133	0	73.099	20.795	53.044	0	41.251	0	84.611	---NA---		276
	TRINITY_DN40162_c3_g5	10.6826	3.55714	8.94988e-07	7.22333e-05	0	0	0	72.375	0.654	34.37	28.215	9.368	5.86	38.987	---NA---		368
	TRINITY_DN42309_c5_g9	3.88623	4.43645	1.34063e-06	0.00010157	6.437	9.981	9.343	71.587	70.445	123.952	27.894	16.262	53.098	31.173	---NA---		306
	TRINITY_DN39822_c8_g6	11.0084	3.87855	1.79251e-10	4.76378e-08	0	0	0	70.848	12.221	58.249	72.3	101.32	56.136	102.186	---NA---		420
	TRINITY_DN39781_c0_g1	2.84556	7.05237	1.74846e-05	0.0008319	11.879	11.297	8.446	70.445	67.592	44.639	67.133	37.868	61.287	14.993	---NA---		1424
	TRINITY_DN43155_c3_g6	3.58262	5.37692	2.97764e-06	0.000195852	5.492	6.334	12.553	69.85	67.487	60.902	107.67	66.205	55.535	39.24	---NA---		1031
	TRINITY_DN41930_c0_g6	4.44146	5.11882	8.0997e-07	6.59959e-05	5.683	2.159	8.61	68.757	209.179	70.3	75.878	100.118	82.781	39.044	---NA---		765
	TRINITY_DN40159_c11_g4	11.9235	4.783	2.16796e-11	7.33915e-09	0	0	0	68.483	13.662	165.167	50.957	97.19	43.532	85.372	---NA---		392
	TRINITY_DN38606_c2_g1	11.7416	4.60235	5.09348e-07	4.5028e-05	0	0	0	68.355	0.148	23.636	35.691	10.896	6.002	41.372	---NA---		668
	TRINITY_DN44886_c1_g3	3.65975	6.36999	8.35596e-06	0.000455488	10.028	15.935	3.712	68.081	70.53	63.211	94.484	93.667	96.429	96.332	---NA---		1135
	TRINITY_DN42935_c2_g11	10.9492	3.81749	1.81816e-06	0.000130871	0	0	0	67.695	0.436	117.106	0	0	0	0	---NA---		302
	TRINITY_DN40189_c1_g1	9.7255	2.62353	6.52689e-06	0.000374699	0	0	0	67.599	0.991	57.338	0	0	0	0	---NA---		246
	TRINITY_DN39075_c6_g12	9.70565	2.60194	1.31137e-05	0.000658845	0	0	0	67.374	0.878	126.382	0.902	0.292	0	0.484	---NA---		354
	TRINITY_DN45580_c7_g4	5.2751	3.4077	9.79216e-06	0.000518371	1.539	0	1.243	67.148	9.171	42.512	128.501	129.691	61.086	144.296	---NA---		716
	TRINITY_DN40956_c1_g1	5.57517	4.8477	1.34481e-06	0.000101706	1.167	0	2.461	66.73	24.773	73.784	6.895	39.466	26.052	22.38	---NA---		629
	TRINITY_DN37141_c0_g3	7.7956	2.9812	2.04865e-07	2.07071e-05	0	2.638	0	66.666	171.581	22.36	5.519	5.705	0	0.645	---NA---		209
	TRINITY_DN27385_c0_g1	9.74685	2.64735	3.49136e-08	4.63932e-06	0	0	0	64.205	14.688	88.326	0	0	0	0	---NA---		222
	TRINITY_DN43029_c1_g3	5.58259	5.79484	6.43378e-07	5.46672e-05	0.563	0.141	3.679	63.9	72.041	59.667	60.398	120.779	49.817	28.523	---NA---		772
	TRINITY_DN39908_c7_g1	11.9855	4.84393	1.47316e-09	2.93631e-07	0	0	0	63.787	3.127	124.924	0.856	1.097	0.209	0.403	---NA---		444
	TRINITY_DN38899_c5_g7	10.7125	3.58723	2.73805e-09	5.13363e-07	0	0	0	63.063	7.667	76.619	36.945	41.531	23.064	44.737	---NA---		333
	TRINITY_DN38227_c3_g2	8.21279	3.41974	2.01772e-08	2.87362e-06	1.398	0	0	62.902	9.565	35.484	39.315	65.878	40.685	67.475	---NA---		433
	TRINITY_DN46069_c5_g3	3.45893	6.97427	2.03996e-06	0.000142996	17.089	11.771	13.516	62.468	78.07	75.12	100.928	26.832	30.493	19.787	---NA---		2026
	TRINITY_DN41119_c5_g10	12.8661	5.72005	4.17143e-13	2.23812e-10	0	0	0	61.31	8.511	116.518	5.114	17.931	5.392	10.36	---NA---		700
	TRINITY_DN38096_c8_g12	9.6745	2.57939	1.2509e-05	0.000637474	0	0	0	60.892	4.547	1.377	2.882	0.84	1.461	5.451	---NA---		328
	TRINITY_DN40765_c0_g1	4.33442	7.02849	8.68587e-06	0.000470024	0.674	7.977	1.152	60.586	43.846	51.16	103.313	90.68	88.766	55.732	---NA---		1735
	TRINITY_DN31684_c0_g1	9.90413	2.79991	6.91251e-09	1.14283e-06	0	0	0	60.49	18.441	83.384	53.403	78.093	45.335	65.089	---NA---		234
	TRINITY_DN40163_c2_g9	9.14133	2.06653	1.4459e-06	0.000107728	0	0	0	60.265	7.597	77.085	295.767	271.784	248.327	373.756	---NA---		201
	TRINITY_DN42731_c0_g2	6.59347	2.69008	9.69007e-08	1.11559e-05	1.187	1.027	0	59.863	39.158	20.436	1.124	1.062	1.286	0.38	---NA---		258
	TRINITY_DN39332_c2_g17	9.56531	2.47431	8.02616e-08	9.43118e-06	0	0	0	59.67	16.424	10.795	4.434	39.84	2.087	30.597	---NA---		278
	TRINITY_DN18607_c0_g3	9.36532	2.2771	6.74203e-06	0.000384206	0	0	0	58.447	2.01	72.123	0	0	0	0	---NA---		219
	TRINITY_DN44016_c1_g1	4.33803	6.56846	2.49165e-08	3.46754e-06	5.814	8.942	2.683	58.077	78.675	101.632	127.477	74.523	117.749	71.117	---NA---		1233
	TRINITY_DN39135_c8_g3	9.59055	2.4962	6.82824e-07	5.72773e-05	0	0	0	57.804	3.64	31.373	29.522	53.792	22.98	32.372	---NA---		271
	TRINITY_DN39739_c0_g2	6.54259	4.36633	3.02935e-10	7.53442e-08	2.283	0.541	1.457	56.935	76.609	44.375	32.083	45.194	34.049	12.193	---NA---		619
	TRINITY_DN43039_c5_g6	10.0195	2.91221	1.35343e-09	2.74905e-07	0	0	0	56.179	30.957	101.47	10.068	18.152	11.528	25.434	---NA---		228
	TRINITY_DN45918_c5_g4	10.1714	3.0587	7.00005e-09	1.1484e-06	0	0	0	55.568	10.696	68.335	137.445	260.118	111.58	188.906	---NA---		319
	TRINITY_DN42935_c2_g3	9.69893	2.60072	1.48422e-06	0.000110007	0	0	0	55.44	1.546	18.613	37.855	30.355	28.072	85.822	---NA---		382
	TRINITY_DN45588_c0_g1	12.2431	5.09966	2.28311e-08	3.21402e-06	0	0	0	55.375	0.415	62.259	1.552	34.905	0.209	0.68	---NA---		726
	TRINITY_DN45256_c3_g4	11.4937	4.35795	5.38673e-14	3.4812e-11	0	0	0	54.507	18.075	41.905	30.814	67.476	18.197	65.262	---NA---		655
	TRINITY_DN39239_c3_g11	9.94074	2.8344	3.77197e-08	4.92777e-06	0	0	0	53.397	7.337	54.34	11.505	9.275	6.277	9.588	---NA---		273
	TRINITY_DN42935_c2_g8	9.39112	2.30552	1.86524e-07	1.90565e-05	0	0	0	53.236	11.799	80.062	44.536	58.599	56.554	153.792	---NA---		214
	TRINITY_DN39240_c0_g1	14.0933	6.94358	5.28038e-13	2.76358e-10	0	0	0	52.11	4.491	158.038	0.176	0.268	28.782	0.346	---NA---		1250
	TRINITY_DN41982_c0_g1	3.13866	6.71373	1.06314e-05	0.000555517	4.033	9.612	9.063	52.078	73.123	39.737	148.193	109.078	125.278	88.092	---NA---		1368
	TRINITY_DN31706_c2_g1	10.0355	2.92716	4.33171e-09	7.635e-07	0	0	0	51.017	13.437	62.077	38.65	72.271	51.453	71.946	---NA---		270
	TRINITY_DN42363_c0_g4	5.41459	3.23336	2.05225e-05	0.000950511	0	0	2.206	51.001	19.46	15.879	107.487	0	32.188	0	---NA---		365
	TRINITY_DN41357_c8_g5	9.9152	2.81123	1.42008e-08	2.1366e-06	0	0	0	50.759	14.976	11.038	9.777	49.079	7.897	34.7	---NA---		497
	TRINITY_DN37694_c2_g4	8.10592	4.99658	1.64819e-08	2.42424e-06	0	0	0.601	50.132	6.36	96.366	22.994	45.696	22.63	42.052	---NA---		920
	TRINITY_DN46296_c11_g1	3.61572	4.57298	1.9247e-05	0.000905151	7.111	6.703	4.931	49.585	189.923	46.887	147.345	119.729	169.419	127.516	---NA---		544
	TRINITY_DN32010_c0_g3	10.2235	3.10964	9.11111e-09	1.44741e-06	0	0	0	48.958	6.079	26.613	67.362	94.437	53.615	99.316	---NA---		360
	TRINITY_DN39745_c0_g1	14.2371	7.08748	2.6508e-15	2.35559e-12	0	0	0	48.443	305.626	20.031	0	0	0	0.035	---NA---		2493
	TRINITY_DN38379_c3_g2	9.30772	5.31018	6.08084e-14	3.87127e-11	0	1.494	0	48.282	14.758	39.251	29.263	46.163	27.663	55.213	---NA---		1136
	TRINITY_DN37141_c0_g1	5.56793	3.91014	3.35456e-07	3.14132e-05	1.076	0.474	2.469	47.896	94.009	15.575	3.876	1.027	2.262	2.962	---NA---		345
	TRINITY_DN27731_c0_g1	3.22009	4.51086	1.50844e-05	0.000741262	4.737	5.953	6.165	47.366	37.732	37.145	32.336	7.035	20.268	6.131	---NA---		509
	TRINITY_DN43115_c9_g4	9.40604	2.31554	5.08678e-06	0.000304739	0	0	0	47.35	2.354	78.948	0	0.758	0	0.703	---NA---		224
	TRINITY_DN44979_c0_g3	3.24542	7.19763	7.83876e-06	0.000431152	2.484	4.514	4.601	46.738	24.941	39.13	69.487	31.288	51.328	40.128	---NA---		3995
	TRINITY_DN45918_c6_g1	6.82187	3.43618	1.27901e-06	9.821e-05	0	3.721	0	46.417	16.023	129.359	120.169	211.237	123.258	163.83	---NA---		312
	TRINITY_DN40328_c4_g5	11.5164	4.37911	5.90271e-07	5.06594e-05	0	0	0	45.806	0.126	21.732	13.645	4.281	1.695	28.454	---NA---		750
	TRINITY_DN38841_c0_g1	9.26908	5.29033	1.61577e-10	4.36203e-08	0	0.517	0	45.548	4.449	38.522	0.841	0.198	2.563	0.449	---NA---		1009
	TRINITY_DN43115_c6_g1	9.51284	2.42307	5.86428e-08	7.20859e-06	0	0	0	44.889	8.503	33.54	17.299	20.719	10.952	39.84	---NA---		273
	TRINITY_DN39681_c1_g5	10.608	3.48138	4.67093e-06	0.000284217	0	0	0	44.712	0.295	92.64	0	0	0	0	---NA---		311
	TRINITY_DN22430_c0_g1	9.43423	2.34692	1.5404e-07	1.62837e-05	0	0	0	44.503	8.539	54.907	259.021	377.035	210.455	293.605	---NA---		242
	TRINITY_DN40374_c0_g1	10.6322	3.50633	1.18325e-07	1.30584e-05	0	0	0	44.422	4.294	135.131	0	0.432	0	0.334	---NA---		273
	TRINITY_DN39332_c2_g18	8.29336	3.50634	7.76072e-08	9.20806e-06	0.845	0	0	44.278	11.406	107.344	43.473	57.152	34.642	44.08	---NA---		289
	TRINITY_DN39075_c6_g10	7.30737	4.4491	2.34803e-08	3.29031e-06	0	0	0.469	44.229	8.525	27.869	27	39.478	21.954	50.384	---NA---		952
	TRINITY_DN40374_c7_g6	11.6291	4.49058	2.91353e-09	5.40327e-07	0	0	0	44.229	2.312	66.958	4.938	10.196	5.008	6.995	---NA---		545
	TRINITY_DN41048_c0_g1	8.04621	7.14111	9.06207e-10	1.96212e-07	0	0.633	0.823	44.197	200.05	24.243	117.042	10.301	16.169	5.866	---NA---		1293
	TRINITY_DN37716_c3_g2	9.14854	5.22982	4.73329e-11	1.51233e-08	0.191	0	0	43.538	6.227	35.93	0	2.928	31.411	2.086	---NA---		2132
	TRINITY_DN43115_c9_g5	11.034	3.90395	7.30568e-11	2.19272e-08	0	0	0	43.329	12.172	72.285	9.357	12.471	11.828	20.26	---NA---		382
	TRINITY_DN37705_c4_g12	9.14866	4.29989	5.63622e-10	1.30304e-07	0	0.332	0	42.798	13.057	92.923	108.19	158.81	75.92	123.587	---NA---		411
	TRINITY_DN46243_c12_g14	4.0293	3.58574	2.7343e-06	0.000182063	2.585	0.843	2.198	42.734	30.437	48.001	50.682	42.931	50.385	33.939	---NA---		580
	TRINITY_DN39075_c6_g9	11.6453	4.50739	6.09592e-11	1.89794e-08	0	0	0	42.653	5.004	54.603	23.881	17.324	7.83	23.602	---NA---		584
	TRINITY_DN33319_c0_g1	4.86584	4.80482	2.67428e-06	0.000178653	1.137	0.996	6.668	42.348	47.57	115.769	2.309	18.141	10.61	3.63	---NA---		413
	TRINITY_DN45282_c0_g3	11.1151	3.9826	2.45946e-07	2.41166e-05	0	0	0	41.994	0.302	24.851	0.329	1.505	0.935	0.334	---NA---		773
	TRINITY_DN40882_c1_g1	12.2824	5.1395	3.61595e-06	0.00023176	0	0	0	41.978	0.021	2.309	0.023	0.023	0	0	---NA---		1715
	TRINITY_DN40159_c12_g2	7.76553	3.80961	6.73647e-08	8.22148e-06	0	0.572	0	41.817	6.149	51.444	65.397	80.764	47.58	89.959	---NA---		449
	TRINITY_DN39332_c2_g14	6.95113	3.56409	1.46997e-06	0.000109235	0	2.177	0	41.624	11.877	115.141	78.224	162.321	116.922	275.189	---NA---		289
	TRINITY_DN39135_c8_g5	9.6162	2.52073	1.74108e-07	1.79601e-05	0	0	0	41.608	5.692	48.203	59.06	156.535	58.649	75.876	---NA---		268
	TRINITY_DN45725_c2_g2	7.27094	5.77513	6.80294e-12	2.76358e-09	0.443	0	0.403	41.495	72.708	40.122	43.68	12.844	27.822	26.725	---NA---		1562
	TRINITY_DN39799_c5_g1	12.1392	4.99726	9.00544e-06	0.000484086	0	0	0	41.302	0	2.613	0	0	0	0	---NA---		1579
	TRINITY_DN39349_c3_g1	9.5246	2.4308	1.68274e-06	0.000123116	0	0	0	41.254	2.34	52.963	6.115	3.08	2.379	10.061	---NA---		296
	TRINITY_DN42967_c4_g7	4.9231	2.30948	7.35788e-06	0.000410151	0	1.519	1.556	41.045	18.792	28.659	19.478	63.323	37.989	51.64	---NA---		285
	TRINITY_DN40159_c6_g1	12.4414	5.29768	5.42347e-14	3.4812e-11	0	0	0	41.045	6.536	38.32	0	0	0	0	---NA---		1042
	TRINITY_DN33231_c0_g1	8.817	3.96737	1.06243e-10	3.04144e-08	0	1.101	0	40.9	16.712	55.636	29.301	71.91	33.74	43.47	---NA---		424
	TRINITY_DN44270_c6_g8	9.72377	2.62484	1.74301e-06	0.000127089	0	0	0	40.611	1.581	9.539	40.874	27.054	9.249	30.436	---NA---		818
	TRINITY_DN46301_c36_g1	5.92636	1.96186	1.52539e-06	0.000112862	3.048	0	1.177	40.321	44.127	33.074	32.741	38.521	46.687	23.072	---NA---		211
	TRINITY_DN38367_c4_g2	10.1143	3.00133	3.14086e-07	2.97055e-05	0	0	0	40.321	1.701	39.231	8.271	9.601	4.783	10.303	---NA---		365
	TRINITY_DN36275_c0_g2	9.23432	2.15306	4.62345e-06	0.000282335	0	0	0	40.193	2.15	47.474	0.428	0	0	0	---NA---		246
	TRINITY_DN39375_c3_g4	4.25995	3.18359	1.76884e-06	0.000128315	12.03	7.318	2.552	40.16	63.165	51.079	46.837	41.776	37.989	43.389	---NA---		275
	TRINITY_DN44004_c2_g5	10.3767	3.25939	8.88497e-12	3.49294e-09	0	0	0	40.048	57.36	40.932	0.275	17.429	18.456	2.581	---NA---		292
	TRINITY_DN39058_c1_g6	10.5651	3.44287	3.3419e-06	0.000216967	0	0	0	40.032	1.23	8.284	19.378	7.758	2.538	12.688	---NA---		684
	TRINITY_DN40374_c7_g4	11.5695	4.43223	9.31199e-11	2.70203e-08	0	0	0	39.951	3.718	66.958	38.413	72.516	29.909	59.488	---NA---		1139
	TRINITY_DN41625_c0_g1	11.5266	4.39024	5.29152e-15	4.29918e-12	0	0	0	39.565	28.42	21.023	127.087	0	58.198	0.496	---NA---		621
	TRINITY_DN40328_c4_g4	11.9094	4.76955	1.99945e-13	1.16035e-10	0	0	0	39.115	10.162	45.287	42.564	90.692	45.235	70.609	---NA---		898
	TRINITY_DN45213_c6_g3	10.3887	3.26827	1.58569e-05	0.000769476	0	0	0	38.89	0.049	23.109	0	9.601	5.493	4.909	---NA---		454
	TRINITY_DN42443_c3_g2	5.91213	2.95521	1.53336e-07	1.62295e-05	0.945	2.454	0	38.423	49.039	34.816	12.185	39.63	31.378	22.542	---NA---		277
	TRINITY_DN39427_c1_g1	4.60785	3.28333	1.06952e-06	8.40921e-05	2.092	4.262	0.947	37.989	45.434	36.234	4.931	21.162	10.61	6.776	---NA---		309
	TRINITY_DN39332_c2_g4	6.76116	4.56195	5.03298e-08	6.3141e-06	0.563	0.486	1.778	37.748	17.197	170.96	23.644	113.767	80.553	58.901	---NA---		469
	TRINITY_DN36275_c0_g3	10.2758	3.16002	3.67564e-08	4.82409e-06	0	0	0	37.619	3.64	25.438	19.86	10.651	6.478	28.096	---NA---		550
	TRINITY_DN38356_c3_g2	7.46728	5.56276	1.05387e-14	7.8864e-12	0.111	0.793	0.123	37.491	15.728	21.874	27.42	8.516	8.531	12.181	---NA---		1812
	TRINITY_DN31621_c0_g2	9.83826	2.73159	1.79785e-06	0.000129977	0	0	0	37.201	1.94	74.715	0	0.595	0	1.072	---NA---		265
	TRINITY_DN30569_c0_g2	8.9689	1.90748	2.0274e-07	2.0541e-05	0	0	0	37.169	13.88	39.191	50.919	66.205	35.627	38.929	---NA---		230
	TRINITY_DN70285_c0_g1	10.3048	3.18815	2.67591e-08	3.68787e-06	0	0	0	37.121	3.12	28.233	20.502	19.004	15.209	32.164	---NA---		412
	TRINITY_DN30792_c0_g2	6.32761	3.46978	2.14443e-06	0.000149338	3.993	0	0	36.96	42.707	101.571	8.829	19.389	41.078	1.948	---NA---		272
	TRINITY_DN43498_c0_g2	5.67059	5.96069	1.39355e-11	4.99506e-09	0.412	1.273	0.593	36.928	27.598	29.246	45.377	33.085	36.078	27.025	---NA---		1439
	TRINITY_DN40296_c3_g4	9.33777	2.25435	1.30674e-05	0.000658169	0	0	0	36.799	0.738	9.357	2.079	0.49	0.559	3.803	---NA---		349
	TRINITY_DN46296_c11_g6	8.81338	3.96263	6.1548e-11	1.90931e-08	0	0.732	0	36.606	78.373	115.729	79.325	57.887	118.391	28.488	---NA---		288
	TRINITY_DN37406_c2_g2	11.1979	4.06526	6.61111e-06	0.000378769	0	0	0	36.461	0.056	3.443	0.13	0	0	0	---NA---		971
	TRINITY_DN45626_c1_g6	9.75615	2.65564	9.73288e-07	7.77437e-05	0	0	0	35.898	1.455	14.583	2.286	0.198	0	2.512	---NA---		388
	TRINITY_DN41072_c0_g1	11.3254	6.45346	5.67068e-16	6.047e-13	0	0.092	0	35.802	145.578	27.14	151.465	18.421	13.072	7.295	---NA---		1011
	TRINITY_DN45764_c1_g2	5.32314	5.67161	1.09499e-08	1.69533e-06	0.161	0.541	0.494	35.577	18.848	34.836	26.266	26.307	20.618	29.606	---NA---		2886
	TRINITY_DN33873_c0_g2	8.41825	4.43275	1.36215e-11	4.90312e-09	0	0.738	0	35.528	53.136	91.971	0	16.192	10.835	3.653	---NA---		390
	TRINITY_DN34871_c0_g2	5.52833	3.96021	4.13722e-07	3.75071e-05	1.951	1.138	0	35.464	39.685	26.978	8.294	5.518	19.6	16.814	---NA---		451
	TRINITY_DN40445_c1_g3	4.3144	6.5077	4.26095e-06	0.000263978	0.935	1.058	5.737	35.432	28.483	63.556	0	33.902	65.92	36.163	---NA---		1480
	TRINITY_DN39332_c2_g2	10.2169	3.10203	1.71829e-08	2.52298e-06	0	0	0	35.432	11.954	100.842	55.047	188.173	103.475	93.266	---NA---		265
	TRINITY_DN46248_c5_g2	5.06437	4.22777	4.37796e-07	3.93966e-05	4.084	0.922	1.012	35.367	87.192	30.988	31.426	47.807	55.218	37.085	---NA---		570
	TRINITY_DN43675_c0_g1	5.57592	2.24255	1.45591e-05	0.000719597	0	2.355	0	35.351	24.014	11.241	12.667	14.734	16.578	8.424	---NA---		281
	TRINITY_DN39332_c2_g19	9.8787	2.77241	1.6816e-07	1.74847e-05	0	0	0	35.207	10.38	117.956	91.786	147.062	94.802	185.299	---NA---		231
	TRINITY_DN38497_c9_g4	10.5338	3.41187	4.85483e-09	8.41789e-07	0	0	0	34.226	4.694	52.639	21.259	33.307	17.513	35.806	---NA---		861
	TRINITY_DN40328_c5_g15	6.28849	2.38438	6.71014e-06	0.000382896	0	1.79	0	34.129	8.433	42.917	51.928	125.317	62.965	99.743	---NA---		269
	TRINITY_DN34317_c0_g1	5.98252	5.0377	6.81295e-08	8.27983e-06	1.298	0.098	0.156	33.936	18.743	24.223	13.852	8.435	11.01	25.688	---NA---		980
	TRINITY_DN38606_c4_g7	9.25523	2.1771	1.25657e-07	1.37081e-05	0	0	0	33.775	11.16	52.031	66.819	77.334	62.213	88.449	---NA---		240
	TRINITY_DN39588_c8_g4	4.23384	5.14045	2.60648e-08	3.598e-06	1.81	1.396	2.198	33.743	29.734	28.152	90.394	204.109	38.999	232.169	---NA---		948
	TRINITY_DN40162_c3_g7	9.87273	2.76919	2.57668e-07	2.51216e-05	0	0	0	33.534	2.136	9.499	8.225	17.394	7.78	8.54	---NA---		526
	TRINITY_DN37989_c2_g1	9.3138	4.45107	3.19606e-13	1.78204e-10	0	1.039	0	33.325	17.119	17.722	12.644	9.088	7.663	12.216	---NA---		1025
	TRINITY_DN46248_c5_g3	5.28687	3.28862	5.36321e-07	4.70227e-05	0.825	0	2.7	33.293	35.841	22.603	14.891	37.553	16.319	20.801	---NA---		393
	TRINITY_DN33749_c0_g3	9.72872	2.6277	1.041e-06	8.23807e-05	0	0	0	33.293	1.539	31.474	0.826	2.59	0.175	0	---NA---		333
	TRINITY_DN44033_c0_g4	6.44456	3.05607	1.24641e-07	1.36235e-05	0	2.817	0	33.212	64.254	48.365	0	56.359	0	0	---NA---		265
	TRINITY_DN39812_c1_g1	3.35117	4.03705	2.11179e-05	0.000969093	2.193	3.315	4.231	33.035	26.052	23.636	5.374	7.898	3.948	4.621	---NA---		539
	TRINITY_DN46240_c7_g1	5.56325	3.74927	1.33687e-07	1.44181e-05	1.67	0	1.095	32.456	22.988	30.927	27.397	25.082	19.224	51.099	---NA---		1966
	TRINITY_DN39332_c2_g9	6.86483	2.11803	5.46093e-07	4.7554e-05	1.619	0	0	32.392	31.589	52.841	18.224	71.046	19.7	34.285	---NA---		220
	TRINITY_DN38899_c5_g3	8.94761	1.8842	1.59278e-06	0.000117137	0	0	0	32.07	7.295	52.922	58.808	121.724	56.846	111.521	---NA---		225
	TRINITY_DN40281_c2_g1	9.30683	2.22676	2.07429e-05	0.000958591	0	0	0	31.781	1.138	2.289	0.933	0.478	0	1.256	---NA---		409
	TRINITY_DN46136_c7_g8	3.9509	6.01352	1.5979e-07	1.67053e-05	1.549	0.713	2.148	31.636	23.718	36.153	12.162	11.258	30.543	15.592	---NA---		4520
	TRINITY_DN45957_c0_g3	4.21486	5.045	2.30034e-07	2.27921e-05	2.323	3.444	1.506	31.604	26.326	54.016	5.856	22.142	31.503	17.137	---NA---		754
	TRINITY_DN44440_c3_g2	9.04961	1.98364	1.08078e-07	1.21476e-05	0	0	0	31.154	22.833	61.044	20.976	9.566	30.844	23.394	---NA---		214
	TRINITY_DN55306_c0_g1	9.97528	2.86822	1.49566e-08	2.23456e-06	0	0	0	31.138	6.255	38.34	1.957	9.753	7.029	11.593	---NA---		341
	TRINITY_DN38774_c4_g1	7.68981	3.96693	1.17185e-07	1.29745e-05	0	0	0.807	31.121	3.964	56.325	72.82	171.258	57.113	131.239	---NA---		620
	TRINITY_DN31317_c0_g1	9.04605	1.97825	1.00667e-06	8.01845e-05	0	0	0	31.025	4.301	22.988	23.43	22.62	0	0	---NA---		281
	TRINITY_DN38606_c0_g1	10.0873	2.97543	8.14011e-06	0.000445716	0	0	0	30.735	0.176	12.01	15.052	8.248	1.861	18.543	---NA---		506
	TRINITY_DN42701_c2_g4	9.16375	2.09056	2.91702e-07	2.79919e-05	0	0	0	30.591	5.306	17.924	1.491	0	2.78	1.049	---NA---		305
	TRINITY_DN22430_c0_g2	7.48117	2.67553	5.24791e-07	4.6154e-05	0	0.732	0	30.51	10.232	54.685	106.432	184.219	96.922	115.508	---NA---		288
	TRINITY_DN38227_c3_g3	9.27114	2.1923	1.01661e-07	1.15944e-05	0	0	0	30.301	16.62	68.315	19.654	27.229	14.525	17.171	---NA---		252
	TRINITY_DN45999_c1_g5	3.80005	2.55304	2.00213e-05	0.000934822	2.525	2.355	3.581	30.108	25.243	28.821	10.35	32.863	18.598	21.101	---NA---		281
	TRINITY_DN36325_c1_g4	8.95798	1.89321	3.52348e-06	0.000226377	0	0	0	30.012	3.275	33.358	8.371	14.034	2.763	10.003	---NA---		305
	TRINITY_DN36959_c0_g1	5.19936	4.36431	3.45958e-09	6.30626e-07	1.267	1.568	1.63	29.996	59.567	27.302	28.261	36.655	26.645	13.898	---NA---		724
	TRINITY_DN38096_c8_g10	10.0095	2.90013	7.25086e-08	8.69991e-06	0	0	0	29.963	4.111	49.398	12.82	25.222	14.408	23.072	---NA---		485
	TRINITY_DN39799_c1_g1	12.7683	5.62258	4.12492e-12	1.73346e-09	0	0	0	29.947	2.045	37.935	0	0	0	0.023	---NA---		1509
	TRINITY_DN42483_c3_g4	11.3876	4.25113	5.73995e-08	7.07615e-06	0	0	0	29.851	0.668	49.115	1.345	0.537	0.259	0.426	---NA---		613
	TRINITY_DN40426_c2_g3	4.50567	3.6676	2.8931e-06	0.000191472	1.177	0.197	2.313	29.754	22.158	16.952	27.329	13.358	12.062	0.622	---NA---		608
	TRINITY_DN48603_c0_g1	9.46965	2.38289	7.61067e-09	1.23668e-06	0	0	0	29.69	12.411	24.912	18.79	28.069	13.156	32.51	---NA---		304
	TRINITY_DN43915_c4_g2	7.68637	2.89631	8.90354e-09	1.41708e-06	0.553	0	0	29.561	17.963	34.269	0.902	4.071	2.162	0.853	---NA---		372
	TRINITY_DN30792_c0_g1	9.28261	2.20412	2.35242e-08	3.29031e-06	0	0	0	29.545	34.773	11.16	0.978	3.535	6.628	15.823	---NA---		272
	TRINITY_DN42813_c4_g1	10.1184	3.00619	1.10329e-06	8.63109e-05	0	0	0	29.513	0.921	12.517	1.812	2.485	1.619	3.619	---NA---		602
	TRINITY_DN43301_c0_g2	5.20697	4.94095	1.68933e-07	1.75322e-05	2.615	1.513	0.477	29.352	79.961	26.816	55.498	11.421	14.399	16.699	---NA---		757
	TRINITY_DN36717_c5_g20	9.31523	2.23394	1.50522e-07	1.59911e-05	0	0	0	29.288	6.248	31.413	13.332	48.624	19.541	19.43	---NA---		288
	TRINITY_DN43796_c0_g4	9.11903	2.04746	1.69165e-06	0.000123662	0	0	0	28.419	5.018	11.828	53.854	1.272	49.6	117.536	---NA---		376
	TRINITY_DN39799_c8_g1	6.45206	2.62684	2.08618e-05	0.000962518	1.559	0	0	28.403	5.503	48.831	36.746	105.461	45.201	62.047	---NA---		296
	TRINITY_DN39267_c1_g1	4.82229	4.52871	3.25341e-08	4.3846e-06	0.684	2.405	1.243	28.114	19.326	21.955	2.492	3.138	3.055	6.661	---NA---		940
	TRINITY_DN45869_c0_g2	4.61116	4.17257	3.4749e-06	0.000223729	9.596	0.4	1.317	27.921	43.066	10.694	1.093	2.578	0.392	2.881	---NA---		585
	TRINITY_DN38379_c5_g1	9.474	2.38691	9.21711e-09	1.46153e-06	0	0	0	27.84	10.303	18.188	16.229	27.812	20.209	26.494	---NA---		333
	TRINITY_DN37716_c3_g4	9.0636	1.99042	1.75356e-05	0.000833859	0	0	0	27.76	0.766	27.281	0	0.245	27.363	0	---NA---		288
	TRINITY_DN41424_c5_g4	7.66154	2.89097	4.09975e-07	3.72466e-05	0.181	0	0	27.696	6.402	43.181	37.771	68.083	29.792	83.275	---NA---		655
	TRINITY_DN9036_c0_g1	9.77347	4.90691	9.68252e-14	5.98555e-11	0	0.148	0	27.551	62.905	18.512	0	62.168	8.731	61.54	---NA---		709
	TRINITY_DN39105_c0_g2	4.91676	2.75896	1.04361e-05	0.000548547	1.428	2.497	0.148	27.551	10.38	24.973	6.322	5.133	5.192	3.619	---NA---		461
	TRINITY_DN44767_c1_g4	6.39609	1.69568	1.67748e-05	0.000804348	0.855	0	0	27.503	18.595	10.957	9.586	32.198	9.758	3.941	---NA---		281
	TRINITY_DN38003_c5_g4	7.42524	4.44479	3.14523e-08	4.25899e-06	0.201	0	0.461	27.454	6.43	72.427	39.185	114.164	36.921	66.126	---NA---		673
	TRINITY_DN37079_c0_g11	6.91711	2.17977	3.68782e-06	0.000235413	1.106	0	0	26.908	8.201	42.573	10.435	13.754	23.94	57.956	---NA---		263
	TRINITY_DN39796_c4_g8	10.4449	3.32575	1.24629e-09	2.56541e-07	0	0	0	26.538	6.304	36.193	17.337	35.675	22.488	38.802	---NA---		435
	TRINITY_DN40805_c9_g4	10.9514	3.82228	2.87353e-10	7.2526e-08	0	0	0	26.007	8.215	58.715	109.161	96.303	74.075	133.117	---NA---		448
	TRINITY_DN41424_c5_g10	9.23746	2.15946	2.78863e-07	2.69886e-05	0	0	0	25.846	5.32	36.517	45.935	130.018	49.492	103.431	---NA---		395
	TRINITY_DN43039_c5_g10	10.0014	2.89148	1.70642e-07	1.76666e-05	0	0	0	25.75	3.177	50.127	1.032	1.365	0.175	4.483	---NA---		335
	TRINITY_DN39332_c2_g12	6.35082	2.52144	1.27612e-05	0.000648388	1.66	0	0	25.701	8.131	46.765	9.999	5.693	5.593	8.528	---NA---		289
	TRINITY_DN40453_c5_g6	10.7234	3.59864	2.78295e-10	7.06579e-08	0	0	0	25.605	5.566	31.109	52.647	71.735	31.111	57.368	---NA---		543
	TRINITY_DN39322_c0_g1	7.37978	4.00613	7.20402e-08	8.6681e-06	0.08	0.197	0	25.508	1.581	14.745	1.506	2.683	6.67	5.589	---NA---		1474
	TRINITY_DN45247_c0_g4	9.59373	2.50137	6.55695e-09	1.09465e-06	0	0	0	25.203	82.47	58.249	21.603	30.518	13.064	10.522	---NA---		216
	TRINITY_DN37778_c5_g2	11.379	4.24379	2.8372e-10	7.18215e-08	0	0	0	25.155	2.607	29.57	0	0	0	0	---NA---		789
	TRINITY_DN37959_c2_g3	9.59214	2.49202	2.16544e-05	0.000987341	0	0	0	25.106	0.316	51.181	59.947	78.489	48.064	91.1	---NA---		312
	TRINITY_DN39332_c2_g22	8.65478	1.61129	1.06557e-05	0.000555981	0	0	0	25.058	2.319	14.583	8.111	12.914	6.77	16.007	---NA---		289
	TRINITY_DN41091_c3_g3	5.39944	2.03651	5.98008e-06	0.000348229	5.18	0	1.243	24.994	29.987	42.188	24.026	21.559	10.009	1.625	---NA---		304
	TRINITY_DN37778_c6_g1	12.0811	4.93961	2.02773e-12	9.15259e-10	0	0	0	24.994	4.519	40.608	0	0	0	0	---NA---		996
	TRINITY_DN39758_c1_g1	5.56426	4.06015	4.28144e-09	7.56202e-07	0.583	0.148	0.922	24.656	15.988	22.522	13.095	9.041	2.137	9.554	---NA---		1493
	TRINITY_DN44566_c1_g2	5.54182	3.13251	3.56453e-07	3.3017e-05	0	0.824	0.774	24.624	48.041	53.49	62.034	43.234	16.553	72.718	---NA---		461
	TRINITY_DN46283_c0_g1	5.70785	2.36578	1.05012e-05	0.000550611	0	0.99	0	24.559	9.34	11.403	7.018	9.601	7.413	9.865	---NA---		521
	TRINITY_DN42600_c8_g1	11.2904	4.15716	1.13955e-12	5.6193e-10	0	0	0	24.511	7.267	20.78	19.348	30.425	13.898	28.788	---NA---		944
	TRINITY_DN44994_c2_g1	4.03059	6.18069	1.04978e-07	1.18774e-05	3.118	1.79	1.72	24.334	45.455	27.484	5.84	28.64	14.608	19.442	---NA---		1676
	TRINITY_DN43568_c1_g2	8.10815	3.28143	4.73501e-08	5.99315e-06	0	0.43	0	23.868	4.723	15.109	3.922	0.175	3.506	8.505	---NA---		767
	TRINITY_DN31435_c0_g1	8.71409	1.67	3.69153e-07	3.40454e-05	0	0	0	23.643	11.174	16.365	9.999	0	16.862	2.386	---NA---		270
	TRINITY_DN46149_c1_g3	4.96748	3.96368	1.46449e-07	1.55779e-05	0.382	0.633	0.741	23.627	6.978	14.198	0.94	6.486	10.618	5.209	---NA---		1242
	TRINITY_DN46101_c3_g3	9.39652	2.3132	3.74637e-09	6.70018e-07	0	0	0	23.594	27.808	35.707	0	0	5.092	0	---NA---		266
	TRINITY_DN43460_c0_g4	8.6325	4.72214	5.96863e-10	1.36144e-07	0.483	0	0	23.482	20.282	88.123	0.764	5.133	6.578	2.8	---NA---		541
	TRINITY_DN36438_c0_g2	10.8525	3.72615	5.57263e-13	2.89876e-10	0	0	0	23.305	19.895	29.692	0.489	4.713	5.618	1.809	---NA---		509
	TRINITY_DN43737_c1_g5	4.73409	4.78842	1.36838e-07	1.47393e-05	7.131	3.61	2.132	23.241	96.216	36.841	47.884	48.776	35.042	77.489	---NA---		857
	TRINITY_DN46248_c5_g9	5.58303	3.2749	9.3461e-07	7.50759e-05	2.183	0.467	0	23.031	43.206	31.413	18.415	31.965	17.204	27.958	---NA---		557
	TRINITY_DN43194_c5_g1	8.70978	1.65922	1.0457e-05	0.000548971	0	0	0	22.919	3.317	38.32	12.758	16.951	9.75	13.299	---NA---		243
	TRINITY_DN44356_c3_g4	3.43227	5.7155	3.90386e-06	0.000246328	1.298	4.391	3.144	22.887	38.455	22.259	6.926	17.172	12.939	7.767	---NA---		2076
	TRINITY_DN44258_c7_g5	10.36	3.24275	1.81941e-09	3.55991e-07	0	0	0	22.822	6.283	36.355	40.439	53.5	26.645	60.261	---NA---		432
	TRINITY_DN44137_c0_g2	3.60189	5.70203	2.38945e-06	0.000162813	2.515	0.996	1.087	22.806	16.093	17.803	9.135	8.108	9.833	8.344	---NA---		2276
	TRINITY_DN40844_c3_g16	10.753	3.62455	1.10797e-06	8.64952e-05	0	0	0	22.662	0.281	38.482	0.795	3.92	1.928	4.045	---NA---		538
	TRINITY_DN42040_c0_g1	4.57617	4.40056	1.58175e-07	1.65975e-05	0.422	2.116	1.062	22.581	24.555	15.818	36.892	8.773	25.76	8.816	---NA---		1148
	TRINITY_DN41143_c3_g2	6.9871	3.98887	3.64927e-10	8.8442e-08	0.342	0.246	0	22.292	9.192	13.955	2.4	3.371	4.725	5.728	---NA---		1285
	TRINITY_DN41031_c2_g14	7.11708	2.20973	4.0421e-08	5.23922e-06	0	0	0.305	22.147	15.004	18.431	10.748	8.4	8.473	4.736	---NA---		314
	TRINITY_DN32012_c0_g1	8.41843	1.39906	6.42492e-06	0.000369591	0	0	0	21.906	11.778	3.97	0	0	0	0	---NA---		294
	TRINITY_DN45004_c4_g1	9.16795	2.09557	5.47393e-08	6.77759e-06	0	0	0	21.68	10.148	26.37	57.501	117.325	29.007	130.121	---NA---		399
	TRINITY_DN37560_c3_g4	6.48332	2.63998	4.20143e-06	0.000262003	0.976	0	0	21.648	7.344	31.271	20.326	63.732	23.715	34.089	---NA---		581
	TRINITY_DN34239_c0_g1	10.1348	3.02412	4.31755e-11	1.39517e-08	0	0	0	21.616	18.434	17.013	7.553	13.008	14.867	8.689	---NA---		454
	TRINITY_DN38899_c5_g4	9.69707	2.59828	1.43213e-07	1.53292e-05	0	0	0	21.391	3.345	32.851	28.72	61.025	26.728	41.05	---NA---		418
	TRINITY_DN40997_c5_g3	9.20768	2.13314	5.12771e-08	6.40468e-06	0	0	0	21.343	7.112	18.147	225.225	241.452	171.615	350.915	---NA---		334
	TRINITY_DN42553_c0_g1	8.36771	1.35284	3.1191e-06	0.000203434	0	0	0	21.182	44.822	16.466	22.536	35.196	21.01	19.591	---NA---		205
	TRINITY_DN33669_c0_g1	6.18746	1.50069	1.89893e-05	0.000894509	1.479	0	0	21.118	16.866	10.593	21.236	14.968	11.937	27.001	---NA---		266
	TRINITY_DN43599_c2_g1	3.30301	5.28444	5.04756e-06	0.000302815	2.424	1.87	2.206	21.101	12.741	23.109	2.943	8.446	9.833	7.053	---NA---		1647
	TRINITY_DN36243_c0_g1	6.24467	3.2646	1.12924e-06	8.78165e-05	0	0.898	0	21.053	11.722	33.803	3.792	9.858	9.516	7.353	---NA---		535
	TRINITY_DN62561_c0_g1	9.54984	2.45174	6.10805e-06	0.000354367	0	0	0	21.053	1.427	64.568	0	0	0	0	---NA---		273
	TRINITY_DN45827_c2_g10	5.79829	3.14528	2.39528e-06	0.00016295	0	1.279	0	20.908	24.794	19.585	30.921	16.344	15.159	16.422	---NA---		665
	TRINITY_DN41480_c2_g3	5.74069	3.59407	1.78341e-07	1.83302e-05	0.523	0.535	0	20.908	17.548	19.099	58.976	12.226	24.842	3.158	---NA---		1350
	TRINITY_DN18521_c0_g1	11.5746	4.43827	1.49675e-14	1.09134e-11	0	0	0	20.844	13.795	30.623	13.683	29.212	9.391	22.311	---NA---		800
	TRINITY_DN36717_c5_g6	9.54594	2.45377	8.61171e-08	1.005e-05	0	0	0	20.812	6.48	41.196	58.923	151.414	74.517	97.645	---NA---		313
	TRINITY_DN39822_c8_g1	9.51185	2.42075	1.33573e-07	1.44181e-05	0	0	0	20.764	5.538	38.907	40.362	58.109	26.637	57.714	---NA---		311
	TRINITY_DN43294_c0_g1	4.03014	6.78273	1.37487e-08	2.07224e-06	1.207	1.827	1.77	20.474	20.472	26.816	40.332	27.987	36.854	21.378	---NA---		3785
	TRINITY_DN45103_c0_g7	5.68141	2.72934	1.1947e-05	0.000612492	0	1.212	0	20.346	7.688	15.069	1.124	28.535	21.728	14.728	---NA---		444
	TRINITY_DN38616_c4_g1	9.04278	1.97497	7.85939e-07	6.4407e-05	0	0	0	20.346	3.57	21.185	11.482	9.484	6.21	21.113	---NA---		319
	TRINITY_DN40159_c2_g1	8.72427	1.6753	2.89579e-06	0.000191501	0	0	0	19.992	8.602	48.345	43.871	101.121	45.644	97.138	---NA---		228
	TRINITY_DN40159_c13_g1	9.00817	1.94208	4.3923e-06	0.000270153	0	0	0	19.574	1.406	8.952	3.325	1.703	0	0.738	---NA---		399
	TRINITY_DN43832_c0_g2	9.57856	2.48667	1.37462e-08	2.07224e-06	0	0	0	19.557	8.25	28.659	0.925	0	5.576	5.52	---NA---		344
	TRINITY_DN44884_c3_g2	9.20091	2.12045	2.99023e-06	0.000196247	0	0	0	19.557	3.191	52.072	5.336	2.8	4.791	7.087	---NA---		263
	TRINITY_DN46147_c4_g5	4.56658	3.27429	1.37743e-05	0.000687177	2.183	6.949	0.486	19.284	48.66	22.259	29.354	54.34	31.278	54.291	---NA---		587
	TRINITY_DN38319_c0_g2	8.16607	5.96885	5.60609e-15	4.51179e-12	0.131	0.123	0	18.914	22.011	14.704	16.076	11.013	12.521	28.811	---NA---		2479
	TRINITY_DN39561_c8_g8	10.052	2.94164	6.621e-07	5.59793e-05	0	0	0	18.85	1.258	14.623	7.3	11.083	5.434	12.285	---NA---		990
	TRINITY_DN23036_c0_g1	10.3349	3.21393	4.83965e-06	0.000292398	0	0	0	18.834	0.19	34.856	0.925	1.097	0	1.59	---NA---		483
	TRINITY_DN37556_c4_g5	10.6184	3.49385	3.78039e-08	4.93122e-06	0	0	0	18.785	1.841	29.064	7.797	15.143	5.134	14.67	---NA---		838
	TRINITY_DN41031_c2_g10	4.47949	3.21026	1.80933e-06	0.000130475	1.76	0.492	0.766	18.641	27.014	20.598	15.923	22.259	16.595	11.305	---NA---		503
	TRINITY_DN45500_c2_g3	2.92644	6.85137	1.53311e-05	0.000750794	3.359	2.177	3.079	18.625	25.011	15.514	2.568	11.094	5.868	5.463	---NA---		4178
	TRINITY_DN40426_c2_g5	4.24287	3.57775	2.56526e-06	0.000172314	1.619	0.91	4.297	18.512	34.808	18.046	21.97	9.554	6.069	17.068	---NA---		687
	TRINITY_DN40805_c9_g3	9.78744	2.68196	3.02792e-06	0.000198394	0	0	0	18.448	0.801	38.441	0	0	0	0	---NA---		366
	TRINITY_DN45580_c7_g5	9.22391	2.14642	3.03583e-07	2.88722e-05	0	0	0	18.158	4.484	27.808	23.72	61.072	36.578	42.075	---NA---		364
	TRINITY_DN39332_c2_g16	10.1582	3.04306	1.55753e-07	1.63884e-05	0	0	0	17.901	7.007	92.417	29.637	65.517	58.482	87.446	---NA---		289
	TRINITY_DN43416_c0_g1	4.84504	5.49141	1.91603e-09	3.72011e-07	1.227	0.652	1.432	17.579	26.298	16.851	1.888	10.184	5.167	3.826	---NA---		1702
	TRINITY_DN32127_c0_g1	9.81412	2.71063	2.60052e-06	0.000174465	0	0	0	17.499	0.365	9.134	0.145	0.187	0	0	---NA---		615
	TRINITY_DN45257_c4_g3	6.2039	2.31706	2.28819e-07	2.26981e-05	0.422	0.375	0	17.451	12.643	16.304	36.318	11.759	16.102	8.24	---NA---		389
	TRINITY_DN39860_c3_g13	6.22613	4.3965	1.12727e-06	8.77433e-05	0	0.849	0	17.434	16.67	13.246	0	7.536	2.997	2.662	---NA---		2684
	TRINITY_DN45725_c2_g1	10.7396	3.61433	1.78665e-12	8.19449e-10	0	0	0	17.386	27.773	13.286	28.215	9.449	22.279	15.869	---NA---		569
	TRINITY_DN35868_c0_g1	4.43565	2.7091	4.88106e-06	0.000294483	1.509	0.443	1.613	17.37	27.745	15.453	20.693	36.048	18.122	30.804	---NA---		380
	TRINITY_DN44482_c2_g1	4.47763	4.17382	3.57093e-07	3.30404e-05	0.503	1.039	1.836	17.177	28.589	17.702	31.67	29.772	28.565	20.744	---NA---		695
	TRINITY_DN42533_c0_g5	10.2909	3.17636	4.06604e-11	1.3189e-08	0	0	0	17.161	23.163	32.932	0	0.805	3.397	1.579	---NA---		395
	TRINITY_DN41462_c5_g2	9.55555	2.46148	2.67358e-07	2.60069e-05	0	0	0	17.161	4.962	45.55	26.862	96.35	50.226	60.71	---NA---		309
	TRINITY_DN41925_c3_g1	7.2897	2.48455	7.73757e-08	9.19338e-06	0	0.412	0	17.145	23.768	9.985	43.213	16.752	29.525	21.147	---NA---		368
	TRINITY_DN40904_c1_g5	3.51195	4.48753	2.03674e-05	0.000947395	2.806	1.421	1.556	17.097	22.397	15.19	36.983	19.319	19.349	13.276	---NA---		1854
	TRINITY_DN46302_c2_g1	5.41777	7.55226	1.66356e-12	7.75499e-10	0.332	3.063	5.054	16.984	14.632	15.818	28.093	19.914	23.89	21.447	---NA---		9620
	TRINITY_DN26132_c0_g1	5.28522	1.96938	2.06748e-05	0.000956477	0	1.562	0	16.968	18.975	15.15	16.298	23.892	21.812	18.658	---NA---		330
	TRINITY_DN41424_c5_g5	9.31337	2.22985	1.11467e-06	8.68418e-05	0	0	0	16.968	1.869	14.785	24.821	56.872	31.328	35.898	---NA---		477
	TRINITY_DN38194_c3_g7	9.448	2.36215	1.1704e-08	1.79579e-06	0	0	0	16.759	8.904	24.041	13.332	2.555	5.668	2.57	---NA---		383
	TRINITY_DN41134_c1_g3	10.164	3.05164	1.57409e-07	1.65375e-05	0	0	0	16.759	0.815	3.747	9.548	0.42	0.142	0.334	---NA---		1606
	TRINITY_DN41353_c0_g1	3.62552	6.49616	1.12966e-07	1.2581e-05	1.509	1.937	1.473	16.695	18.813	14.704	14.15	7.758	8.89	16.607	---NA---		3446
	TRINITY_DN20947_c0_g1	9.81079	2.70929	3.5238e-08	4.66789e-06	0	0	0	16.695	2.481	12.294	4.892	8.621	2.095	13.991	---NA---		551
	TRINITY_DN43418_c0_g2	4.74439	5.08826	1.1265e-08	1.73467e-06	1.046	0.584	0.469	16.566	25.658	10.836	7.904	8.05	12.446	7.007	---NA---		2533
	TRINITY_DN41191_c1_g1	5.90263	4.21968	4.52165e-10	1.06557e-07	0.101	0.363	0.346	16.566	15.89	9.62	4.671	10.721	11.002	6.534	---NA---		1023
	TRINITY_DN38379_c4_g6	6.65411	1.89354	7.21938e-06	0.00040465	0	1.562	0	16.55	8.117	16.041	25.563	61.048	31.002	31.507	---NA---		436
	TRINITY_DN45933_c0_g3	4.48174	4.6639	7.73298e-08	9.19338e-06	1.157	1.414	1.342	16.518	35.546	19.95	28.934	11.514	24.95	19.511	---NA---		1119
	TRINITY_DN18134_c0_g1	8.90958	1.84818	1.79574e-06	0.000129935	0	0	0	16.518	5.088	35.991	9.158	6.941	7.63	11.916	---NA---		271
	TRINITY_DN42813_c5_g2	9.35113	2.26785	1.51315e-05	0.000742651	0	0	0	16.421	0.358	2.673	8.439	0.373	0.376	0	---NA---		622
	TRINITY_DN36684_c0_g1	4.0576	3.1769	1.56404e-05	0.000762438	2.112	2.208	2.996	16.405	45.849	29.752	46.768	12.669	27.622	15.581	---NA---		491
	TRINITY_DN40904_c1_g6	5.10157	3.67425	3.19613e-08	4.32106e-06	0.262	0.455	0.486	16.341	8.103	12.112	30.134	5.903	12.129	9.358	---NA---		868
	TRINITY_DN44930_c0_g3	4.85363	3.14129	3.75979e-06	0.000238649	0.312	1.753	0.288	16.293	25.11	13.145	32.144	22.457	17.93	27.313	---NA---		526
	TRINITY_DN23796_c0_g1	9.27813	2.20032	6.64126e-09	1.10656e-06	0	0	0	16.244	11.209	12.577	6.521	7.91	4.374	6.615	---NA---		374
	TRINITY_DN46211_c0_g1	9.27358	2.19567	4.87292e-08	6.14947e-06	0	0	0	16.244	5.004	6.846	5.466	0	1.553	0.254	---NA---		464
	TRINITY_DN36624_c1_g2	5.03067	3.63508	8.50189e-06	0.000461967	0.251	0.314	0.667	16.228	1.574	12.82	54.405	5.401	3.339	3.331	---NA---		930
	TRINITY_DN36000_c0_g2	10.9562	3.82525	9.38931e-06	0.000500933	0	0	0	16.212	0	10.755	0	0	0	0.081	---NA---		1161
	TRINITY_DN46229_c2_g13	8.50723	1.47835	1.75667e-06	0.000127642	0	0	0	16.148	6.536	13.124	14.815	8.131	6.761	14.947	---NA---		527
	TRINITY_DN39056_c4_g11	8.23441	1.22771	1.51168e-05	0.000742428	0	0	0	16.148	4.196	14.643	19.478	13.859	22.839	34.803	---NA---		414
	TRINITY_DN36807_c0_g1	8.04816	1.0636	8.25913e-06	0.000451074	0	0	0	16.116	15.566	14.947	11.856	12.786	16.92	10.706	---NA---		233
	TRINITY_DN39575_c3_g2	5.92784	2.10161	6.16817e-06	0.000356988	1.73	0	0	16.1	26.375	23.008	52.754	30.413	24.416	20.951	---NA---		414
	TRINITY_DN46261_c9_g1	5.17587	2.72295	2.46311e-06	0.00016676	0	1.236	1.597	16.083	34.731	41.256	46.653	29.772	23.406	26.759	---NA---		310
	TRINITY_DN33457_c0_g1	4.90635	2.38163	1.13248e-06	8.79077e-05	0.453	0.769	0.626	16.003	15.749	10.512	22.696	9.671	1.402	7.087	---NA---		388
	TRINITY_DN42881_c5_g5	10.4183	3.29627	1.91608e-05	0.000901595	0	0	0	16.003	0	15.129	0	35.313	0	0	---NA---		755
	TRINITY_DN43200_c1_g1	4.46725	3.29423	7.88804e-07	6.45797e-05	0.553	0.91	1.424	15.89	14.554	19.383	34.713	7.315	14.758	18.347	---NA---		848
	TRINITY_DN39052_c0_g2	11.1097	3.97826	4.73361e-06	0.000287061	0	0	0	15.81	0.211	1.661	1.223	0.665	0.367	0.553	---NA---		2017
	TRINITY_DN41130_c0_g2	5.22045	1.96213	1.94086e-05	0.000910742	3.108	0.713	0	15.778	21.744	8.932	36.204	17.896	8.781	31.081	---NA---		396
	TRINITY_DN45123_c2_g2	9.36322	2.2809	2.89691e-08	3.94151e-06	0	0	0	15.633	5.179	14.846	83.453	66.87	40.493	88.945	---NA---		413
	TRINITY_DN40162_c2_g4	7.46626	2.66244	7.97446e-07	6.50998e-05	0	0.283	0	15.569	3.303	21.165	22.673	36.375	18.49	28.511	---NA---		453
	TRINITY_DN43090_c0_g4	4.69638	5.86477	5.82998e-10	1.33338e-07	0.583	0.953	1.045	15.472	20.992	15.818	3.715	9.788	7.237	6.626	---NA---		2309
	TRINITY_DN41647_c3_g3	5.62008	3.38664	5.55321e-07	4.79979e-05	1.338	0.584	0.313	15.456	17.963	55.13	0.076	4.69	6.194	0.876	---NA---		379
	TRINITY_DN41996_c0_g1	3.74992	4.18101	9.02554e-06	0.000484556	1.458	3.456	1.745	15.44	29.565	27.585	18.186	28.348	45.235	11.109	---NA---		713
	TRINITY_DN41239_c1_g3	4.04121	4.21684	1.65086e-06	0.000121095	1.951	0.609	1.638	15.295	22.966	19.059	3.715	7.688	6.511	6.119	---NA---		758
	TRINITY_DN44195_c4_g1	3.83295	3.7931	1.30793e-05	0.000658169	1.137	4.526	0.28	15.215	23.501	15.514	3.325	7.14	2.129	5.474	---NA---		1206
	TRINITY_DN41526_c0_g1	4.221	5.98474	7.9041e-09	1.27465e-06	0.694	1.027	1.185	15.135	14.048	15.838	36.097	25.899	36.612	24.731	---NA---		2781
	TRINITY_DN46162_c11_g10	6.80111	1.90212	1.1581e-06	8.94084e-05	0	0	0.288	15.118	5.819	11.707	21.977	0.817	22.354	1.06	---NA---		449
	TRINITY_DN37109_c4_g14	9.57989	2.48567	1.55798e-07	1.63884e-05	0	0	0	14.797	3.338	28.193	2.691	4.048	1.035	2.985	---NA---		442
	TRINITY_DN42669_c4_g1	7.08726	5.2006	3.05713e-13	1.71579e-10	0.111	0.184	0.403	14.668	24.681	10.653	54.863	0.618	2.571	0	---NA---		1845
	TRINITY_DN39925_c1_g2	4.38486	3.74605	2.36751e-07	2.32953e-05	0.945	0.836	1.251	14.652	22.552	14.907	4.739	5.67	8.731	9.058	---NA---		640
	TRINITY_DN39104_c0_g2	3.74156	3.40322	1.35448e-05	0.000677596	1.861	0.51	1.062	14.652	11.743	10.917	12.613	8.901	18.94	18.831	---NA---		1642
	TRINITY_DN40728_c0_g3	4.63936	2.98061	1.48921e-05	0.000733661	0.593	0	1.449	14.572	12.01	21.307	15.021	15.166	17.88	18.439	---NA---		643
	TRINITY_DN40772_c3_g3	8.50909	1.48103	9.70297e-07	7.76502e-05	0	0	0	14.507	28.673	16.041	4.854	11.444	31.662	16.618	---NA---		240
	TRINITY_DN39799_c8_g5	8.37511	1.35469	6.96067e-06	0.000394295	0	0	0	14.427	6.894	26.917	25.463	57.199	12.83	49.243	---NA---		249
	TRINITY_DN39332_c2_g20	8.991	1.92427	1.63909e-06	0.000120335	0	0	0	14.411	4.406	34.087	24.363	54.165	33.348	44.703	---NA---		289
	TRINITY_DN46256_c7_g1	6.25819	1.56539	1.58968e-05	0.000770534	0.885	0	0	14.298	21.266	8.608	11.558	4.888	2.471	7.813	---NA---		283
	TRINITY_DN43335_c2_g3	3.57937	4.21765	3.91095e-06	0.00024641	1.086	1.747	1.136	14.25	13.683	14.339	13.423	11.304	10.167	14.267	---NA---		1725
	TRINITY_DN38636_c0_g5	4.22793	3.65795	1.93259e-06	0.000137047	0.996	1.537	1.638	14.089	16.895	31.839	16.779	21.606	21.628	12.608	---NA---		530
	TRINITY_DN38970_c1_g1	5.48361	2.54116	1.62508e-05	0.000784573	0	0.738	0	14.089	8.539	9.701	20.594	15.842	20.217	11.962	---NA---		708
	TRINITY_DN39822_c8_g5	8.70197	1.65214	1.1171e-05	0.000580026	0	0	0	14.009	1.778	18.593	44.261	48.472	24.925	56.7	---NA---		420
	TRINITY_DN41010_c3_g1	4.61322	3.91666	1.10381e-06	8.63109e-05	2.142	0.664	0.584	13.993	23.536	11.403	3.669	10.149	3.089	6.073	---NA---		1221
	TRINITY_DN38571_c0_g3	6.3106	1.61198	1.15618e-05	0.000595605	0.543	0	0	13.96	10.162	6.927	20.915	16.262	14.366	31.484	---NA---		356
	TRINITY_DN45951_c2_g8	9.40475	2.32089	1.03239e-08	1.6101e-06	0	0	0	13.944	22.657	34.897	3.677	3.36	7.738	7.226	---NA---		289
	TRINITY_DN40673_c3_g3	8.36944	1.35292	1.86961e-06	0.00013358	0	0	0	13.912	8.475	11.443	0	3.955	1.878	0	---NA---		293
	TRINITY_DN28760_c1_g1	9.59989	2.50088	1.87001e-05	0.000883814	0	0	0	13.848	0.126	16.547	0.099	0.467	0	0.15	---NA---		503
	TRINITY_DN41462_c4_g2	8.78056	1.72498	6.24101e-06	0.000360691	0	0	0	13.8	4.456	41.661	46.585	91.158	40.26	95.583	---NA---		256
	TRINITY_DN32572_c0_g2	8.27795	1.26998	2.46095e-06	0.000166753	0	0	0	13.735	12.91	13.651	4.992	19.237	29.917	19.442	---NA---		263
	TRINITY_DN41950_c2_g5	9.89069	2.78079	4.21136e-06	0.000262051	0	0	0	13.687	1.153	43.444	4.029	0.443	22.613	5.681	---NA---		389
	TRINITY_DN35381_c0_g1	6.06442	3.20841	2.2889e-06	0.000157471	1.448	0	0	13.671	14.758	8.891	4.159	4.608	4.249	2.501	---NA---		779
	TRINITY_DN12273_c0_g1	8.20957	4.76989	3.00112e-12	1.31971e-09	0	0.215	0	13.655	24.035	12.213	28.246	64.945	17.187	13.241	---NA---		1238
	TRINITY_DN45310_c8_g8	7.93505	0.962286	1.80776e-05	0.000856768	0	0	0	13.655	11.139	12.901	8.034	2.497	9.149	6.258	---NA---		296
	TRINITY_DN40301_c5_g1	9.17075	2.09283	2.35233e-06	0.000161056	0	0	0	13.526	1.799	26.026	17.513	66.986	28.181	33.732	---NA---		352
	TRINITY_DN42847_c2_g1	4.49978	3.75771	1.64921e-05	0.000794071	1.227	0.941	0.379	13.446	3.141	7.028	0.222	0.233	0.643	1.579	---NA---		2077
	TRINITY_DN37158_c1_g1	4.23928	3.54762	1.31601e-06	0.000100329	0.885	0.387	0.881	13.269	15.925	9.296	1.514	4.69	3.23	1.337	---NA---		842
	TRINITY_DN39075_c6_g8	8.8988	1.83861	1.5912e-06	0.000117137	0	0	0	13.253	5.186	21.246	18.293	42.126	21.511	22.207	---NA---		466
	TRINITY_DN38096_c8_g7	8.68717	1.64523	1.57024e-06	0.000115778	0	0	0	13.237	4.456	3.524	3.18	9.741	1.177	6.65	---NA---		441
	TRINITY_DN39796_c4_g9	6.10444	3.2654	7.44802e-07	6.1449e-05	0.433	0	0.288	13.188	4.35	24.405	1305.79	665.268	136.731	252.924	---NA---		587
	TRINITY_DN45640_c3_g2	4.46084	3.05187	2.35969e-06	0.00016143	0.04	0.178	1.86	13.14	20.57	17.094	16.626	18.771	9.583	17.505	---NA---		2299
	TRINITY_DN46106_c0_g1	3.76722	5.48338	4.32771e-07	3.9068e-05	0.402	0.603	1.646	13.108	7.674	8.304	1.552	3.756	2.053	3.826	---NA---		6630
	TRINITY_DN38606_c4_g2	8.54897	1.51508	3.11915e-06	0.000203434	0	0	0	12.979	3.612	13.691	1.269	0.84	0.2	0.449	---NA---		328
	TRINITY_DN46300_c0_g2	4.27462	9.70331	1.94993e-08	2.79574e-06	0.573	0.4	1.012	12.931	6.852	12.193	15.289	16.134	19.483	17.275	---NA---		48787
	TRINITY_DN36987_c0_g18	8.71382	1.66964	2.56043e-07	2.49917e-05	0	0	0	12.883	22.552	10.653	25.578	28.022	21.294	11.524	---NA---		330
	TRINITY_DN39035_c0_g2	4.7412	2.89609	2.09409e-05	0.00096412	2.223	0.437	0	12.835	13.613	12.719	1.338	0.327	0.76	0.784	---NA---		705
	TRINITY_DN37225_c0_g5	7.34728	2.54453	2.58853e-07	2.52084e-05	0	1.876	0	12.819	44.815	40.244	4.64	0.642	11.837	0.876	---NA---		527
	TRINITY_DN43144_c1_g2	6.24413	1.51469	1.65402e-05	0.000795844	0	0.584	0	12.754	14.069	6.967	13.118	12.424	3.531	3.953	---NA---		310
	TRINITY_DN41894_c1_g11	8.16986	1.1769	2.01155e-05	0.000938235	0	0	0	12.738	17.675	3.22	3.998	7.921	8.364	7.306	---NA---		277
	TRINITY_DN41357_c8_g7	10.2733	3.15755	7.22657e-09	1.18329e-06	0	0	0	12.738	4.02	26.37	27.55	66.17	24.491	43.735	---NA---		690
	TRINITY_DN40950_c6_g1	9.97771	2.87143	1.24733e-10	3.48879e-08	0	0	0	12.626	14.041	11.929	0.581	0.933	1.861	2.501	---NA---		752
	TRINITY_DN39715_c4_g3	8.5203	1.49109	8.80738e-07	7.11505e-05	0	0	0	12.593	7.78	7.251	8.539	15.679	15.117	13.553	---NA---		365
	TRINITY_DN26948_c0_g1	8.89306	1.83377	2.11358e-06	0.00014743	0	0	0	12.529	1.771	11.16	16.175	17.814	8.414	22.046	---NA---		415
	TRINITY_DN18951_c0_g1	9.76897	2.66765	1.12531e-07	1.25489e-05	0	0	0	12.513	1.869	17.681	0.092	0.058	0	0	---NA---		530
	TRINITY_DN34459_c0_g2	10.6151	3.48966	1.49523e-05	0.000735622	0	0	0	12.497	0	8.891	0	0	0	0	---NA---		1156
	TRINITY_DN41718_c1_g1	4.02775	4.16506	1.06042e-06	8.37623e-05	0.935	0.787	0.634	12.4	10.844	9.843	8.202	8.68	10.985	4.621	---NA---		1688
	TRINITY_DN41317_c1_g1	9.54179	2.45174	1.88865e-09	3.67851e-07	0	0	0	12.384	7.688	8.203	0	11.421	0	9.865	---NA---		579
	TRINITY_DN37316_c1_g6	9.39217	2.30846	1.63463e-08	2.42099e-06	0	0	0	12.336	35.701	14.38	5.703	9.939	10.317	0.507	---NA---		309
	TRINITY_DN29447_c0_g1	8.49899	1.47012	2.07804e-06	0.000145427	0	0	0	12.336	5.58	15.595	6.123	10.978	5.91	15.281	---NA---		307
	TRINITY_DN42858_c2_g6	3.06205	5.20766	2.18815e-05	0.000995036	1.489	2.528	3.449	12.272	18.855	19.281	13.576	15.971	12.721	11.328	---NA---		2164
	TRINITY_DN38679_c3_g1	4.97097	3.05669	7.78165e-06	0.000428564	0.433	0.197	0.206	12.272	4.512	12.294	1.475	3.663	3.264	2.789	---NA---		2137
	TRINITY_DN31149_c0_g1	10.7937	3.66514	1.17223e-05	0.00060242	0	0	0	12.272	0	8.709	0	0	0	0	---NA---		1310
	TRINITY_DN44947_c0_g3	6.26778	3.44292	2.11657e-07	2.1343e-05	0	0	0.23	12.207	2.446	10.572	0	4.211	0	27.497	---NA---		1704
	TRINITY_DN37621_c0_g4	5.36994	3.5825	3.81354e-07	3.50571e-05	0	0.769	0.494	12.191	21.666	10.41	35.806	11.783	45.176	51.41	---NA---		677
	TRINITY_DN38703_c1_g10	5.05938	3.82271	1.5779e-05	0.000766569	0.443	2.146	0	12.175	23.311	28.638	12.284	0.105	1.26	1.383	---NA---		574
	TRINITY_DN42242_c3_g6	4.14044	4.12505	6.40854e-06	0.000369115	1.418	1.371	0.436	12.175	21.463	6.582	20.005	12.646	19.049	18.877	---NA---		1111
	TRINITY_DN46229_c2_g4	6.92248	2.13823	4.4827e-07	4.02118e-05	0	0.338	0	12.143	6.852	5.975	3.211	5.005	2.329	4.103	---NA---		508
	TRINITY_DN39908_c8_g6	9.31364	2.22886	1.8675e-06	0.000133541	0	0	0	11.886	1.167	19.464	15.656	29.643	15.76	21.113	---NA---		426
	TRINITY_DN31886_c0_g1	8.58505	1.55193	1.28712e-06	9.85665e-05	0	0	0	11.853	25.475	7.798	13.553	19.576	20.835	2.27	---NA---		276
	TRINITY_DN39921_c0_g2	5.66862	3.15668	1.93977e-07	1.97234e-05	0.181	0	0.51	11.853	7.421	7.453	412.809	12.763	23.131	5.831	---NA---		938
	TRINITY_DN38823_c1_g3	10.2145	3.09824	7.36078e-06	0.000410151	0	0	0	11.741	0.056	7.555	0.275	18.526	0.033	11.444	---NA---		995
	TRINITY_DN38096_c8_g14	9.13256	2.05883	7.54581e-07	6.21957e-05	0	0	0	11.677	2.649	20.173	24.401	70.335	35.017	46.558	---NA---		381
	TRINITY_DN45256_c4_g4	5.84325	2.61258	1.48953e-05	0.000733661	0	0.215	0.181	11.451	1.167	14.421	4.25	7.338	3.498	8.136	---NA---		869
	TRINITY_DN44582_c4_g5	3.26148	4.29056	2.13825e-05	0.000977033	1.901	1.347	0.955	11.323	9.298	11.322	18.278	16.192	23.598	12.158	---NA---		1604
	TRINITY_DN40077_c9_g2	9.26102	2.17856	2.65814e-06	0.000177853	0	0	0	11.081	1.757	15.251	1.72	0	0.083	1.106	---NA---		503
	TRINITY_DN35252_c0_g2	5.01897	2.74271	8.83914e-06	0.000476348	1.971	0.424	0	10.905	15.974	9.296	8.791	0.782	6.878	5.013	---NA---		541
	TRINITY_DN34606_c2_g1	6.71662	2.83843	1.27768e-07	1.38674e-05	0.241	0	0	10.728	8.806	10.734	7.843	10.908	16.244	12.919	---NA---		890
	TRINITY_DN40333_c2_g3	10.8745	3.74457	1.0158e-05	0.000535251	0	0	0	10.695	0	8.486	0	23.799	0	24.12	---NA---		1795
	TRINITY_DN38513_c1_g4	9.58132	2.48983	2.0548e-09	3.95695e-07	0	0	0	10.679	4.821	8.243	3.929	2.8	4.023	7.41	---NA---		729
	TRINITY_DN39588_c5_g1	9.48319	2.39024	5.38249e-06	0.000319093	0	0	0	10.679	0.316	11.686	0	0	0	0.092	---NA---		588
	TRINITY_DN42801_c1_g1	3.16304	5.64866	7.57457e-06	0.000420416	1.308	1.66	2.362	10.599	15.074	15.818	1.613	3.546	2.513	2.697	---NA---		3718
	TRINITY_DN31035_c0_g1	6.05906	2.18202	5.06885e-07	4.48567e-05	0.272	0.24	0	10.47	7.26	6.481	1.078	2.17	1.277	1.337	---NA---		504
	TRINITY_DN45977_c3_g3	4.83044	3.86099	6.07712e-07	5.19993e-05	0.141	0.406	1.21	10.326	13.289	6.38	11.497	7.011	4.975	14.382	---NA---		3987
	TRINITY_DN46004_c2_g3	5.4377	3.30977	2.2416e-07	2.23138e-05	0.231	0	0.387	10.326	8.124	6.299	1.452	4.795	2.513	2.962	---NA---		918
	TRINITY_DN40686_c1_g2	9.15258	2.08082	4.06553e-08	5.25495e-06	0	0	0	10.309	17.408	5.853	1.804	1.587	2.888	1.337	---NA---		397
	TRINITY_DN38583_c0_g1	6.37124	2.46059	2.66646e-06	0.00017827	0	0.535	0	10.245	4.097	2.815	1.269	0	0	0.184	---NA---		872
	TRINITY_DN41125_c6_g1	8.17208	1.17029	1.87359e-05	0.000885018	0	0	0	10.213	3.205	12.699	13.913	36.666	13.373	15.662	---NA---		310
	TRINITY_DN34958_c0_g1	8.75751	1.71063	1.7884e-07	1.83594e-05	0	0	0	10.149	6.248	10.856	2.056	4.305	2.296	8.436	---NA---		760
	TRINITY_DN46013_c1_g4	5.95299	2.59072	1.59174e-06	0.000117137	0	0.375	0	10.116	4.856	7.615	0.398	10.954	0.058	3.181	---NA---		888
	TRINITY_DN44573_c3_g4	9.13661	2.06581	4.36412e-08	5.58169e-06	0	0	0	9.923	12.573	7.696	37.174	48.939	128.692	25.111	---NA---		837
	TRINITY_DN41950_c2_g1	9.61573	2.52004	1.1878e-07	1.30917e-05	0	0	0	9.666	9.663	47.211	0.634	1.085	8.564	5.52	---NA---		319
	TRINITY_DN43724_c5_g4	9.12788	2.05513	5.49113e-07	4.7703e-05	0	0	0	9.634	2.938	13.003	149.286	276.357	97.373	75.035	---NA---		632
	TRINITY_DN40065_c2_g1	8.88207	1.82547	6.3472e-07	5.40932e-05	0	0	0	9.57	2.045	6.117	5.481	0	8.857	3.065	---NA---		567
	TRINITY_DN44255_c2_g7	5.8926	2.62796	3.52399e-06	0.000226377	0.644	0	0	9.505	11.406	7.858	1.445	0.887	1.695	2.19	---NA---		1086
	TRINITY_DN43566_c2_g1	6.89567	2.11824	1.82451e-06	0.000131016	0	0.4	0	9.425	22.826	5.752	12.743	39.525	30.326	49.151	---NA---		374
	TRINITY_DN38149_c0_g1	11.358	4.22321	4.24197e-14	2.84943e-11	0	0	0	9.425	15.25	6.218	9.67	6.44	8.389	1.129	---NA---		1383
	TRINITY_DN39169_c1_g9	6.27693	3.56159	8.45267e-09	1.35096e-06	0.171	0	0.412	9.393	20.451	13.712	9.066	12.319	9.691	0	---NA---		682
	TRINITY_DN30713_c0_g1	8.85509	1.79393	1.00076e-05	0.000528631	0	0	0	9.328	1.068	17.297	17.001	25.444	6.536	22.945	---NA---		385
	TRINITY_DN38809_c3_g9	9.61684	2.52401	2.98563e-09	5.50111e-07	0	0	0	9.312	7.133	9.641	3.685	0.152	0.209	0	---NA---		695
	TRINITY_DN43535_c0_g1	5.05381	4.54443	3.85859e-07	3.53949e-05	0.091	0.08	0.609	9.28	8.124	8.425	23.789	12.611	19.149	12.389	---NA---		2086
	TRINITY_DN36752_c0_g6	11.1824	4.04979	1.59666e-10	4.33788e-08	0	0	0	9.2	4.02	29.023	569.648	348.045	68.148	99.95	---NA---		902
	TRINITY_DN39591_c1_g4	8.84819	1.79331	8.00137e-07	6.52571e-05	0	0	0	9.119	2.157	8.587	1.988	0	0	0	---NA---		540
	TRINITY_DN35005_c1_g1	8.65422	1.6146	4.16599e-07	3.76887e-05	0	0	0	9.103	9.262	16.709	10.022	15.154	3.932	11.847	---NA---		343
	TRINITY_DN45257_c4_g1	8.15845	1.16127	8.11722e-06	0.000445033	0	0	0	9.103	4.266	7.291	27.588	5.6	15.568	5.428	---NA---		350
	TRINITY_DN45764_c1_g1	8.16241	1.16569	8.78887e-06	0.000474274	0	0	0	9.103	4.034	5.57	5.42	7.186	1.669	5.405	---NA---		411
	TRINITY_DN44272_c1_g2	9.40318	2.31857	4.67694e-09	8.17592e-07	0	0	0	9.087	11.666	5.651	10.014	0	18.464	0	---NA---		786
	TRINITY_DN40092_c4_g2	5.42233	2.11284	4.62873e-06	0.000282455	0.332	0.547	0	9.055	6.943	8.669	1.055	4.9	1.82	1.51	---NA---		478
	TRINITY_DN42981_c2_g3	7.92501	0.953962	1.66616e-05	0.000800328	0	0	0	8.975	7.196	8.506	0	0	0	0	---NA---		294
	TRINITY_DN33839_c1_g2	7.41431	2.6068	1.08852e-07	1.22185e-05	0	0.307	0	8.798	10.415	22.886	0.138	1.365	2.521	1.302	---NA---		430
	TRINITY_DN46132_c1_g2	4.77383	5.2482	1.197e-08	1.83002e-06	0.312	0.879	0.321	8.782	9.6	6.015	6.238	9.974	12.129	9.266	---NA---		4900
	TRINITY_DN22758_c0_g1	9.04916	4.07554	1.78164e-10	4.75552e-08	0	0	0.041	8.765	3.437	19.929	10.068	5.658	3.431	7.433	---NA---		1157
	TRINITY_DN45025_c4_g2	9.27964	2.19517	4.89897e-06	0.000295146	0	0	0	8.749	0.562	14.724	3.478	5.378	2.688	3.365	---NA---		510
	TRINITY_DN43312_c0_g5	7.95956	0.986314	2.05235e-05	0.000950511	0	0	0	8.701	7.702	3.565	0.826	11.958	8.564	13.322	---NA---		332
	TRINITY_DN44925_c0_g4	5.11179	3.9683	1.01422e-07	1.15944e-05	0.262	0.314	0.074	8.669	3.366	16.79	7.346	10.348	4.675	4.114	---NA---		2420
	TRINITY_DN46270_c8_g2	6.09747	3.10997	1.45393e-07	1.55039e-05	0.513	0	0.049	8.54	14.842	12.983	18.492	10.651	13.306	24.305	---NA---		1030
	TRINITY_DN46302_c0_g1	4.40682	4.94229	1.34434e-06	0.000101706	0.121	0.055	0.642	8.54	6.114	18.026	3.134	4.071	7.546	8.839	---NA---		7186
	TRINITY_DN33615_c0_g1	3.47891	6.13542	2.15218e-06	0.000149634	1.298	1.248	0.642	8.412	14.196	6.967	20.655	13.976	30.385	17.24	---NA---		4503
	TRINITY_DN32389_c0_g1	6.15208	4.63479	1.02437e-06	8.1367e-05	0	0	0.379	8.283	11.603	5.955	13.523	0	0	7.226	---NA---		2036
	TRINITY_DN38115_c1_g3	9.50307	2.41385	1.136e-05	0.000586982	0	0	0	8.283	0.239	0.628	5.955	0.07	0	0.069	---NA---		1373
	TRINITY_DN45623_c2_g3	5.59764	3.46357	9.76461e-08	1.12265e-05	0.272	0	0.453	8.235	14.568	9.195	8.822	4.246	3.806	11.328	---NA---		887
	TRINITY_DN36015_c0_g1	11.6589	4.52171	2.43002e-11	8.16152e-09	0	0	0	8.203	48.378	6.299	77.995	0	157.566	171.482	---NA---		945
	TRINITY_DN37636_c1_g5	4.65366	2.23871	1.0963e-05	0.000570268	0	0.424	0.568	8.203	8.272	5.975	9.127	6.358	4.733	9.461	---NA---		910
	TRINITY_DN1505_c0_g1	8.2303	1.22558	5.91324e-06	0.000344807	0	0	0	8.138	4.266	9.296	44.345	0	0	0.403	---NA---		350
	TRINITY_DN45261_c0_g1	8.22269	1.22085	4.69743e-06	0.000285219	0	0	0	8.058	9.572	4.537	0	0	0	0	---NA---		346
	TRINITY_DN39908_c4_g1	9.90139	2.7922	6.71457e-06	0.000382896	0	0	0	7.865	0.112	11.788	0.55	1.307	1.018	1.487	---NA---		813
	TRINITY_DN40326_c6_g2	5.17532	2.29464	6.46542e-06	0.00037167	0.734	0.646	0	7.8	11.322	14.866	2.072	8.878	3.155	1.971	---NA---		901
	TRINITY_DN44348_c2_g6	6.16594	2.93052	2.26171e-06	0.000156357	0	0.129	0.502	7.768	30.177	2.957	104.506	31.067	24.358	29.756	---NA---		1244
	TRINITY_DN39843_c2_g1	8.38386	1.36656	1.77962e-06	0.000128987	0	0	0	7.752	13.809	7.939	10.564	8.715	1.778	4.218	---NA---		317
	TRINITY_DN39673_c2_g9	9.12205	2.05248	1.72932e-08	2.53482e-06	0	0	0	7.72	9.825	11.2	0	0	3.548	1.855	---NA---		428
	TRINITY_DN42553_c0_g7	7.98498	1.00822	1.43734e-05	0.000712482	0	0	0	7.704	8.468	4.618	8.699	5.028	2.997	7.606	---NA---		449
	TRINITY_DN45623_c2_g4	9.22084	2.14311	5.89752e-07	5.06594e-05	0	0	0	7.704	1.075	7.939	0	0	0.058	5.67	---NA---		649
	TRINITY_DN45412_c3_g8	7.96042	0.986053	1.51387e-05	0.000742651	0	0	0	7.607	14.744	13.995	3.876	2.707	3.289	8.689	---NA---		386
	TRINITY_DN41143_c3_g6	8.54312	1.51215	5.87065e-07	5.04858e-05	0	0	0	7.591	6.859	8.628	1.093	0.35	1.352	1.199	---NA---		383
	TRINITY_DN20054_c0_g1	8.61103	1.57468	4.12973e-07	3.74791e-05	0	0	0	7.543	11.329	11.079	0	0	0	0	---NA---		340
	TRINITY_DN46296_c11_g2	8.9018	1.846	9.14321e-07	7.37238e-05	0	0	0	7.463	45.139	28.011	42.946	63.708	38.682	37.765	---NA---		237
	TRINITY_DN46130_c2_g5	8.20073	1.20086	5.12945e-06	0.000306649	0	0	0	7.431	7.154	3.868	2.477	3.313	4.416	0.83	---NA---		392
	TRINITY_DN44255_c2_g8	8.82643	1.77447	1.07782e-07	1.21463e-05	0	0	0	7.431	5.278	5.003	0	0	0.259	0.277	---NA---		605
	TRINITY_DN41317_c3_g6	8.57669	1.54334	1.79946e-06	0.000129983	0	0	0	7.398	4.076	2.086	2.163	1.225	0.426	0	---NA---		567
	TRINITY_DN37874_c0_g1	9.75491	2.65687	7.08849e-10	1.57888e-07	0	0	0	7.205	4.301	6.704	0.352	4.421	1.962	1.279	---NA---		814
	TRINITY_DN46300_c0_g1	3.63487	7.18534	1.45908e-05	0.000720745	0.674	0.264	0.766	7.205	1.926	8.344	3.356	4.911	4.858	8.966	---NA---		15075
	TRINITY_DN44561_c1_g9	7.09286	2.33114	1.89355e-07	1.93226e-05	0.543	0	0	7.125	11.448	5.185	16.581	6.743	0.234	1.256	---NA---		580
	TRINITY_DN42669_c3_g1	8.49703	1.46983	8.65256e-07	7.02323e-05	0	0	0	7.109	9.129	4.841	6.628	0	0	0	---NA---		398
	TRINITY_DN38473_c0_g2	4.82936	4.10733	5.55102e-07	4.79979e-05	0.241	0.806	0.132	7.045	8.546	10.208	14.364	18.911	23.498	0.277	---NA---		1412
	TRINITY_DN39293_c2_g4	8.58745	1.55065	2.02383e-06	0.000142349	0	0	0	7.028	3.774	13.043	41.845	23.425	8.982	15.466	---NA---		406
	TRINITY_DN41206_c3_g1	6.5291	3.04675	9.05284e-08	1.05216e-05	0	0.172	0.082	6.932	4.203	11.281	11.107	51.377	10.985	0.484	---NA---		1307
	TRINITY_DN46300_c0_g3	3.69597	8.51195	1.30944e-05	0.000658263	0.684	0.252	0.724	6.932	1.778	9.033	2.599	4.62	4.583	6.822	---NA---		37061
	TRINITY_DN36107_c1_g1	8.83804	1.77844	1.81922e-05	0.000861243	0	0	0	6.9	0.358	7.453	0	0	0	0	---NA---		583
	TRINITY_DN45314_c0_g1	4.28246	5.34921	2.3451e-08	3.29031e-06	0.372	0.498	0.329	6.852	9.783	5.529	8.332	5.04	5.042	5.612	---NA---		4154
	TRINITY_DN34706_c0_g1	9.53555	2.44539	1.26912e-09	2.59634e-07	0	0	0	6.787	7.358	5.387	4.541	1.948	4.466	4.333	---NA---		688
	TRINITY_DN37296_c0_g1	6.17924	1.45599	2.12832e-05	0.000973539	0	0.726	0	6.691	13.268	5.104	48.954	14.956	54.2	42.502	---NA---		447
	TRINITY_DN44240_c4_g1	9.63206	2.53874	1.17736e-09	2.43785e-07	0	0	0	6.61	6.852	9.823	0.214	2.205	0.434	0.98	---NA---		630
	TRINITY_DN44780_c0_g1	8.20167	1.20212	5.34557e-06	0.000317125	0	0	0	6.578	11.118	5.165	24.898	80.087	3.957	23.187	---NA---		338
	TRINITY_DN41403_c2_g11	8.29289	1.28467	1.88758e-05	0.000889656	0	0	0	6.562	2.207	0.952	0.543	0	1.795	1.314	---NA---		643
	TRINITY_DN30433_c1_g1	9.01365	1.9475	6.82736e-07	5.72773e-05	0	0	0	6.546	10.485	32.223	0	3.348	0	2.674	---NA---		302
	TRINITY_DN36019_c0_g1	4.51564	3.71498	1.157e-06	8.94041e-05	0.342	0.75	0.132	6.514	9.445	6.481	4.334	5.366	6.018	12.907	---NA---		1727
	TRINITY_DN41416_c2_g1	10.7012	3.5767	3.61606e-12	1.55799e-09	0	0	0	6.449	18.251	7.129	21.832	0	0	0	---NA---		1115
	TRINITY_DN38859_c0_g1	5.71616	2.87647	7.58197e-06	0.000420553	0.422	0	0	6.417	4.997	5.144	5.963	3.511	4.892	4.391	---NA---		1066
	TRINITY_DN44814_c3_g1	8.30509	1.29437	2.4357e-06	0.000165172	0	0	0	6.401	6.002	7.919	8.485	5.413	12.413	6.073	---NA---		452
	TRINITY_DN37702_c2_g2	5.27323	4.0192	7.24405e-08	8.69991e-06	0.513	0.326	0.198	6.369	21.589	5.185	4.35	6.545	13.898	8.136	---NA---		1470
	TRINITY_DN44147_c2_g2	8.40233	1.3807	4.30818e-06	0.000265746	0	0	0	6.369	3.612	14.947	5.305	2.31	2.296	0.23	---NA---		446
	TRINITY_DN46270_c8_g6	6.47811	1.76285	4.65555e-06	0.000283686	0.141	0	0	6.337	3.76	7.615	6.62	4.165	6.67	11.686	---NA---		791
	TRINITY_DN46132_c0_g1	6.36467	3.06883	3.00793e-07	2.86388e-05	0.131	0	0	6.337	3.184	6.218	5.519	10.686	3.03	2.581	---NA---		2151
	TRINITY_DN46021_c1_g1	4.82476	6.08493	4.5373e-07	4.06162e-05	0.06	0.086	0.453	6.321	5.074	3.909	0.222	1.493	1.678	0.645	---NA---		9068
	TRINITY_DN35241_c0_g1	8.40373	1.38203	4.38235e-06	0.000269736	0	0	0	6.305	2.446	8.02	0.65	4.923	14.95	1.994	---NA---		439
	TRINITY_DN36689_c1_g2	8.48845	1.45949	5.6789e-06	0.000334111	0	0	0	6.289	1.258	4.233	1.903	3.721	1.87	7.11	---NA---		580
	TRINITY_DN45758_c1_g3	4.02709	5.19529	2.13593e-06	0.000148868	0.121	0.357	0.667	6.273	4.947	4.577	0.214	1.75	0.726	0.795	---NA---		4455
	TRINITY_DN41490_c1_g2	4.85898	3.68817	1.43682e-05	0.000712482	0.272	0.283	0	6.224	4.041	2.471	0.138	1.178	0.426	0.461	---NA---		2063
	TRINITY_DN45257_c4_g6	8.25732	1.24992	5.33517e-06	0.000316728	0	0	0	6.224	3.261	7.474	20.41	6.393	9.892	2.916	---NA---		407
	TRINITY_DN43215_c4_g4	7.15814	2.36567	6.55866e-07	5.567e-05	0	0.166	0	6.176	11.701	2.511	15.25	13.778	15.752	12.02	---NA---		638
	TRINITY_DN37993_c1_g10	8.45299	1.42601	5.13514e-06	0.000306774	0	0	0	6.16	2.502	11.463	334.761	464.414	246.825	361.287	---NA---		410
	TRINITY_DN40122_c3_g5	5.51693	3.13773	1.27406e-05	0.000647729	0	2.306	0	6.144	9.937	6.279	1.812	2.018	0	2.8	---NA---		1058
	TRINITY_DN33217_c0_g1	8.31692	1.30458	5.29643e-06	0.00031485	0	0	0	6.096	2.108	3.2	4.327	2.707	5.81	4.356	---NA---		546
	TRINITY_DN35252_c0_g4	8.164	1.17008	1.28347e-05	0.000650576	0	0	0	6.047	19.734	7.555	3.73	0	5.184	1.809	---NA---		277
	TRINITY_DN32010_c0_g2	9.06561	1.99756	2.81451e-07	2.71106e-05	0	0	0	6.015	1.855	7.98	18.629	34.543	14.984	21.147	---NA---		620
	TRINITY_DN46028_c2_g3	6.98184	2.20108	3.29693e-06	0.00021421	0	0.105	0	6.015	1.223	6.522	2.767	0.875	0.142	1.867	---NA---		941
	TRINITY_DN39056_c4_g1	8.40668	1.38791	2.17492e-06	0.000150846	0	0	0	5.983	8.602	3.2	27.26	13.766	0.902	12.308	---NA---		424
	TRINITY_DN36902_c6_g5	8.56768	1.52938	7.43436e-06	0.00041371	0	0	0	5.983	1.518	10.431	0.115	0	0.309	0	---NA---		448
	TRINITY_DN38944_c2_g4	8.87753	1.822	8.25107e-08	9.64234e-06	0	0	0	5.951	6.887	4.051	1.567	0.327	0.292	3.918	---NA---		563
	TRINITY_DN42321_c3_g1	10.0334	2.92572	6.45915e-11	1.95803e-08	0	0	0	5.854	5.552	5.448	5.099	4.736	5.033	0.265	---NA---		1022
	TRINITY_DN44142_c2_g4	5.31078	3.44277	5.52968e-06	0.000327137	0.774	0	0.626	5.838	31.041	11.038	0.91	6.16	1.235	6.396	---NA---		715
	TRINITY_DN35241_c0_g3	8.71762	1.67316	2.40247e-07	2.35849e-05	0	0	0	5.838	9.53	5.428	2.591	5.32	8.573	7.341	---NA---		439
	TRINITY_DN46189_c5_g5	6.71016	3.3989	5.97102e-08	7.31871e-06	0.171	0	0	5.838	5.657	3.484	3.769	4.351	1.219	11.617	---NA---		1727
	TRINITY_DN38574_c5_g2	8.27595	1.26921	3.93583e-06	0.000247612	0	0	0	5.758	8.363	3.463	7.744	2.392	1.711	1.037	---NA---		405
	TRINITY_DN45540_c5_g1	8.35488	1.3386	3.43006e-06	0.000222015	0	0	0	5.758	3.001	6.987	0.122	0	0.1	0.265	---NA---		446
	TRINITY_DN42427_c2_g6	9.29408	2.21146	2.16702e-05	0.000987534	0	0	0	5.71	0.077	1.823	0	0.56	0.309	16.376	---NA---		1703
	TRINITY_DN46213_c1_g6	4.35156	1.81459	2.0784e-05	0.00095997	0.885	0.184	0.387	5.549	7.028	6.198	12.445	6.615	12.262	7.422	---NA---		602
	TRINITY_DN36910_c0_g2	8.24056	1.23462	6.11041e-06	0.000354367	0	0	0	5.356	3.254	7.149	4.067	6.603	2.688	2.443	---NA---		458
	TRINITY_DN46302_c3_g1	5.51896	7.18774	2.21719e-10	5.78429e-08	0.151	0.061	0.165	5.356	2.298	6.805	2.676	3.581	4.708	4.944	---NA---		19312
	TRINITY_DN45709_c0_g1	7.95964	0.983905	1.61124e-05	0.000779656	0	0	0	5.34	3.921	6.36	57.745	0	16.378	9.289	---NA---		382
	TRINITY_DN43568_c1_g3	8.34709	1.33654	8.11534e-06	0.000445033	0	0	0	5.308	18.441	4.841	2.951	0	0	2.651	---NA---		318
	TRINITY_DN42903_c2_g2	4.93694	3.25063	1.27657e-07	1.38674e-05	0.08	0.203	0.288	5.259	5.039	5.043	6.207	7.175	6.586	5.451	---NA---		1319
	TRINITY_DN44065_c0_g1	5.54421	2.14414	9.35481e-06	0.000500344	0.131	0.117	0.066	5.259	1.138	5.489	3.287	6.498	4.917	3.227	---NA---		833
	TRINITY_DN36491_c0_g1	8.57223	1.53455	6.98575e-06	0.000394667	0	0	0	5.195	0.893	5.772	53.426	54.994	29.441	66.91	---NA---		625
	TRINITY_DN36293_c0_g1	10.3543	3.23347	2.09417e-05	0.00096412	0	0	0	5.163	0	5.063	0	0	0	0	---NA---		1915
	TRINITY_DN41930_c0_g1	8.1753	1.17904	7.60884e-06	0.00042124	0	0	0	5.147	11.75	5.185	3.944	0.292	6.503	0.069	---NA---		343
	TRINITY_DN42136_c1_g6	8.32207	1.30781	5.48236e-06	0.000324563	0	0	0	5.098	2.502	7.818	0.268	0	0	0.599	---NA---		455
	TRINITY_DN39902_c2_g4	8.10588	1.11782	1.39174e-05	0.000693506	0	0	0	5.082	5.292	2.673	1.407	20.112	3.69	0	---NA---		569
	TRINITY_DN37344_c0_g3	10.2568	3.14258	3.43756e-10	8.37872e-08	0	0	0	5.018	15.243	4.962	0	0	0	0	---NA---		961
	TRINITY_DN44610_c1_g4	9.2509	2.17441	2.85423e-08	3.88964e-06	0	0	0	4.986	8.243	8.263	4.395	5.483	2.93	0.761	---NA---		1259
	TRINITY_DN42647_c0_g4	8.11767	1.12647	8.51047e-06	0.000462138	0	0	0	4.986	4.322	2.329	0	3.873	3.998	0	---NA---		490
	TRINITY_DN40628_c0_g1	3.86211	4.14957	4.07239e-06	0.000254888	0.282	0.246	0.667	4.938	5.777	4.152	0.321	1.563	0.818	0.576	---NA---		2351
	TRINITY_DN40746_c3_g1	8.19451	1.19331	7.12325e-06	0.000400315	0	0	0	4.889	6.262	10.977	9.334	3.068	3.356	0	---NA---		342
	TRINITY_DN42697_c0_g1	4.64566	3.70437	4.50823e-07	4.03983e-05	0.251	0.16	0.082	4.889	2.769	2.754	5.076	4.62	5.326	5.923	---NA---		2566
	TRINITY_DN43642_c5_g2	5.75704	3.4541	1.97884e-05	0.000927032	1.479	0.523	0	4.841	37.275	6.906	38.107	51.366	27.146	1.579	---NA---		622
	TRINITY_DN34734_c0_g1	4.82421	4.31888	1.24573e-07	1.36235e-05	0.241	0.344	0.305	4.793	3.928	11.788	7.4	6.521	9.374	3.999	---NA---		1961
	TRINITY_DN40359_c1_g3	5.10685	2.99299	3.35924e-06	0.000217596	0.191	0.332	0	4.648	5.594	5.489	1.376	1.435	0.684	1.268	---NA---		1511
	TRINITY_DN37653_c0_g1	8.35504	1.34097	4.01046e-06	0.000251565	0	0	0	4.632	3.205	1.458	4.067	4.946	12.421	8.793	---NA---		817
	TRINITY_DN46229_c2_g11	8.33537	1.32106	3.5953e-06	0.000230784	0	0	0	4.632	2.909	6.015	10.037	5.506	0.801	15.558	---NA---		918
	TRINITY_DN42704_c0_g1	4.55318	3.8762	3.26444e-06	0.000212585	0.101	0.141	0.263	4.616	1.096	4.233	0.55	2.648	1.945	1.786	---NA---		2887
	TRINITY_DN37924_c5_g7	9.21506	2.14133	1.24324e-07	1.36235e-05	0	0	0	4.584	9.86	2.208	15.082	13.101	0	0	---NA---		699
	TRINITY_DN44785_c0_g2	4.65365	2.74219	3.44809e-06	0.000222686	0.161	0.086	0.313	4.568	2.291	5.529	1.261	2.718	1.411	0.749	---NA---		1227
	TRINITY_DN39582_c2_g3	6.48678	1.7678	2.92127e-06	0.000192688	0.191	0	0	4.552	3.893	4.537	2.423	0.992	3.397	0	---NA---		636
	TRINITY_DN23382_c0_g1	9.63735	2.54353	4.91557e-09	8.48871e-07	0	0	0	4.503	1.89	4.962	0	1.482	7.88	6.212	---NA---		1123
	TRINITY_DN36835_c0_g1	9.57829	2.48693	1.1033e-09	2.31827e-07	0	0	0	4.471	4.751	6.522	6.054	0	0	5.624	---NA---		973
	TRINITY_DN41187_c0_g4	8.73395	1.6885	5.25901e-07	4.6204e-05	0	0	0	4.455	7.723	8.891	2.729	2.52	2.654	1.141	---NA---		557
	TRINITY_DN41357_c7_g3	8.68024	1.63166	9.36957e-06	0.000500507	0	0	0	4.391	0.998	10.046	11.107	31.312	14.975	20.34	---NA---		530
	TRINITY_DN41416_c1_g1	9.15047	2.0789	4.50874e-08	5.73228e-06	0	0	0	4.375	7.435	1.762	1.208	0	0	0	---NA---		861
	TRINITY_DN33436_c0_g1	8.76561	1.71663	7.05622e-07	5.87277e-05	0	0	0	4.359	3.893	10.815	6.452	2.707	11.945	6.961	---NA---		473
	TRINITY_DN40767_c0_g2	4.44477	4.45949	7.04073e-08	8.50761e-06	0.181	0.252	0.313	4.343	2.748	4.881	3.325	4.643	4.783	4.333	---NA---		3564
	TRINITY_DN45807_c2_g1	5.19724	2.51336	1.35954e-05	0.000679444	0.473	0	0.626	4.31	16.332	4.111	20.968	10.616	11.878	6.004	---NA---		749
	TRINITY_DN39187_c5_g7	8.57114	1.53779	7.07434e-07	5.87284e-05	0	0	0	4.31	2.361	3.382	0.375	0.408	2.579	0.438	---NA---		684
	TRINITY_DN41736_c2_g1	9.55754	2.46335	7.04075e-07	5.86562e-05	0	0	0	4.294	0.211	4.982	0	0	0	7.652	---NA---		2008
	TRINITY_DN38913_c3_g4	4.21824	2.77496	5.63647e-06	0.000332302	0.191	0.166	0.305	4.246	2.776	2.066	3.172	2.275	1.177	1.729	---NA---		1570
	TRINITY_DN41926_c0_g2	4.39134	3.36108	1.31535e-06	0.000100329	0.422	0.314	0.165	4.15	6.409	4.03	0.994	3.978	4.157	1.441	---NA---		1481
	TRINITY_DN35546_c0_g1	8.52139	1.49257	2.83415e-06	0.000188008	0	0	0	4.133	1.883	1.073	0.046	0.058	0.117	0.161	---NA---		879
	TRINITY_DN42140_c3_g1	8.11884	1.12673	5.83778e-06	0.000342043	0	0	0	4.101	5.004	2.917	10.794	16.251	17.237	4.61	---NA---		1000
	TRINITY_DN40603_c5_g3	9.43079	2.34557	1.49526e-08	2.23456e-06	0	0	0	4.037	1.434	3.362	20.021	4.771	2.262	7.975	---NA---		1233
	TRINITY_DN45074_c0_g1	4.47232	4.83622	1.47643e-06	0.000109569	0.251	0.043	0.337	4.005	2.41	4.213	2.286	2.088	1.669	2.028	---NA---		5176
	TRINITY_DN40066_c1_g6	9.56143	2.46719	2.39981e-07	2.35849e-05	0	0	0	3.989	1.827	11.403	4.602	0	3.172	0.15	---NA---		800
	TRINITY_DN41636_c0_g1	8.06225	1.07675	1.12721e-05	0.000583502	0	0	0	3.957	2.727	1.701	0.099	1.4	0.376	1.164	---NA---		613
	TRINITY_DN42385_c1_g1	4.42117	4.62452	2.81564e-07	2.71106e-05	0.201	0.068	0.189	3.94	2.207	2.208	0.153	0.828	0.459	0.507	---NA---		5730
	TRINITY_DN45996_c1_g2	4.15868	5.00497	4.58039e-06	0.000279906	0.221	0.037	0.173	3.78	4.575	3.362	4.938	3.686	6.194	3.215	---NA---		12877
	TRINITY_DN43455_c0_g2	4.60071	4.16105	1.9817e-07	2.01019e-05	0.131	0.068	0.156	3.78	1.441	3.301	0.657	1.283	1.177	1.855	---NA---		4738
	TRINITY_DN41506_c1_g3	4.99942	2.33736	6.97786e-06	0.000394515	0.08	0	0.206	3.731	1.89	2.998	0	2.018	0	1.141	---NA---		1235
	TRINITY_DN36279_c0_g2	8.55515	1.51724	7.66943e-06	0.000423739	0	0	0	3.699	2.27	12.456	4.082	3.628	2.479	2.881	---NA---		442
	TRINITY_DN34773_c0_g1	8.56103	1.52896	8.73561e-07	7.06376e-05	0	0	0	3.683	5.313	2.106	0.764	0.268	1.277	0.081	---NA---		633
	TRINITY_DN46249_c7_g1	8.17137	1.17403	4.42999e-06	0.000272275	0	0	0	3.651	4.413	3.342	0.283	0.373	0.826	0.415	---NA---		617
	TRINITY_DN42463_c2_g3	8.79154	3.94543	5.71043e-10	1.31614e-07	0	0.055	0	3.619	13.845	3.301	0.871	0	0	6.431	---NA---		1633
	TRINITY_DN39256_c2_g1	5.71248	2.89127	6.85164e-06	0.000389671	0	0	0.198	3.587	1.272	5.448	5.993	2.543	7.513	1.706	---NA---		1558
	TRINITY_DN37676_c2_g2	8.64421	1.60528	3.32945e-07	3.12466e-05	0	0	0	3.522	5.706	4.598	0.084	0	0.075	0.092	---NA---		561
	TRINITY_DN37168_c0_g1	8.5048	3.66561	3.03011e-09	5.57102e-07	0	0.068	0	3.361	14.66	3.747	0.031	0.07	9.942	0	---NA---		1312
	TRINITY_DN40917_c0_g1	5.93195	2.63776	3.00712e-07	2.86388e-05	0	0	0.074	3.361	5.102	2.876	2.27	1.552	2.513	0.3	---NA---		2489
	TRINITY_DN42780_c4_g1	8.69156	1.64682	5.66628e-06	0.000333599	0	0	0	3.361	0.485	1.539	0	0.245	0	0.092	---NA---		1347
	TRINITY_DN35999_c2_g4	8.11915	1.12692	5.89477e-06	0.000344004	0	0	0	3.345	3.331	3.443	7.996	4.701	0	5.128	---NA---		540
	TRINITY_DN46302_c1_g1	3.90262	5.15589	1.3856e-05	0.000690849	0.191	0.055	0.23	3.297	0.935	2.876	1.384	1.68	2.045	3.676	---NA---		10830
	TRINITY_DN45333_c4_g6	8.07757	1.0913	1.04852e-05	0.000550113	0	0	0	3.249	7.653	2.532	3.555	5.6	2.588	0.645	---NA---		845
	TRINITY_DN39822_c9_g3	9.21688	2.13744	1.29259e-06	9.88961e-05	0	0	0	3.249	0.534	6.198	7.667	11.491	6.494	11.063	---NA---		973
	TRINITY_DN42959_c0_g2	3.48227	4.26381	5.78186e-06	0.000339934	0.282	0.344	0.305	3.233	2.27	3.058	2.538	3.616	4.023	1.832	---NA---		4156
	TRINITY_DN46031_c1_g3	6.13577	2.30706	7.94284e-06	0.000436595	0.443	0	0	3.185	9.452	9.479	4.013	0.525	2.872	1.014	---NA---		574
	TRINITY_DN41995_c1_g1	5.03951	2.93544	1.9083e-06	0.000135663	0.06	0.215	0.321	3.168	1.342	1.863	0.352	0	2.738	0.058	---NA---		2926
	TRINITY_DN40829_c0_g4	6.95474	2.21896	3.46971e-06	0.000223563	0.262	0	0	3.136	16.494	4.679	0.558	0.245	0.159	0.323	---NA---		521
	TRINITY_DN37718_c3_g1	6.45771	1.70794	4.80242e-06	0.000290766	0	0.061	0	3.136	1.616	2.046	5.29	1.738	4.007	2.685	---NA---		1409
	TRINITY_DN42326_c0_g1	4.76485	3.90095	2.99286e-06	0.000196247	0.211	0.018	0.107	3.136	1.37	3.139	0.413	1.178	0.743	1.556	---NA---		3778
	TRINITY_DN39657_c1_g3	8.63919	1.60074	4.84077e-07	4.29274e-05	0	0	0	3.056	4.505	2.147	4.143	3.64	2.204	1.026	---NA---		797
	TRINITY_DN30104_c0_g1	6.13907	2.73246	6.81146e-07	5.72773e-05	0.121	0	0.033	2.992	4.716	1.195	2.408	0.175	0.952	0.449	---NA---		1583
	TRINITY_DN45996_c0_g1	6.51662	1.80147	5.96669e-06	0.000347686	0.101	0	0	2.992	3.612	1.195	0	0	0	0	---NA---		971
	TRINITY_DN42908_c1_g4	7.86595	0.902614	2.11962e-05	0.00097112	0	0	0	2.959	3.352	2.815	2.309	0.735	1.644	0.542	---NA---		515
	TRINITY_DN41083_c5_g3	10.4373	3.3193	1.13707e-11	4.19923e-09	0	0	0	2.959	3.05	4.577	1.055	2.485	1.302	0.311	---NA---		1976
	TRINITY_DN45002_c1_g4	6.46386	1.59398	1.75069e-06	0.000127432	0	0	0.049	2.943	7.506	3.241	39.842	20.544	18.197	10.28	---NA---		1089
	TRINITY_DN35373_c0_g1	5.86528	1.98195	6.93267e-06	0.000393231	0	0.178	0	2.541	1.876	3.544	0.543	2.555	0.735	0.784	---NA---		1086
	TRINITY_DN42385_c2_g1	4.756	4.26006	1.04291e-07	1.18468e-05	0.06	0.086	0.14	2.429	1.202	2.917	0.138	0.548	0.242	0.3	---NA---		5615
	TRINITY_DN45725_c1_g2	8.58332	1.55472	6.70921e-06	0.000382896	0	0	0	2.348	8.56	1.215	1.491	2.812	4.407	1.06	---NA---		606
	TRINITY_DN46250_c4_g4	8.16741	1.17339	1.19013e-05	0.000610514	0	0	0	2.348	4.702	1.276	1.001	0.362	3.723	2.904	---NA---		640
	TRINITY_DN39169_c1_g1	8.45388	1.42887	6.4021e-06	0.000369025	0	0	0	2.348	0.492	0.972	4.388	0	0.309	0	---NA---		1430
	TRINITY_DN37922_c1_g3	8.61012	1.57421	7.07696e-07	5.87284e-05	0	0	0	2.332	4.505	1.823	0.298	0	0	2.478	---NA---		791
	TRINITY_DN40301_c6_g2	9.01325	1.93962	1.78387e-05	0.000845913	0	0	0	2.284	0.211	7.312	16.665	33.738	16.511	24.12	---NA---		1031
	TRINITY_DN24253_c2_g1	8.00492	1.02819	2.17323e-05	0.000989479	0	0	0	2.236	6.093	2.289	0.505	1.307	0.609	0.449	---NA---		496
	TRINITY_DN38584_c3_g3	8.59599	1.56061	6.5768e-07	5.567e-05	0	0	0	2.22	1.188	3.099	7.675	7.21	5.184	4.195	---NA---		1956
	TRINITY_DN33052_c0_g2	7.07417	2.31045	1.1165e-07	1.24669e-05	0.08	0	0	2.187	3.268	2.511	2.064	1.505	2.421	1.302	---NA---		1325
	TRINITY_DN40972_c0_g1	5.46521	2.9336	8.52637e-06	0.000462707	0.131	0.031	0	2.155	1.061	2.876	0.359	0.653	0.301	1.325	---NA---		2825
	TRINITY_DN45500_c2_g2	5.67957	1.83407	3.65003e-06	0.000233419	0.121	0.105	0	2.123	2.502	3.119	0.046	0.805	0.351	0.576	---NA---		1071
	TRINITY_DN41719_c1_g1	8.36291	1.34681	2.10291e-06	0.000146927	0	0	0	2.059	2.439	3.929	3.746	0	0	0	---NA---		927
	TRINITY_DN38981_c5_g3	8.6245	1.59319	7.65232e-06	0.000423079	0	0	0	1.994	4.983	0.77	0	0.432	0	0	---NA---		1000
	TRINITY_DN37657_c1_g1	8.30443	1.29314	3.90168e-06	0.000246328	0	0	0	1.978	0.647	6.947	1.491	0.618	0	0.277	---NA---		1654
	TRINITY_DN35131_c0_g2	8.29	1.28224	4.27277e-06	0.000264326	0	0	0	1.753	2.551	0.932	1.437	1.062	1.436	3.019	---NA---		992
	TRINITY_DN40395_c2_g1	4.9273	3.11606	1.29578e-05	0.00065448	0	0.074	0.206	1.624	4.54	1.499	1.881	0.28	0.484	0.219	---NA---		2485
	TRINITY_DN38685_c0_g2	8.05127	1.06499	1.26231e-05	0.000642135	0	0	0	1.576	1.012	1.722	6.368	7.385	3.99	8.47	---NA---		1429
	TRINITY_DN49455_c0_g1	8.59606	1.56101	6.29137e-07	5.3671e-05	0	0	0	1.56	3.155	1.641	1.751	0.303	0.501	0.265	---NA---		1009
	TRINITY_DN41083_c4_g4	8.47533	1.44986	8.68988e-07	7.04682e-05	0	0	0	1.464	1.3	0.871	2.133	0.653	1.094	0.507	---NA---		1867
	TRINITY_DN27059_c0_g1	7.03955	2.2788	1.44606e-07	1.54589e-05	0.04	0	0	1.464	1.026	1.195	1.085	0.56	0.952	0.726	---NA---		2728
	TRINITY_DN41676_c1_g1	8.51918	1.49022	8.71004e-07	7.05241e-05	0	0	0	1.448	2.031	1.256	2.301	2.928	0.985	0.795	---NA---		1446
	TRINITY_DN43997_c2_g3	7.95008	0.978208	2.03135e-05	0.000945401	0	0	0	1.399	1.883	1.195	1.284	1.213	0.225	7.767	---NA---		1579
	TRINITY_DN36431_c2_g5	8.02169	1.0397	2.04869e-05	0.000949848	0	0	0	1.238	3.324	3.403	1.475	4.001	1.87	1.291	---NA---		609
	TRINITY_DN40841_c0_g1	8.54517	1.51544	1.8353e-06	0.00013157	0	0	0	1.222	3.38	1.661	0.451	2.858	0	1.164	---NA---		1232
	TRINITY_DN46217_c2_g3	8.00635	1.02563	1.28727e-05	0.000651726	0	0	0	0.981	0.485	0.709	3.715	2.66	4.624	0.761	---NA---		2511
	TRINITY_DN38768_c0_g1	8.3316	1.32519	1.6783e-05	0.000804348	0	0	0	0.901	2.973	0.446	0.275	0	0	0	---NA---		1209
	TRINITY_DN45566_c0_g1	8.99872	1.94071	1.92493e-06	0.000136731	0	0	0	0.901	2.741	0.284	0	0	2.738	1.026	---NA---		2144
	TRINITY_DN37938_c1_g1	9.27702	2.19931	2.07295e-08	2.94245e-06	0	0	0	0.852	0.372	0.932	2.385	1.832	1.895	1.544	---NA---		4321
	TRINITY_DN42654_c1_g1	8.24045	1.23703	6.24484e-06	0.000360691	0	0	0	0.692	0.506	0.243	0.963	0.887	1.202	0.933	---NA---		3088
	TRINITY_DN45370_c1_g2	7.96937	0.995041	1.59807e-05	0.00077372	0	0	0	0.643	0.815	0.486	3.409	1.155	0.776	0.311	---NA---		2474
	TRINITY_DN38661_c0_g1	9.40365	2.33055	2.1844e-05	0.00099386	0	0	0	0.627	7.309	0.567	0	0	2.12	4.875	---NA---		1497
	TRINITY_DN42586_c1_g2	8.33163	1.31853	2.03042e-06	0.000142562	0	0	0	0.627	0.52	0.709	1.338	2.042	2.22	1.348	---NA---		2563
	TRINITY_DN33375_c1_g1	8.36399	1.34618	4.65909e-06	0.000283699	0	0	0	0.595	0.225	0.648	1.781	1.47	1.235	1.164	---NA---		3254
	TRINITY_DN36486_c0_g1	12.4891	5.3448	2.48564e-06	0.000167759	0	0	0	656.558	0	122.189	2.63	0.56	3.205	7.399	---NA---
	TRINITY_DN43188_c1_g2	5.00096	4.89	4.34124e-07	3.91074e-05	11.185	16.906	20.653	136.404	586.382	95.981	217.688	0	120.545	42.663	---NA---
	TRINITY_DN46269_c10_g2	5.73392	3.52369	6.59135e-08	8.0559e-06	2.233	0	7.186	105.716	95.387	107.161	41.555	46.618	39.767	40.865	---NA---
	TRINITY_DN39135_c8_g10	9.4519	2.36332	2.60136e-06	0.000174465	0	0	0	105.443	4.146	38.948	3.012	5.285	0.25	1.89	---NA---
	TRINITY_DN45696_c3_g1	4.49488	3.96722	4.68505e-06	0.00028467	35.174	18.77	11.689	99.364	92.168	334.608	213.827	163.873	96.079	31.623	---NA---
	TRINITY_DN35909_c1_g1	6.31848	3.3636	9.33956e-09	1.4782e-06	4.587	3.838	0	91.676	111.845	76.842	20.128	37.366	26.854	34.838	---NA---
	TRINITY_DN44115_c1_g3	6.27691	3.29037	3.0642e-07	2.91095e-05	0	10	0	85.837	130.462	91.607	2.156	72.469	8.882	111.129	---NA---
	TRINITY_DN29216_c0_g3	5.76582	3.11693	4.9029e-06	0.000295174	0	7.392	0	69.046	44.605	85.45	26.847	16.227	28.006	20.49	---NA---
	TRINITY_DN39003_c2_g1	5.15829	2.87121	1.27899e-05	0.000649458	0	0	7.919	67.406	77.782	46.36	208.186	88.86	0	0	---NA---
	TRINITY_DN45462_c0_g1	5.24981	2.57373	1.66907e-06	0.000122325	2.655	0	5.227	55.665	77.536	38.117	17.162	64.42	76.838	55.755	---NA---
	TRINITY_DN44085_c3_g10	5.85099	3.19546	1.87708e-06	0.00013389	0	5.357	0	55.134	64.879	54.259	3.386	38.02	23.657	23.083	---NA---
	TRINITY_DN44925_c0_g3	6.16316	2.79263	1.07565e-06	8.44958e-05	0	5.4	0	51.049	97.895	32.831	57.401	25.175	45.393	0	---NA---
	TRINITY_DN33227_c0_g1	6.43064	2.52883	7.18215e-08	8.65399e-06	2.344	1.962	0	48.701	69.187	39.211	19.103	20.987	4.541	31.012	---NA---
	TRINITY_DN40722_c0_g1	5.04527	2.62091	1.50385e-05	0.000739433	0	0	6.289	46.819	66.833	40.73	47.961	38.125	93.416	55.997	---NA---
	TRINITY_DN24552_c0_g1	8.58914	1.54978	1.57504e-05	0.00076605	0	0	0	44.342	3.802	29.813	15.189	1.622	5.175	37.489	---NA---
	TRINITY_DN36944_c0_g1	5.76311	1.88684	8.6844e-06	0.000470024	0	3.579	0	42.862	32.355	25.803	28.483	38.195	24.5	16.503	---NA---
	TRINITY_DN45004_c3_g4	7.22664	2.44035	1.30848e-05	0.000658169	0	1.027	0	40.932	3.373	53.733	7.201	34.462	13.114	15.27	---NA---
	TRINITY_DN33416_c2_g1	4.167	2.77984	1.88086e-05	0.000887958	1.227	5.375	4.223	40.064	25.51	56.75	21.84	1.097	2.296	9.289	---NA---
	TRINITY_DN39558_c0_g9	5.68443	2.3424	7.77003e-06	0.0004282	0	6.31	0	39.388	76.053	26.755	14.081	70.871	21.528	14.233	---NA---
	TRINITY_DN31255_c0_g2	8.46011	3.61791	6.67352e-10	1.50612e-07	0	1.039	0	38.536	67.62	126.017	20.838	0	30.201	31.277	---NA---
	TRINITY_DN41625_c0_g3	9.59552	2.50319	9.91285e-09	1.55538e-06	0	0	0	38.021	78.555	20.659	253.96	0	127.615	0	---NA---
	TRINITY_DN45999_c1_g8	6.30084	1.60013	8.78955e-06	0.000474274	3.44	0	0	37.539	31.596	25.985	5.871	15.679	17.262	13.91	---NA---
	TRINITY_DN46238_c5_g5	8.34643	1.33125	3.73548e-06	0.000237459	0	0	0	36.702	14.414	26.897	2.202	21.559	1.87	31.853	---NA---
	TRINITY_DN45103_c0_g3	8.01114	1.02972	1.93442e-05	0.000908221	0	0	0	34.193	13.395	18.147	0	8.481	59.434	23.279	---NA---
	TRINITY_DN44115_c1_g2	9.26726	2.18975	6.42709e-09	1.08056e-06	0	0	0	31.7	46.418	42.31	4.143	16.636	9.232	6.212	---NA---
	TRINITY_DN45773_c2_g7	8.17497	1.1749	1.22718e-05	0.000627261	0	0	0	30.43	9.993	25.276	1.758	12.681	10.918	14.267	---NA---
	TRINITY_DN46083_c3_g3	8.52362	1.49309	2.47005e-06	0.000166971	0	0	0	29.015	8.229	17.722	1.108	1.447	0.509	8.735	---NA---
	TRINITY_DN39061_c5_g4	6.19401	1.46844	1.71398e-05	0.000819605	0	2.073	0	28.741	25.623	19.322	18.981	11.584	17.563	13.53	---NA---
	TRINITY_DN44718_c2_g4	9.41234	2.32736	7.76986e-09	1.25776e-06	0	0	0	28.564	44.071	16.345	17.139	0	35.685	0	---NA---
	TRINITY_DN38733_c0_g2	8.20689	1.20476	5.89543e-06	0.000344004	0	0	0	27.647	16.086	31.332	39.307	12.611	0.668	4.31	---NA---
	TRINITY_DN36854_c3_g1	9.40146	2.31426	3.47791e-07	3.23552e-05	0	0	0	27.647	7.224	61.368	8.89	6.44	16.261	3.342	---NA---
	TRINITY_DN40481_c0_g13	8.96127	1.90052	4.98348e-08	6.27044e-06	0	0	0	27.278	41.85	30.097	6.238	20.124	28.648	11.086	---NA---
	TRINITY_DN46038_c4_g9	5.3885	1.44069	1.84252e-05	0.000871305	0	2.257	1.07	26.779	17.372	29.692	0	1.47	3.105	1.613	---NA---
	TRINITY_DN41719_c1_g4	9.59797	2.50538	1.14235e-09	2.38854e-07	0	0	0	26.2	41.681	34.532	24.63	0	0	0	---NA---
	TRINITY_DN40661_c0_g2	8.58028	1.54636	5.18849e-07	4.57257e-05	0	0	0	25.557	18.89	27.302	0	0	51.253	0	---NA---
	TRINITY_DN46205_c11_g2	8.51561	1.48684	1.14656e-06	8.87587e-05	0	0	0	24.495	13.992	11.342	3.471	1.015	1.594	11.547	---NA---
	TRINITY_DN42640_c1_g3	8.10177	1.1115	6.39994e-06	0.000369025	0	0	0	24.334	22.917	20.74	0.757	14.198	10.317	11.179	---NA---
	TRINITY_DN45951_c2_g4	8.19936	1.19753	7.67418e-06	0.000423739	0	0	0	24.093	10.408	22.805	11.046	5.285	5.676	6.281	---NA---
	TRINITY_DN43865_c1_g2	6.56458	1.80651	3.49338e-06	0.000224749	0	1.138	0	24.045	30.022	12.922	0.405	5.891	3.806	2.017	---NA---
	TRINITY_DN41031_c2_g1	9.48411	2.39642	1.47525e-08	2.21181e-06	0	0	0	23.353	28.357	65.459	0.887	11.421	47.505	11.271	---NA---
	TRINITY_DN46297_c32_g5	8.5819	1.54734	8.62349e-07	7.0063e-05	0	0	0	22.147	12.783	27.342	0	1.855	82.631	0.461	---NA---
	TRINITY_DN27853_c0_g1	8.05591	1.06936	1.14524e-05	0.000590328	0	0	0	20.458	12.65	22.056	0	6.58	15.217	7.134	---NA---
	TRINITY_DN42107_c0_g1	8.99549	1.93278	3.66341e-08	4.82287e-06	0	0	0	20.088	31.147	25.357	3.142	11.106	10.685	13.011	---NA---
	TRINITY_DN42787_c2_g1	8.163	1.16767	7.69224e-06	0.000424187	0	0	0	19.413	21.835	8.75	1.001	0	0	2.443	---NA---
	TRINITY_DN30589_c0_g3	8.62485	1.5873	3.38372e-07	3.16515e-05	0	0	0	18.657	25.173	17.317	9.617	0	0.175	0	---NA---
	TRINITY_DN33227_c0_g2	8.27116	1.26295	4.25301e-06	0.000263677	0	0	0	18.03	18.293	32.628	2.821	12.658	1.185	3.745	---NA---
	TRINITY_DN44140_c5_g9	8.47311	1.44777	1.1359e-06	8.80928e-05	0	0	0	16.92	30.184	30.563	4.61	6.195	16.728	25.123	---NA---
	TRINITY_DN44628_c2_g1	6.62662	1.74293	1.23598e-06	9.50765e-05	0.714	0	1.136	16.437	37.254	29.408	0.871	13.253	5.075	8.574	---NA---
	TRINITY_DN46076_c2_g4	8.36258	1.34748	2.2804e-06	0.000157267	0	0	0	13.96	25.918	12.395	5.229	5.355	2.312	1.348	---NA---
	TRINITY_DN25354_c0_g1	8.45436	1.43653	1.14068e-05	0.000588689	0	0	0	13.607	33.388	4.01	9.196	5.833	4.791	3.607	---NA---
	TRINITY_DN46248_c5_g5	6.22757	1.53855	1.95376e-05	0.000916292	2.233	0	0	13.607	31.983	21.752	4.434	31.86	16.695	10.983	---NA---
	TRINITY_DN28152_c0_g2	8.86536	1.81091	1.37342e-07	1.47563e-05	0	0	0	13.365	28.94	23.555	8.608	9.333	13.406	8.643	---NA---
	TRINITY_DN32473_c0_g3	8.29648	1.28943	6.62986e-06	0.000379588	0	0	0	12.867	38.652	7.676	4.273	10.441	12.254	23.233	---NA---
	TRINITY_DN39202_c0_g2	8.45657	1.43261	1.15299e-06	8.91757e-05	0	0	0	12.465	20.303	21.226	4.373	6.883	9.191	2.167	---NA---
	TRINITY_DN36916_c3_g16	6.26695	1.53562	1.56943e-05	0.000763758	0	1.101	0	12.207	25.63	16.041	4.847	21.197	23.815	18.45	---NA---
	TRINITY_DN42043_c0_g6	9.12014	2.03866	2.16277e-05	0.000987179	0	0	0	8.074	4.188	84.943	2.247	2.462	45.21	0.841	---NA---
	TRINITY_DN23726_c0_g1	8.21848	1.21994	2.09047e-05	0.000963639	0	0	0	7.768	47.43	21.064	27.581	23.297	30.677	4.31	---NA---
	TRINITY_DN40481_c0_g11	8.248	1.24557	9.38255e-06	0.000500886	0	0	0	7.624	27.225	10.856	2.744	8.656	13.757	9.035	---NA---
Upregulated in NO_OSCULUM-EXPLANT	TRINITY_DN34761_c0_g3	-12.5388	9.16221	4.88019e-19	1.5349e-15	8794.45	5526.69	1181.41	0	1.515	0	0	0	0.564	0.718	TBA3_HOMAM	Tubulin alpha-3 chain	278	4.41231e-17	F:GO:0005525; C:GO:0005737; F:GO:0003924; F:GO:0005200; C:GO:0005874; P:GO:0007017	F:GTP binding; C:cytoplasm; F:GTPase activity; F:structural constituent of cytoskeleton; C:microtubule; P:microtubule-based process	EC:3.6.1.15	Nucleoside-triphosphate phosphatase
	TRINITY_DN45356_c0_g12	-15.0948	7.71235	1.05981e-11	6.66658e-09	8090.77	24.873	543.171	0	0	0	0	0	0	0	KCRM_CANFA	Creatine kinase M-type	244	8.45969e-07	F:GO:0005524; C:GO:0005615; P:GO:0009408; C:GO:0005737; F:GO:0004111; P:GO:0016310	F:ATP binding; C:extracellular space; P:response to heat; C:cytoplasm; F:creatine kinase activity; P:phosphorylation	EC:2.7.3.2	Creatine kinase
	TRINITY_DN39307_c0_g11	-7.5721	11.1809	6.37058e-13	5.18804e-10	6886.72	3332.21	7917.96	23.127	3.215	13.267	72.504	28.583	19.747	37.198	TPPP2_MOUSE	Tubulin polymerization-promoting family member 2	620	1.48588e-18	P:GO:0008150; C:GO:0005737; C:GO:0005575; F:GO:0003674	P:biological_process; C:cytoplasm; C:cellular_component; F:molecular_function
	TRINITY_DN45356_c0_g13	-11.7505	8.34764	8.61403e-15	9.69982e-12	3833.99	2873.98	332.164	0	0	0	0	0	0	0	KCRM_MOUSE	Creatine kinase M-type	302	8.0451e-11	F:GO:0005524; C:GO:0005615; P:GO:0009408; C:GO:0005737; P:GO:0046314; F:GO:0004111; P:GO:0016310	F:ATP binding; C:extracellular space; P:response to heat; C:cytoplasm; P:phosphocreatine biosynthetic process; F:creatine kinase activity; P:phosphorylation	EC:2.7.3.2	Creatine kinase
	TRINITY_DN38358_c0_g1	-8.4343	8.64089	1.13408e-20	6.89598e-17	2567.73	2045.14	1774.87	4.367	2.888	1.626	22.025	4.708	7.646	4.858	CNFNB_XENLA	Cornifelin homolog B	459	5.22994e-09
	TRINITY_DN45356_c0_g3	-14.5726	7.19093	3.13097e-22	3.5697e-18	1941.12	524.784	1147.88	0	0	0	0	0	0	0	KCRT_ONCMY	Creatine testis isozyme	285	2.17761e-23	F:GO:0005524; F:GO:0004111; P:GO:0016310	F:ATP binding; F:creatine kinase activity; P:phosphorylation	EC:2.7.3.2	Creatine kinase
	TRINITY_DN4848_c0_g1	-4.60299	6.78229	2.69928e-08	8.00888e-06	1801.58	753.42	397.826	35.073	25.943	31.649	55.454	40.724	50.236	59.601	TBA_BOMMO	Tubulin alpha chain	273	6.18316e-20	F:GO:0005525; C:GO:0005737; F:GO:0003924; F:GO:0005200; C:GO:0005874; P:GO:0007017	F:GTP binding; C:cytoplasm; F:GTPase activity; F:structural constituent of cytoskeleton; C:microtubule; P:microtubule-based process	EC:3.6.1.15	Nucleoside-triphosphate phosphatase
	TRINITY_DN41046_c4_g2	-10.0355	7.49535	4.46541e-20	2.03645e-16	1779.51	677.084	2890.1	0.425	1.485	1.134	0.428	0.444	0	0.694	LYAM3_HUMAN	P-selectin	317	1.47874e-08	P:GO:0016337; F:GO:0005515; P:GO:0048522; C:GO:0005737; F:GO:0097367; C:GO:0044425; F:GO:0030246; C:GO:0044446; C:GO:0005886; P:GO:0009987; P:GO:0050896; C:GO:0043227	P:single organismal cell-cell adhesion; F:protein binding; P:positive regulation of cellular process; C:cytoplasm; F:carbohydrate derivative binding; C:membrane part; F:carbohydrate binding; C:intracellular organelle part; C:plasma membrane; P:cellular process; P:response to stimulus; C:membrane-bounded organelle
	TRINITY_DN35591_c0_g2	-5.95882	7.92635	2.43119e-11	1.40188e-08	1695.27	570.32	2648.77	16.789	29.604	23.817	33.284	26.772	53.905	45.879	TBA2_PATVU	Tubulin alpha-2 alpha-4 chain	306	2.96767e-68	F:GO:0005525; C:GO:0005737; F:GO:0003924; F:GO:0005200; C:GO:0005874; P:GO:0007017	F:GTP binding; C:cytoplasm; F:GTPase activity; F:structural constituent of cytoskeleton; C:microtubule; P:microtubule-based process	EC:3.6.1.15	Nucleoside-triphosphate phosphatase
	TRINITY_DN37286_c0_g1	-7.82381	9.84529	7.44879e-18	1.61763e-14	1688.41	1074.75	804.367	1.393	2.398	1.348	3.279	3.057	3.343	2.131	GPTC3_MOUSE	G patch domain-containing 3	1959	9.4833e-97	F:GO:0003676; P:GO:0008150; C:GO:0005575; F:GO:0003674	F:nucleic acid binding; P:biological_process; C:cellular_component; F:molecular_function
	TRINITY_DN40778_c1_g2	-9.97645	5.63645	6.00098e-13	4.93107e-10	1473.44	887.449	442.338	0	0	2.953	0.517	0	0	23.682	TBA_LYTPI	Tubulin alpha	228	3.81618e-50	F:GO:0005525; C:GO:0005737; F:GO:0005200; C:GO:0005874; P:GO:0007017	F:GTP binding; C:cytoplasm; F:structural constituent of cytoskeleton; C:microtubule; P:microtubule-based process
	TRINITY_DN42261_c0_g1	-7.48967	9.23323	1.12499e-12	8.34229e-10	1441.3	827.721	800.062	2.294	4.388	0.899	9.765	6.989	6.588	6.21	TM128_MOUSE	Transmembrane 128	724	1.46099e-06	P:GO:0008150; C:GO:0016020; C:GO:0016021; C:GO:0005575; F:GO:0003674	P:biological_process; C:membrane; C:integral component of membrane; C:cellular_component; F:molecular_function
	TRINITY_DN44615_c0_g9	-8.11538	8.32577	1.22817e-16	2.07446e-13	1114.93	485.082	2235.16	1.325	4.878	0.535	1.51	0.875	1.067	0.95	CLIP2_HUMAN	CAP-Gly domain-containing linker 2	1843	1.17479e-10	C:GO:0005875; C:GO:0005874	C:microtubule associated complex; C:microtubule
	TRINITY_DN41046_c4_g4	-13.1061	5.72762	3.80497e-18	8.67629e-15	987.641	291.274	503.904	0	0	0	0	1.048	0	0	LYAM3_SHEEP	P-selectin	258	3.08482e-07	C:GO:0016020; C:GO:0016021; P:GO:0007155; F:GO:0030246	C:membrane; C:integral component of membrane; P:cell adhesion; F:carbohydrate binding
	TRINITY_DN41046_c4_g3	-9.02305	4.77568	3.16096e-12	2.16775e-09	888.533	305.192	947.459	0	0	0	0.719	0	0	0	LYAM3_MOUSE	P-selectin	212	2.46863e-06	P:GO:0002687; P:GO:0006954; P:GO:0010572; F:GO:0033691; C:GO:0009897; F:GO:0048306; P:GO:0007157; F:GO:0001948; P:GO:0050901; F:GO:0030246; C:GO:0044424	P:positive regulation of leukocyte migration; P:inflammatory response; P:positive regulation of platelet activation; F:sialic acid binding; C:external side of plasma membrane; F:calcium-dependent protein binding; P:heterophilic cell-cell adhesion via plasma membrane cell adhesion molecules; F:glycoprotein binding; P:leukocyte tethering or rolling; F:carbohydrate binding; C:intracellular part
	TRINITY_DN45356_c0_g1	-13.4647	6.08513	7.82462e-19	2.30221e-15	848.554	439.358	203.657	0	0	0	0	0	0	0	KCRF_STRPU	Creatine flagellar	299	6.41726e-45	F:GO:0005524; C:GO:0031514; C:GO:0005856; C:GO:0005737; P:GO:0030030; F:GO:0004111; P:GO:0016310	F:ATP binding; C:motile cilium; C:cytoskeleton; C:cytoplasm; P:cell projection organization; F:creatine kinase activity; P:phosphorylation	EC:2.7.3.2	Creatine kinase
	TRINITY_DN41046_c4_g18	-9.2164	5.39386	1.03813e-10	5.26046e-08	841.784	311.066	816.308	0	0	3.98	0	0	0	0	LYAM3_MOUSE	P-selectin	236	2.46802e-06	P:GO:0048584; F:GO:0005515; P:GO:0048522; F:GO:0097367; C:GO:0044464; F:GO:0036094; P:GO:0050900; F:GO:0043168; C:GO:0044425; P:GO:0007159; P:GO:0050896; P:GO:0002685	P:positive regulation of response to stimulus; F:protein binding; P:positive regulation of cellular process; F:carbohydrate derivative binding; C:cell part; F:small molecule binding; P:leukocyte migration; F:anion binding; C:membrane part; P:leukocyte cell-cell adhesion; P:response to stimulus; P:regulation of leukocyte migration
	TRINITY_DN45356_c0_g11	-10.1896	6.16923	9.86487e-17	1.73034e-13	827.023	298.883	467.507	0	0	0	0	0	0	0	KCRB_HUMAN	Creatine kinase B-type	335	3.36553e-57	F:GO:0005524; C:GO:0005615; C:GO:0043209; C:GO:0070062; F:GO:0031625; C:GO:0005739; C:GO:0005829; F:GO:0004111; P:GO:0016310; P:GO:0006600; P:GO:0021762; P:GO:0030644	F:ATP binding; C:extracellular space; C:myelin sheath; C:extracellular exosome; F:ubiquitin protein ligase binding; C:mitochondrion; C:cytosol; F:creatine kinase activity; P:phosphorylation; P:creatine metabolic process; P:substantia nigra development; P:cellular chloride ion homeostasis	EC:2.7.3.2	Creatine kinase
	TRINITY_DN43054_c0_g2	-12.6895	6.83629	6.04647e-20	2.29791e-16	728.297	364.205	399.922	0	0	0.064	0	0	0	0.037	FOXN1_MOUSE	Forkhead box N1	1496	4.87797e-11	P:GO:1902232; P:GO:0002360; P:GO:0048514; F:GO:0000981; P:GO:0043029; C:GO:0005634; P:GO:0030216; P:GO:0050673; P:GO:0001942; P:GO:0030858; P:GO:0097535; P:GO:0010468; P:GO:0035878; P:GO:0097536; P:GO:0051798	P:regulation of positive thymic T cell selection; P:T cell lineage commitment; P:blood vessel morphogenesis; F:RNA polymerase II transcription factor activity, sequence-specific DNA binding; P:T cell homeostasis; C:nucleus; P:keratinocyte differentiation; P:epithelial cell proliferation; P:hair follicle development; P:positive regulation of epithelial cell differentiation; P:lymphoid lineage cell…
	TRINITY_DN46292_c4_g2	-4.43386	7.78488	7.44271e-06	0.000882769	666.649	166.589	32.579	24.283	22.55	16.777	57.578	15.074	5.486	22.55	DMBT1_RABIT	Deleted in malignant brain tumors 1	1179	6.11221e-35	C:GO:0016020; P:GO:0006810	C:membrane; P:transport
	TRINITY_DN45192_c2_g2	-13.3945	6.0151	2.93828e-19	9.57145e-16	656.065	373.874	198.378	0	0	0	0	0	0	0.073	TBA1_CHICK	Tubulin alpha-1	317	1.09471e-76	F:GO:0005525; C:GO:0005737; F:GO:0003924; F:GO:0005200; C:GO:0005874; P:GO:0007017	F:GTP binding; C:cytoplasm; F:GTPase activity; F:structural constituent of cytoskeleton; C:microtubule; P:microtubule-based process	EC:3.6.1.15	Nucleoside-triphosphate phosphatase
	TRINITY_DN43096_c0_g6	-13.2273	5.84845	3.44993e-18	8.06841e-15	598.689	321.872	148.171	0	0	0	25.546	0	41.01	0.341	TALDO_MOUSE	Transaldolase	320	2.30461e-12	C:GO:0005634; P:GO:0005975; P:GO:0009052; F:GO:0004801; C:GO:0070062; P:GO:0006002; C:GO:0005829; F:GO:0048029	C:nucleus; P:carbohydrate metabolic process; P:pentose-phosphate shunt, non-oxidative branch; F:sedoheptulose-7-phosphate:D-glyceraldehyde-3-phosphate glyceronetransferase activity; C:extracellular exosome; P:fructose 6-phosphate metabolic process; C:cytosol; F:monosaccharide binding	EC:2.2.1.2	Transaldolase
	TRINITY_DN39826_c0_g2	-15.83	8.44719	8.15239e-27	2.4786e-22	590.4	232.671	474.821	0	0	0	0.291	0	0	0	MELK_XENTR	Maternal embryonic leucine zipper kinase	866	6.57822e-52	F:GO:0004672; F:GO:0005488; P:GO:0006468; C:GO:0044424; P:GO:0044699	F:protein kinase activity; F:binding; P:protein phosphorylation; C:intracellular part; P:single-organism process
	TRINITY_DN42531_c0_g1	-3.98965	7.89385	8.54514e-08	2.06738e-05	571.802	369.182	524.733	4.265	4.076	4.922	4.604	5.349	6.562	5.832	EFHC2_DANRE	EF-hand domain-containing family member C2	2408	0	P:GO:0008150; F:GO:0005509; C:GO:0005575	P:biological_process; F:calcium ion binding; C:cellular_component
	TRINITY_DN42466_c0_g1	-3.94974	7.85844	2.02328e-07	4.34219e-05	500.877	228.357	262.719	12.779	15.83	11.491	39.737	29.804	26.644	23.731	TEKT1_HUMAN	Tektin-1	1421	4.52195e-97	C:GO:0005634; F:GO:0005515	C:nucleus; F:protein binding
	TRINITY_DN45300_c0_g1	-11.1657	5.007	5.69488e-08	1.50997e-05	461.716	0	328.042	0	0.178	0	0.703	0.444	0	0.402	RS26_MACFA	40S ribosomal S26	284	7.55946e-11	C:GO:0022627; P:GO:0006364; C:GO:0005730; P:GO:0006413; C:GO:0005654; F:GO:0098641; P:GO:0019083; C:GO:0070062; P:GO:0006614; F:GO:0003735; P:GO:0000184; C:GO:0005913; C:GO:0016020; F:GO:0003729; P:GO:0033119; P:GO:0098609	C:cytosolic small ribosomal subunit; P:rRNA processing; C:nucleolus; P:translational initiation; C:nucleoplasm; F:cadherin binding involved in cell-cell adhesion; P:viral transcription; C:extracellular exosome; P:SRP-dependent cotranslational protein targeting to membrane; F:structural constituent of ribosome; P:nuclear-transcribed mRNA catabolic process, nonsense-mediated decay; C:cell-cell adhe…
	TRINITY_DN44694_c0_g2	-7.87828	9.33928	8.94393e-16	1.23602e-12	451.557	141.742	220.825	2.447	2.777	0.514	4.378	3.365	4.613	2.642	TEX14_BOVIN	Inactive serine threonine- kinase TEX14	2791	8.82053e-25	C:GO:0044464; P:GO:0007049	C:cell part; P:cell cycle
	TRINITY_DN43171_c0_g1	-6.05468	6.89555	3.82249e-11	2.08772e-08	449.421	267.798	296.48	1.105	3.482	0.3	3.013	5.091	2.84	6.806	GTPB3_DANRE	tRNA modification GTPase mitochondrial	1886	6.8057e-151	F:GO:0000166; C:GO:0005739; P:GO:0048568; P:GO:0006400	F:nucleotide binding; C:mitochondrion; P:embryonic organ development; P:tRNA modification
	TRINITY_DN40202_c0_g2	-3.98846	7.57594	1.13567e-07	2.62239e-05	445.372	348.584	154.154	5.999	6.244	5.478	17.397	10.354	14.243	10.544	PPIL6_HUMAN	Peptidyl-prolyl cis-trans isomerase-like 6	1539	1.15893e-63	F:GO:0003755; P:GO:0000413; P:GO:0006457; F:GO:0016853	F:peptidyl-prolyl cis-trans isomerase activity; P:protein peptidyl-prolyl isomerization; P:protein folding; F:isomerase activity
	TRINITY_DN42030_c0_g5	-14.1985	6.81734	2.6798e-22	3.49178e-18	403.384	157.265	323.85	0	0	0	0	0	0	0	TSSK2_MOUSE	Testis-specific serine threonine- kinase 2	514	1.60437e-38	F:GO:0005515; C:GO:0005814; F:GO:0046872; P:GO:0007286; C:GO:0001669; F:GO:0004674; P:GO:0006468	F:protein binding; C:centriole; F:metal ion binding; P:spermatid development; C:acrosomal vesicle; F:protein serine/threonine kinase activity; P:protein phosphorylation	EC:2.7.11	Transferring phosphorus-containing groups
	TRINITY_DN41907_c1_g2	-3.93502	8.16182	1.01916e-07	2.38966e-05	393.618	177.843	286.479	16.466	13.952	9.694	37.815	20.325	26.088	23.11	PACRG_MOUSE	Parkin coregulated gene homolog	1133	2.23265e-116	P:GO:0007286; P:GO:0060548; F:GO:0043014; C:GO:0043005; C:GO:0005634; F:GO:0001664; F:GO:0031625; C:GO:0097225; F:GO:0003779; F:GO:0048487; C:GO:0005739; C:GO:0044297; F:GO:0051087; C:GO:0005829; C:GO:0031982; F:GO:0051879; P:GO:0034620; F:GO:0030544	P:spermatid development; P:negative regulation of cell death; F:alpha-tubulin binding; C:neuron projection; C:nucleus; F:G-protein coupled receptor binding; F:ubiquitin protein ligase binding; C:sperm midpiece; F:actin binding; F:beta-tubulin binding; C:mitochondrion; C:cell body; F:chaperone binding; C:cytosol; C:vesicle; F:Hsp90 protein binding; P:cellular response to unfolded protein; F:Hsp70 …
	TRINITY_DN45192_c2_g4	-7.49291	4.51416	2.03935e-11	1.20785e-08	376.487	150.546	413.69	1.529	1.604	0.792	0.929	0.407	2.663	4.846	TBA1_PARLI	Tubulin alpha-1 chain	243	7.53354e-40	F:GO:0005525; C:GO:0005737; F:GO:0003924; F:GO:0005200; C:GO:0005874; P:GO:0007017	F:GTP binding; C:cytoplasm; F:GTPase activity; F:structural constituent of cytoskeleton; C:microtubule; P:microtubule-based process	EC:3.6.1.15	Nucleoside-triphosphate phosphatase
	TRINITY_DN44097_c0_g1	-4.47185	7.18537	2.88795e-08	8.46977e-06	374.871	196.453	243.655	14.92	10.046	9.116	12.527	10.218	8.555	12.371	CCD65_MACFA	Coiled-coil domain-containing 65	810	3.30133e-48
	TRINITY_DN43146_c1_g4	-4.13088	9.14693	4.4228e-08	1.21874e-05	373.256	270.572	340.374	10.366	13.506	10.678	8.868	12.72	15.831	13.089	NOG1_HUMAN	Nucleolar GTP-binding 1	2553	0	P:GO:0033342; P:GO:0008285; P:GO:0022408; C:GO:0005794; P:GO:0008156; C:GO:0005730; F:GO:0044822; P:GO:0000079; F:GO:0005525; C:GO:0031965; C:GO:0048471; F:GO:0005515; F:GO:0003924; P:GO:0001649; P:GO:0031397; P:GO:0050821; P:GO:0030336	P:negative regulation of collagen binding; P:negative regulation of cell proliferation; P:negative regulation of cell-cell adhesion; C:Golgi apparatus; P:negative regulation of DNA replication; C:nucleolus; F:poly(A) RNA binding; P:regulation of cyclin-dependent protein serine/threonine kinase activity; F:GTP binding; C:nuclear membrane; C:perinuclear region of cytoplasm; F:protein binding; F:GTP…	EC:3.6.1.15	Nucleoside-triphosphate phosphatase
	TRINITY_DN45748_c0_g6	-6.6244	4.81181	5.06292e-08	1.36624e-05	371.407	209.481	934.953	0	1.908	1.091	3.602	1.417	0.944	1.108	GAS8_BOVIN	Growth arrest-specific 8	227	2.71954e-27	P:GO:0048870; C:GO:0031514; C:GO:0005794; C:GO:0005874	P:cell motility; C:motile cilium; C:Golgi apparatus; C:microtubule
	TRINITY_DN38161_c0_g4	-4.67818	7.42591	4.7906e-08	1.30433e-05	343.67	225.706	273.425	4.333	3.92	4.472	11.889	5.3	6.094	8.523	GPT11_MOUSE	G patch domain-containing 11	1115	4.76191e-36	F:GO:0003676; P:GO:0008150; C:GO:0005694; C:GO:0000776; C:GO:0000775; F:GO:0003674	F:nucleic acid binding; P:biological_process; C:chromosome; C:kinetochore; C:chromosome, centromeric region; F:molecular_function
	TRINITY_DN45137_c0_g15	-5.7916	6.20393	6.38314e-08	1.6584e-05	327.326	95.4	108.747	1.495	1.188	0.621	0.897	0.998	0.953	1.315	ABCB7_MOUSE	ATP-binding cassette sub-family B member mitochondrial	523	3.44192e-20	P:GO:0006879; F:GO:0005524; F:GO:0042626; P:GO:0055085; C:GO:0016021; C:GO:0005743	P:cellular iron ion homeostasis; F:ATP binding; F:ATPase activity, coupled to transmembrane movement of substances; P:transmembrane transport; C:integral component of membrane; C:mitochondrial inner membrane	EC:3.6.1.3; EC:3.6.1.15	Adenosinetriphosphatase; Nucleoside-triphosphate phosphatase
	TRINITY_DN45199_c0_g5	-4.01678	8.80787	4.68602e-07	9.11326e-05	324.701	183.763	832.337	34.258	27.74	25.893	6.122	27.671	31.062	17.85	CFA45_HUMAN	Cilia- and flagella-associated 45	1857	6.94791e-76	C:GO:0005654	C:nucleoplasm
	TRINITY_DN45356_c0_g20	-10.462	6.52082	5.61589e-18	1.24933e-14	318.973	129.045	375.258	0.153	0	0	0.113	0	0.097	0.134	KCRB_CHICK	Creatine kinase B-type	468	4.35593e-81	F:GO:0005524; C:GO:0005615; C:GO:0005737; F:GO:0004111; P:GO:0016310	F:ATP binding; C:extracellular space; C:cytoplasm; F:creatine kinase activity; P:phosphorylation	EC:2.7.3.2	Creatine kinase
	TRINITY_DN40337_c0_g2	-3.92391	8.38703	2.99656e-06	0.000433148	299.419	159.487	179.723	5.778	8.509	4.216	25.167	10.699	15.804	11.677	CFA20_BOVIN	Cilia- and flagella-associated 20	1724	6.75705e-127	P:GO:0018095; C:GO:0070062; P:GO:0060271; C:GO:0005814; C:GO:0036064; P:GO:0060296; P:GO:2000253; C:GO:0005654; C:GO:0005874; F:GO:0044822; P:GO:2000147	P:protein polyglutamylation; C:extracellular exosome; P:cilium assembly; C:centriole; C:ciliary basal body; P:regulation of cilium beat frequency involved in ciliary motility; P:positive regulation of feeding behavior; C:nucleoplasm; C:microtubule; F:poly(A) RNA binding; P:positive regulation of cell motility
	TRINITY_DN43146_c1_g2	-9.18121	8.7987	3.62686e-22	3.67562e-18	286.518	127.999	190.325	0.238	0.386	0.385	0.032	0.185	0.141	0.061	RECK_HUMAN	Reversion-inducing cysteine-rich with Kazal motifs	2048	7.08196e-17	F:GO:0030414	F:peptidase inhibitor activity
	TRINITY_DN29769_c0_g2	-11.5569	4.18588	3.21716e-06	0.000459213	286.411	0	8.384	0	0	0	0	0	0	0	RS28_CAEEL	40S ribosomal S28	334	1.26543e-14	P:GO:0003006; F:GO:0003723; F:GO:0003735; C:GO:0022627; P:GO:0007275; P:GO:0030490; P:GO:0000028; P:GO:0044763; P:GO:0044702	P:developmental process involved in reproduction; F:RNA binding; F:structural constituent of ribosome; C:cytosolic small ribosomal subunit; P:multicellular organism development; P:maturation of SSU-rRNA; P:ribosomal small subunit assembly; P:single-organism cellular process; P:single organism reproductive process
	TRINITY_DN43347_c0_g1	-5.83601	8.25969	7.47467e-12	4.80116e-09	263.297	110.117	443.477	2.209	4.477	2.803	7.657	5.201	7.761	5.796	ODF3A_XENTR	Outer dense fiber 3	1381	2.02308e-69	C:GO:0005737	C:cytoplasm
	TRINITY_DN45506_c1_g3	-3.94011	6.79723	6.70353e-07	0.000124022	250.587	134.386	408.367	15.634	16.15	7.939	41.845	27.979	30.639	31.804	SIF1_DROME	still isoform SIF type 1	1375	4.27782e-33	P:GO:0050770; P:GO:0051491; C:GO:0045202; P:GO:0030036	P:regulation of axonogenesis; P:positive regulation of filopodium assembly; C:synapse; P:actin cytoskeleton organization
	TRINITY_DN41046_c4_g1	-10.297	5.8163	5.85542e-17	1.0472e-13	246.847	107.46	263.936	0	0.312	0	0.573	0.185	0	0.158	SEZ6_XENLA	Seizure 6 homolog	414	1.31831e-07	C:GO:0016020; C:GO:0016021; C:GO:0005886	C:membrane; C:integral component of membrane; C:plasma membrane
	TRINITY_DN37000_c0_g1	-6.5114	5.86357	5.92988e-09	2.10453e-06	244.54	203.756	384.911	0	0.691	2.247	1.179	0.518	1.455	0.889	WIPI4_XENLA	WD repeat domain phosphoinositide-interacting 4	521	3.80193e-14	P:GO:0006914	P:autophagy
	TRINITY_DN29504_c0_g2	-9.37323	3.89913	7.78855e-11	3.96868e-08	243.403	109.409	31.292	0	0.238	0	0	0	0	10.07	UBB_GORGO	Polyubiquitin-B Contains:	281	8.238e-16	P:GO:0061136; P:GO:0006283; P:GO:0036297; P:GO:0007179; P:GO:0008543; P:GO:0007254; P:GO:0061418; C:GO:0043025; P:GO:0042059; P:GO:0051092; P:GO:0000187; P:GO:0002755; P:GO:0010939; P:GO:0075733; P:GO:0051881; C:GO:0005829; C:GO:0030666; P:GO:0032480; P:GO:0006296; P:GO:0034220; P:GO:0006294; P:GO:0090263; P:GO:0038061; P:GO:0006297; P:GO:1902527; C:GO:0005886; P:GO:0042787; P:GO:0033209; F:GO:00…	P:regulation of proteasomal protein catabolic process; P:transcription-coupled nucleotide-excision repair; P:interstrand cross-link repair; P:transforming growth factor beta receptor signaling pathway; P:fibroblast growth factor receptor signaling pathway; P:JNK cascade; P:regulation of transcription from RNA polymerase II promoter in response to hypoxia; C:neuronal cell body; P:negative regulati…
	TRINITY_DN41933_c2_g5	-4.25539	8.05924	7.71283e-08	1.92736e-05	237.314	101.826	324.276	8.31	8.427	9.33	15.216	12.572	13.705	6.648	IQCG_MOUSE	IQ domain-containing G	1488	1.91746e-44	F:GO:0005516; C:GO:0005737; P:GO:0007288; C:GO:0036126; C:GO:0002177	F:calmodulin binding; C:cytoplasm; P:sperm axoneme assembly; C:sperm flagellum; C:manchette
	TRINITY_DN44479_c5_g4	-10.9746	3.60985	7.89074e-06	0.000928664	224.593	0	6.601	0	0	0	0	0	0	0	TBB_LYTPI	Tubulin beta chain	312	1.07456e-27	F:GO:0005525; C:GO:0005737; F:GO:0005200; C:GO:0005874; P:GO:0007017	F:GTP binding; C:cytoplasm; F:structural constituent of cytoskeleton; C:microtubule; P:microtubule-based process
	TRINITY_DN45398_c1_g6	-4.14469	5.93251	2.85929e-06	0.000416607	215.486	84.178	376.501	12.626	10.811	10.122	38.324	36.09	27.658	34.58	F154B_HUMAN	FAM154B	591	4.69928e-06	F:GO:0008017	F:microtubule binding
	TRINITY_DN42871_c0_g2	-7.7629	8.91819	3.35195e-18	8.04556e-15	211.363	139.149	174.644	1.139	2.027	1.904	4.111	3.611	9.904	1.973	BMT2_XENLA	Probable methyltransferase BTM2 homolog	3568	6.23391e-46	P:GO:0031167; F:GO:0008168; F:GO:0016740; F:GO:0016433; P:GO:0032259	P:rRNA methylation; F:methyltransferase activity; F:transferase activity; F:rRNA (adenine) methyltransferase activity; P:methylation
	TRINITY_DN42160_c0_g1	-3.30393	7.8866	4.56217e-06	0.000596	204.009	145.998	124.576	6.916	11.539	7.425	34.956	24.294	33.435	21.819	PP2C2_CAEEL	Probable phosphatase 2C	3301	1.08145e-86	F:GO:0031625; C:GO:0048786; P:GO:0030517; P:GO:0051965; F:GO:0016787	F:ubiquitin protein ligase binding; C:presynaptic active zone; P:negative regulation of axon extension; P:positive regulation of synapse assembly; F:hydrolase activity
	TRINITY_DN41046_c4_g20	-8.3824	3.3452	7.31742e-11	3.77075e-08	195.783	78.662	179.828	0	0.572	0	0	0	0	0	LYAM3_MOUSE	P-selectin	238	2.77165e-07	P:GO:0016337; F:GO:0005515; P:GO:0048522; F:GO:0097367; C:GO:0016020; F:GO:0043167; C:GO:0044464; P:GO:0009987; P:GO:0050896	P:single organismal cell-cell adhesion; F:protein binding; P:positive regulation of cellular process; F:carbohydrate derivative binding; C:membrane; F:ion binding; C:cell part; P:cellular process; P:response to stimulus
	TRINITY_DN35728_c1_g1	-3.93906	6.37934	3.87303e-06	0.000524902	192.446	132.086	157.181	4.741	6.98	3.766	19.877	7.432	18.247	5.394	CD045_HUMANRecN	Uncharacterized protein C4orf45	591	1.58899e-08
	TRINITY_DN35874_c0_g1	-10.4503	6.35827	6.58374e-20	2.40201e-16	192.298	177.817	209.806	0	0.082	0	0.275	0.838	1.111	0.524	SYCE2_HUMAN	Synaptonemal complex central element 2	546	8.24839e-07	P:GO:0007049	P:cell cycle
	TRINITY_DN35444_c0_g1	-11.6923	4.32042	1.14828e-06	0.000198361	191.458	0	16.133	0	0	0	0	0	0	0	H4_MYTCH	Histone H4	518	2.84005e-38	C:GO:0005634; F:GO:0003677; F:GO:0046982; P:GO:0006352; C:GO:0000786; P:GO:0006334	C:nucleus; F:DNA binding; F:protein heterodimerization activity; P:DNA-templated transcription, initiation; C:nucleosome; P:nucleosome assembly
	TRINITY_DN42276_c0_g1	-6.79033	3.20713	3.6412e-08	1.03462e-05	190.257	141.898	157.511	0	2.25	0	0	0	0	20.577	UBE2C_XENLA	Ubiquitin-conjugating enzyme E2 C	229	2.44568e-40	P:GO:0051301; F:GO:0004842; F:GO:0005524; P:GO:0070979; C:GO:0005680; P:GO:0031145; P:GO:0010458; P:GO:0010994	P:cell division; F:ubiquitin-protein transferase activity; F:ATP binding; P:protein K11-linked ubiquitination; C:anaphase-promoting complex; P:anaphase-promoting complex-dependent catabolic process; P:exit from mitosis; P:free ubiquitin chain polymerization
	TRINITY_DN43289_c0_g7	-11.6927	4.3228	6.46198e-15	7.46073e-12	188.589	152.086	95.093	0	0	0	0	0	0	0	CDO1_CAEEL	Cysteine dioxygenase 1	300	8.22391e-14	P:GO:0000097; F:GO:0017172; F:GO:0046872; P:GO:0019451; C:GO:0005829; P:GO:0042412	P:sulfur amino acid biosynthetic process; F:cysteine dioxygenase activity; F:metal ion binding; P:L-cysteine catabolic process to pyruvate, using cysteine dioxygenase; C:cytosol; P:taurine biosynthetic process	EC:1.13.11.20; EC:1.13.11	Cysteine dioxygenase; Acting on single donors with incorporation of molecular oxygen (oxygenases). The oxygen incorporated need not be derived from O(2)
	TRINITY_DN43848_c0_g4	-4.62383	6.7449	4.50345e-08	1.23723e-05	184.965	158.597	425.979	9.397	11.234	4.922	22.033	22.421	13.961	11.518	MORN3_XENLA	MORN repeat-containing 3	557	1.73942e-76
	TRINITY_DN39383_c0_g1	-3.54284	6.58854	1.42263e-06	0.000232718	178.344	224.62	144.631	11.572	11.16	8.902	41.57	25.946	38.444	28.394	EFCB1_XENLA	EF-hand calcium-binding domain-containing 1	1028	7.8583e-60	F:GO:0046872; F:GO:0005509	F:metal ion binding; F:calcium ion binding
	TRINITY_DN45693_c0_g10	-4.45055	7.05441	2.14055e-06	0.00032924	177.622	79.396	158.016	0.918	7.217	1.626	0.509	2.071	1.041	1.084	GNL1_PANTR	Guanine nucleotide-binding -like 1	1788	4.25132e-108	F:GO:0005525; F:GO:0000166; C:GO:0005634; F:GO:0003924; P:GO:0042254; P:GO:0006974	F:GTP binding; F:nucleotide binding; C:nucleus; F:GTPase activity; P:ribosome biogenesis; P:cellular response to DNA damage stimulus
	TRINITY_DN43477_c0_g4	-4.95918	8.46337	7.51731e-10	3.15587e-07	172.892	62.697	139.361	3.501	4.537	2.568	8.287	4.462	5.706	5.37	MYLIA_DANRE	E3 ubiquitin- ligase MYLIP-A	2605	4.41252e-26	F:GO:0016881; F:GO:0005488; C:GO:0044424; P:GO:0044699	F:acid-amino acid ligase activity; F:binding; C:intracellular part; P:single-organism process
	TRINITY_DN40459_c4_g3	-12.8952	6.80999	8.2465e-23	1.2536e-18	171.298	74.12	127.141	0	0.03	0	0	0	0	0.073	MUC4_MOUSE	Mucin-4	1544	3.81697e-11	P:GO:0050789	P:regulation of biological process
	TRINITY_DN44935_c1_g1	-3.78778	8.4194	3.04708e-07	6.1761e-05	169.885	95.185	289.297	29.449	29.374	19.302	21.419	30.05	35.181	30.343	CC173_HUMAN	Coiled-coil domain-containing 173	2381	1.48002e-49
	TRINITY_DN40697_c0_g1	-4.60695	6.29881	7.67589e-08	1.92355e-05	169.13	94.334	34.527	1.003	1.975	1.605	3.513	0.986	1.041	0.499	MED7_AEDAE	Mediator of RNA polymerase II transcription subunit 7	1449	1.5224e-57	C:GO:0005634; P:GO:0006351; C:GO:0016592; P:GO:0006355; F:GO:0001104; P:GO:0006357	C:nucleus; P:transcription, DNA-templated; C:mediator complex; P:regulation of transcription, DNA-templated; F:RNA polymerase II transcription cofactor activity; P:regulation of transcription from RNA polymerase II promoter
	TRINITY_DN44102_c0_g1	-4.01165	6.94387	7.60989e-07	0.000138267	166.846	115.017	79.056	14.903	5.977	4.387	13.876	7.851	6.447	5.674	CO026_DANRERecN	Uncharacterized protein C15orf26 homolog	1210	6.9072e-47	C:GO:0031514; P:GO:0060271	C:motile cilium; P:cilium assembly
	TRINITY_DN46075_c0_g5	-6.97225	6.70252	3.059e-09	1.15772e-06	161.638	53.684	302.116	2.294	2.101	0.835	0.267	0.887	1.464	2.447	LYAM2_HUMAN	E-selectin	1187	4.43083e-27	P:GO:0010033; C:GO:0098589; P:GO:0050900; F:GO:0005488; P:GO:0098609; P:GO:0050789; C:GO:0071944	P:response to organic substance; C:membrane region; P:leukocyte migration; F:binding; P:cell-cell adhesion; P:regulation of biological process; C:cell periphery
	TRINITY_DN45356_c0_g6	-12.7758	5.39867	2.04752e-18	5.18762e-15	157.696	87.219	148.084	0	0	0	0	0	0	0	KCRT_ONCMY	Creatine testis isozyme	503	1.97457e-10	F:GO:0016772	F:transferase activity, transferring phosphorus-containing groups
	TRINITY_DN39540_c0_g8	-11.2764	3.90902	1.19385e-06	0.000203839	154.189	0	26.039	0	0	0	0	0	0	0	EF1A2_XENLA	Elongation factor 1- oocyte form	398	6.3835e-46	F:GO:0005525; F:GO:0003746; C:GO:0005737; F:GO:0003924; P:GO:0006414	F:GTP binding; F:translation elongation factor activity; C:cytoplasm; F:GTPase activity; P:translational elongation	EC:3.6.1.15	Nucleoside-triphosphate phosphatase
	TRINITY_DN40102_c1_g4	-3.88819	6.46806	5.58199e-07	0.000106069	153.679	80.215	96.563	3.348	3.846	4.9	11.622	6.027	5.477	6.648	CG072_HUMANRecN	Uncharacterized protein C7orf72	1641	1.321e-32	P:GO:0008150; C:GO:0005575; F:GO:0003674	P:biological_process; C:cellular_component; F:molecular_function
	TRINITY_DN45398_c1_g2	-4.43308	7.92993	1.01614e-08	3.38257e-06	153.37	69.155	95.476	4.129	3.423	3.702	11.509	7.962	7.056	6.733	F154B_HUMAN	FAM154B	2029	1.37163e-29	F:GO:0008017	F:microtubule binding
	TRINITY_DN45543_c3_g10	-4.38553	7.12264	8.88904e-08	2.13923e-05	140.544	47.479	139.161	4.537	8.049	4.301	6.687	9.096	10.407	7.391	BACH_RAT	Cytosolic acyl coenzyme A thioester hydrolase	1298	3.97174e-96	P:GO:0006637; P:GO:0044281; P:GO:1901576; P:GO:0044763; P:GO:0044238; P:GO:0044249; P:GO:0044711	P:acyl-CoA metabolic process; P:small molecule metabolic process; P:organic substance biosynthetic process; P:single-organism cellular process; P:primary metabolic process; P:cellular biosynthetic process; P:single-organism biosynthetic process
	TRINITY_DN45356_c0_g8	-9.92327	2.58573	4.5402e-10	2.02006e-07	139.885	54.906	91.371	0	0	0	0	0	0	0	KCRM_CANFA	Creatine kinase M-type	234	1.32061e-27	F:GO:0000166; C:GO:0005615; P:GO:0009408; F:GO:0004111	F:nucleotide binding; C:extracellular space; P:response to heat; F:creatine kinase activity	EC:2.7.3.2	Creatine kinase
	TRINITY_DN46089_c5_g2	-4.82029	7.24348	5.13093e-07	9.87326e-05	136.314	15.64	217.912	7.987	7.284	7.746	10.249	6.964	4.754	4.81	TPRKB_MOUSE	EKC KEOPS complex subunit Tprkb	1188	1.39828e-10	C:GO:0044424	C:intracellular part
	TRINITY_DN43732_c2_g1	-3.83042	8.07648	3.59748e-06	0.000495658	135.464	47.583	29.657	4.996	6.965	3.253	2.423	4.647	7.003	4.87	SYF1_MOUSE	Pre-mRNA-splicing factor SYF1	3103	0	C:GO:0071010; C:GO:0071013; C:GO:0071014; P:GO:0006351; C:GO:0016020; C:GO:0071012; P:GO:0001824; P:GO:0006283; P:GO:0000349; C:GO:0000974	C:prespliceosome; C:catalytic step 2 spliceosome; C:post-mRNA release spliceosomal complex; P:transcription, DNA-templated; C:membrane; C:catalytic step 1 spliceosome; P:blastocyst development; P:transcription-coupled nucleotide-excision repair; P:generation of catalytic spliceosome for first transesterification step; C:Prp19 complex
	TRINITY_DN42062_c0_g1	-4.20269	8.13717	1.45392e-07	3.25029e-05	134.507	73.847	136.751	4.945	4.99	2.867	4.935	4.955	5.644	4.895	NEK7_MOUSE	Serine threonine- kinase Nek7	2151	7.28354e-164	F:GO:0005524; P:GO:0051973; C:GO:0005856; C:GO:0005737; F:GO:0046872; P:GO:1904355; P:GO:0032212; F:GO:0004674; P:GO:0006468; C:GO:0005654	F:ATP binding; P:positive regulation of telomerase activity; C:cytoskeleton; C:cytoplasm; F:metal ion binding; P:positive regulation of telomere capping; P:positive regulation of telomere maintenance via telomerase; F:protein serine/threonine kinase activity; P:protein phosphorylation; C:nucleoplasm	EC:2.7.11	Transferring phosphorus-containing groups
	TRINITY_DN44266_c0_g2	-4.41379	8.13416	3.08984e-08	8.94679e-06	132.892	41.352	216.303	6.202	5.316	7.169	4.765	6.755	6.862	4.31	IQCA1_MOUSE	IQ and AAA domain-containing 1	2472	1.1478e-96	F:GO:0000166; P:GO:0008150; F:GO:0005524; C:GO:0005575; F:GO:0003674	F:nucleotide binding; P:biological_process; F:ATP binding; C:cellular_component; F:molecular_function
	TRINITY_DN45137_c0_g10	-7.91583	4.74819	3.51963e-08	1.00635e-05	131.946	23.938	26.23	0	0	0	0	0	0	0	ABCB7_MOUSE	ATP-binding cassette sub-family B member mitochondrial	547	4.18644e-20	P:GO:0006879; F:GO:0005524; F:GO:0042626; P:GO:0055085; C:GO:0016021; C:GO:0005743	P:cellular iron ion homeostasis; F:ATP binding; F:ATPase activity, coupled to transmembrane movement of substances; P:transmembrane transport; C:integral component of membrane; C:mitochondrial inner membrane	EC:3.6.1.3; EC:3.6.1.15	Adenosinetriphosphatase; Nucleoside-triphosphate phosphatase
	TRINITY_DN45899_c1_g10	-5.29121	5.26755	3.25832e-08	9.34564e-06	130.883	175.705	442.085	1.988	3.802	3.231	4.038	0.345	0.67	1.352	DYHC_HELCR	Dynein beta ciliary	315	4.32424e-41	F:GO:0016887; F:GO:0005524; C:GO:0031514; F:GO:0003777; C:GO:0005737; P:GO:0030030; C:GO:0030286; P:GO:0007018; C:GO:0005874	F:ATPase activity; F:ATP binding; C:motile cilium; F:microtubule motor activity; C:cytoplasm; P:cell projection organization; C:dynein complex; P:microtubule-based movement; C:microtubule	EC:3.6.1.3; EC:3.6.1.15	Adenosinetriphosphatase; Nucleoside-triphosphate phosphatase
	TRINITY_DN39967_c0_g4	-12.2362	6.05557	1.19691e-07	2.74987e-05	122.276	0	6.184	0	0.015	0	0.024	0	0.026	0	TBA3_MOUSE	Tubulin alpha-3 chain	1507	0	F:GO:0005525; C:GO:0005634; F:GO:0005515; P:GO:0007010; C:GO:0005737; C:GO:0036064; F:GO:0003924; F:GO:0005200; C:GO:0005874; P:GO:0007017	F:GTP binding; C:nucleus; F:protein binding; P:cytoskeleton organization; C:cytoplasm; C:ciliary basal body; F:GTPase activity; F:structural constituent of cytoskeleton; C:microtubule; P:microtubule-based process	EC:3.6.1.15	Nucleoside-triphosphate phosphatase
	TRINITY_DN43932_c0_g1	-11.1567	3.79232	4.51767e-11	2.42386e-08	119.3	156.219	16.002	0	0	0	0	0	0	0	MSH5_MOUSE	MutS homolog 5	307	6.89347e-06	F:GO:0097159; F:GO:1901363; P:GO:0007129	F:organic cyclic compound binding; F:heterocyclic compound binding; P:synapsis
	TRINITY_DN30958_c1_g1	-11.3828	4.01345	3.77342e-06	0.000515231	118.439	0	4.175	0	0	0	0	0	0	0	RS27A_CAEBR	Ubiquitin 1-40S ribosomal S27a Contains:	502	8.75321e-11	F:GO:0003735; C:GO:0030529; F:GO:0046872; C:GO:0005840; P:GO:0006412	F:structural constituent of ribosome; C:intracellular ribonucleoprotein complex; F:metal ion binding; C:ribosome; P:translation
	TRINITY_DN44721_c0_g3	-3.451	7.8143	2.12903e-06	0.000328022	112.871	65.796	181.567	9.907	10.878	9.651	35.319	21.028	22.516	16.486	CFA53_HUMAN	Cilia- and flagella-associated 53	1747	9.30601e-49	F:GO:0005515	F:protein binding
	TRINITY_DN37580_c0_g3	-3.69941	6.3351	5.7582e-06	0.000710586	112.19	70.436	28.865	4.146	5.153	2.803	4.515	4.536	5.389	5.138	RFX2_XENTR	DNA-binding RFX2	1060	2.2723e-120	C:GO:0005634; F:GO:0003700; P:GO:0001843; C:GO:0005737; P:GO:0006351; F:GO:0000978; P:GO:0030030; P:GO:0006357	C:nucleus; F:transcription factor activity, sequence-specific DNA binding; P:neural tube closure; C:cytoplasm; P:transcription, DNA-templated; F:RNA polymerase II core promoter proximal region sequence-specific DNA binding; P:cell projection organization; P:regulation of transcription from RNA polymerase II promoter
	TRINITY_DN44384_c0_g3	-3.83426	7.87903	6.86367e-06	0.000819418	111.457	64.055	753.125	19.066	15.177	17.847	1.333	12.252	4.983	3.397	RSPH3_HUMAN	Radial spoke head 3 homolog	1396	7.15092e-97	F:GO:0005515	F:protein binding
	TRINITY_DN45444_c0_g3	-4.52317	6.62637	4.76323e-08	1.30076e-05	111.117	33.431	99.433	2.311	3.393	2.696	0.46	2.231	0.714	0.402	TTLL3_DANRE	Tubulin monoglycylase TTLL3	3876	8.8814e-160	C:GO:0005856; F:GO:0070738; P:GO:0018094; C:GO:0005929; P:GO:0035082; P:GO:0003341	C:cytoskeleton; F:tubulin-glycine ligase activity; P:protein polyglycylation; C:cilium; P:axoneme assembly; P:cilium movement
	TRINITY_DN43643_c0_g3	-7.00308	5.89404	4.37426e-11	2.36081e-08	106.707	149.39	20.812	0.612	0.304	0.278	0.67	0.074	0.053	0.207	AT1A2_RAT	Sodium potassium-transporting ATPase subunit alpha-2	731	2.85165e-76	C:GO:1903561; P:GO:0036376; C:GO:0043209; F:GO:0008144; P:GO:0015991; F:GO:0005391; P:GO:0040011; C:GO:0005890; P:GO:0006883; P:GO:0008344; P:GO:0008542; P:GO:0002087; P:GO:0045988; P:GO:0060048; P:GO:0006940; P:GO:0045822; F:GO:0005524; P:GO:0030007; C:GO:0005901; C:GO:0005768; C:GO:0043231; P:GO:0001504; C:GO:0043197; F:GO:0051087; P:GO:0019229; P:GO:1903280; P:GO:0086004; P:GO:0051481; P:GO:00…	C:extracellular vesicle; P:sodium ion export from cell; C:myelin sheath; F:drug binding; P:ATP hydrolysis coupled proton transport; F:sodium:potassium-exchanging ATPase activity; P:locomotion; C:sodium:potassium-exchanging ATPase complex; P:cellular sodium ion homeostasis; P:adult locomotory behavior; P:visual learning; P:regulation of respiratory gaseous exchange by neurological system process; …	EC:3.6.1.3; EC:3.6.3.12; EC:3.6.3.9; EC:3.6.1.15	Adenosinetriphosphatase; Potassium-transporting ATPase; Sodium/potassium-exchanging ATPase; Nucleoside-triphosphate phosphatase
	TRINITY_DN42030_c0_g3	-13.1533	5.7747	8.50694e-19	2.42474e-15	106.622	42.079	114.565	0	0	0	0	0	0	0.219	TSSK1_BOVIN	Testis-specific serine threonine- kinase 1	711	3.12796e-46	F:GO:0000166; C:GO:0005634; C:GO:0031514; P:GO:0007286; F:GO:0043167; C:GO:0031410; F:GO:0004674; P:GO:0006468; P:GO:0035556	F:nucleotide binding; C:nucleus; C:motile cilium; P:spermatid development; F:ion binding; C:cytoplasmic vesicle; F:protein serine/threonine kinase activity; P:protein phosphorylation; P:intracellular signal transduction	EC:2.7.11	Transferring phosphorus-containing groups
	TRINITY_DN43347_c0_g5	-10.8195	3.46084	1.08662e-12	8.19098e-10	105.495	75.088	78.186	0	0	0	0	0	0	0	ODF3A_XENTR	Outer dense fiber 3	290	4.39825e-10	C:GO:0005737	C:cytoplasm
	TRINITY_DN41778_c0_g2	-4.77185	8.22996	8.50778e-08	2.06458e-05	105.474	46.829	205.797	2.549	5.324	1.904	6.259	6.853	6.588	5.966	T3HPD_XENTR	Trans-L-3-hydroxyproline dehydratase	2239	9.63412e-117	F:GO:0016836; P:GO:0008152; F:GO:0018112	F:hydro-lyase activity; P:metabolic process; F:proline racemase activity	EC:5.1.1.10; EC:5.1.1.4	Amino-acid racemase; Proline racemase
	TRINITY_DN36560_c1_g1	-10.4749	3.11967	4.38845e-06	0.000583484	104.932	0	34.875	0	0	0	0	0	0	0	H3_DERIM	Histone embryonic	373	5.25206e-54	C:GO:0005634; F:GO:0003677; F:GO:0046982; C:GO:0000786	C:nucleus; F:DNA binding; F:protein heterodimerization activity; C:nucleosome
	TRINITY_DN44479_c5_g3	-11.1693	3.8028	1.99012e-06	0.000309231	101.415	0	10.341	0	0	0	0.081	0	0	0	TBB_STRPU	Tubulin beta chain	589	1.68506e-117	F:GO:0005525; C:GO:0005737; F:GO:0003924; F:GO:0005200; C:GO:0005874; P:GO:0007017	F:GTP binding; C:cytoplasm; F:GTPase activity; F:structural constituent of cytoskeleton; C:microtubule; P:microtubule-based process	EC:3.6.1.15	Nucleoside-triphosphate phosphatase
	TRINITY_DN44627_c1_g2	-12.1466	4.77295	1.32551e-15	1.77794e-12	100.83	113.977	61.644	0	0	0	0.081	0.086	0.062	0	PPR3B_DANRE	phosphatase 1 regulatory subunit 3B	676	4.14059e-10	P:GO:0005975; C:GO:0000164; P:GO:0005977; P:GO:0005981; F:GO:0019888	P:carbohydrate metabolic process; C:protein phosphatase type 1 complex; P:glycogen metabolic process; P:regulation of glycogen catabolic process; F:protein phosphatase regulator activity
	TRINITY_DN45356_c0_g14	-10.0349	2.69414	1.14321e-10	5.69792e-08	100.66	64.061	88.675	0	0	0	0	1.196	0	0	KCRM_CANFA	Creatine kinase M-type	246	2.40692e-35	F:GO:0005524; C:GO:0005615; P:GO:0009408; C:GO:0005737; F:GO:0004111; P:GO:0016310	F:ATP binding; C:extracellular space; P:response to heat; C:cytoplasm; F:creatine kinase activity; P:phosphorylation	EC:2.7.3.2	Creatine kinase
	TRINITY_DN42693_c0_g1	-3.71853	8.19339	4.78297e-07	9.26231e-05	98.715	72.801	135.743	6.797	7.187	4.472	14.425	11.414	11.792	9.193	CF211_DANRE	UPF0364 C6orf211 homolog	2479	9.42438e-113	F:GO:0016427; F:GO:0008170; F:GO:0008169; F:GO:0051998; F:GO:0016434	F:tRNA (cytosine) methyltransferase activity; F:N-methyltransferase activity; F:C-methyltransferase activity; F:protein carboxyl O-methyltransferase activity; F:rRNA (cytosine) methyltransferase activity
	TRINITY_DN45423_c1_g1	-4.04934	8.78403	9.58238e-08	2.26427e-05	97.642	37.862	64.506	3.246	4.893	2.589	1.01	2.823	1.905	2.533	WDR35_RAT	WD repeat-containing 35	5551	0	C:GO:0005813; P:GO:0060271; C:GO:0036064; F:GO:0035091; C:GO:0030991; P:GO:0061512; C:GO:0005930; P:GO:0035721	C:centrosome; P:cilium assembly; C:ciliary basal body; F:phosphatidylinositol binding; C:intraciliary transport particle A; P:protein localization to cilium; C:axoneme; P:intraciliary retrograde transport
	TRINITY_DN44627_c1_g8	-6.85462	5.90446	4.99221e-12	3.27582e-09	97.568	129.455	116.914	0.969	0.126	0.92	0.105	0.518	0.3	0.828	PR3CB_DANRE	phosphatase 1 regulatory subunit 3C-B	1170	8.64189e-10	P:GO:0005975; P:GO:0005978; F:GO:0019903; P:GO:0005977; C:GO:0005575; F:GO:0019888	P:carbohydrate metabolic process; P:glycogen biosynthetic process; F:protein phosphatase binding; P:glycogen metabolic process; C:cellular_component; F:protein phosphatase regulator activity
	TRINITY_DN36262_c0_g1	-11.1501	3.78405	1.61612e-06	0.000259518	95.75	0	13.019	0	0	0	0	0	0	0	RL40_CAEEL	Ubiquitin-60S ribosomal L40	530	1.21592e-66	C:GO:0005634; F:GO:0003735; P:GO:0002119; P:GO:0009792; P:GO:0030163; P:GO:0006915; C:GO:0005840; P:GO:0000003; P:GO:0006412	C:nucleus; F:structural constituent of ribosome; P:nematode larval development; P:embryo development ending in birth or egg hatching; P:protein catabolic process; P:apoptotic process; C:ribosome; P:reproduction; P:translation
	TRINITY_DN44414_c0_g1	-3.62881	7.69909	2.65834e-06	0.000392342	95.134	50.234	186.629	8.887	10.291	6.912	10.637	12.683	7.805	12.48	MNS1_DANRE	Meiosis-specific nuclear structural 1	1668	2.93783e-66	C:GO:0031514; P:GO:0044782	C:motile cilium; P:cilium organization
	TRINITY_DN43593_c4_g8	-4.6457	7.10814	2.15724e-07	4.59724e-05	94.783	26.205	147.971	8.428	8.569	3.959	0.194	2.428	1.764	1.132	NETR_TRAPH	Neurotrypsin	1899	1.21539e-39	C:GO:0016020; P:GO:0006508; F:GO:0005044; F:GO:0004252; F:GO:0008236; F:GO:0008233; C:GO:0005576; P:GO:0006898; P:GO:0006887; C:GO:0005886; C:GO:0030424; F:GO:0016787	C:membrane; P:proteolysis; F:scavenger receptor activity; F:serine-type endopeptidase activity; F:serine-type peptidase activity; F:peptidase activity; C:extracellular region; P:receptor-mediated endocytosis; P:exocytosis; C:plasma membrane; C:axon; F:hydrolase activity
	TRINITY_DN38486_c0_g1	-5.36613	5.7078	5.25698e-08	1.41026e-05	94.401	28.298	58.087	0.459	0.483	1.113	0.331	0.727	0.706	0.864	VASH1_HUMAN	Vasohibin-1	995	1.77892e-64	P:GO:1901491; P:GO:0016525; P:GO:0043537; C:GO:0005615; F:GO:0005515; C:GO:0045177; P:GO:0001525; P:GO:0009611; C:GO:0005783; P:GO:0001937; P:GO:2000772	P:negative regulation of lymphangiogenesis; P:negative regulation of angiogenesis; P:negative regulation of blood vessel endothelial cell migration; C:extracellular space; F:protein binding; C:apical part of cell; P:angiogenesis; P:response to wounding; C:endoplasmic reticulum; P:negative regulation of endothelial cell proliferation; P:regulation of cellular senescence
	TRINITY_DN42691_c0_g2	-6.87804	5.61766	5.95688e-10	2.58727e-07	92.339	60.254	27.952	0.391	0.297	0	0.137	0.173	0.476	0.475	PRM1A_DANRE	Prominin-1-A	935	5.28724e-11	C:GO:0016020; C:GO:0044464	C:membrane; C:cell part
	TRINITY_DN23489_c0_g3	-10.9678	3.60338	4.87474e-06	0.000626232	91.744	0	5.236	0	0	0	0	0	0	0	RL35A_ICTPU	60S ribosomal L35a	486	4.49872e-27	F:GO:0003723; F:GO:0003735; C:GO:0030529; F:GO:0000049; C:GO:0005840; C:GO:0005622; P:GO:0006412	F:RNA binding; F:structural constituent of ribosome; C:intracellular ribonucleoprotein complex; F:tRNA binding; C:ribosome; C:intracellular; P:translation
	TRINITY_DN40012_c7_g1	-5.38354	4.66587	1.26411e-06	0.000213123	90.692	71.54	149.388	0.663	0.282	1.091	1.147	0	1.279	0.536	RNF32_MOUSE	RING finger 32	384	3.90023e-10	P:GO:0008150; F:GO:0008270; C:GO:0005768; C:GO:0005737; F:GO:0046872; C:GO:0016235; F:GO:0003674	P:biological_process; F:zinc ion binding; C:endosome; C:cytoplasm; F:metal ion binding; C:aggresome; F:molecular_function
	TRINITY_DN45426_c1_g2	-3.32928	7.03651	3.56094e-06	0.000494358	89.937	58.356	102.103	13.917	8.012	10.956	11.493	8.764	12.365	7.573	RIBC2_HUMAN	RIB43A-like with coiled-coils 2	1384	2.70587e-68	C:GO:0005634; F:GO:0005515	C:nucleus; F:protein binding
	TRINITY_DN44627_c1_g10	-12.6042	5.22787	1.42327e-17	2.95037e-14	89.385	131.28	48.721	0	0.007	0	0.105	0	0	0.731	PR3CB_DANRE	phosphatase 1 regulatory subunit 3C-B	633	4.64283e-09	P:GO:0005975; P:GO:0005978; F:GO:0019903; P:GO:0005977; C:GO:0005575; F:GO:0019888	P:carbohydrate metabolic process; P:glycogen biosynthetic process; F:protein phosphatase binding; P:glycogen metabolic process; C:cellular_component; F:protein phosphatase regulator activity
	TRINITY_DN38613_c0_g1	-4.32734	5.88236	1.43005e-07	3.21269e-05	88.396	67.278	162.181	7.919	2.725	9.437	2.375	3.562	1.438	2.143	CATIP_DANRE	Ciliogenesis-associated TTC17-interacting	673	2.93138e-21	C:GO:0005634; P:GO:0060271; P:GO:0061371; C:GO:0005737; P:GO:0030041; C:GO:0015629; C:GO:0005886	C:nucleus; P:cilium assembly; P:determination of heart left/right asymmetry; C:cytoplasm; P:actin filament polymerization; C:actin cytoskeleton; C:plasma membrane
	TRINITY_DN35133_c0_g1	-10.7537	7.11077	5.01652e-20	2.0798e-16	85.835	41.871	145.361	0.034	0	0.064	0	0.037	0	0	TSSK1_BOVIN	Testis-specific serine threonine- kinase 1	1483	3.42342e-69	C:GO:0043229; C:GO:0005737; P:GO:0007283; P:GO:0030154; P:GO:0048856; F:GO:0004672; P:GO:0016310; C:GO:0042995; C:GO:0043227	C:intracellular organelle; C:cytoplasm; P:spermatogenesis; P:cell differentiation; P:anatomical structure development; F:protein kinase activity; P:phosphorylation; C:cell projection; C:membrane-bounded organelle
	TRINITY_DN30312_c0_g2	-10.7434	3.38273	4.51375e-06	0.000592373	85.368	0	8.436	0	0	0	0	0	0	0	RS26_ANOGA	40S ribosomal S26	452	3.41722e-32	F:GO:0003735; C:GO:0022627; F:GO:0003729	F:structural constituent of ribosome; C:cytosolic small ribosomal subunit; F:mRNA binding
	TRINITY_DN44272_c2_g4	-6.70697	2.17221	3.63867e-07	7.27813e-05	84.719	40.708	12.15	0.459	0.46	0	0.38	0	0	1.145	MOB1B_HUMAN	MOB kinase activator 1B	264	1.88129e-17	F:GO:0019209; P:GO:0042327; C:GO:0005634; C:GO:0070062; F:GO:0046872; C:GO:0005829; P:GO:0035329; P:GO:0031952; F:GO:0019900	F:kinase activator activity; P:positive regulation of phosphorylation; C:nucleus; C:extracellular exosome; F:metal ion binding; C:cytosol; P:hippo signaling; P:regulation of protein autophosphorylation; F:kinase binding
	TRINITY_DN42251_c4_g1	-3.48937	7.16342	2.35486e-06	0.000356788	83.582	51.228	85.474	6.576	5.777	7.554	0.654	5.017	1.834	2.009	RMI1_XENLA	-mediated genome instability 1	1915	9.69093e-33	F:GO:0000166; C:GO:0005634; P:GO:0006260	F:nucleotide binding; C:nucleus; P:DNA replication
	TRINITY_DN44180_c0_g1	-9.79788	5.77365	1.1432e-14	1.25628e-11	83.019	26.335	65.871	0	0	0	0	0	0.071	0	CIB2_MOUSE	Calcium and integrin-binding family member 2	980	1.5615e-48	P:GO:0055074; C:GO:0005737; C:GO:0005927; C:GO:0042383; F:GO:0005509; P:GO:0045494; C:GO:0031594; F:GO:0005178; C:GO:0032420; C:GO:0001917; P:GO:0009987; C:GO:0001750	P:calcium ion homeostasis; C:cytoplasm; C:muscle tendon junction; C:sarcolemma; F:calcium ion binding; P:photoreceptor cell maintenance; C:neuromuscular junction; F:integrin binding; C:stereocilium; C:photoreceptor inner segment; P:cellular process; C:photoreceptor outer segment
	TRINITY_DN33290_c0_g1	-4.90347	6.23983	3.46568e-09	1.29022e-06	82.828	63.236	66.784	1.071	1.262	1.305	3.045	2.712	2.505	2.277	CA177_RATRecN	Uncharacterized protein C1orf177 homolog	1446	2.55121e-51	P:GO:0035740; P:GO:1903862; P:GO:0008284; C:GO:0005739; C:GO:0005761	P:CD8-positive, alpha-beta T cell proliferation; P:positive regulation of oxidative phosphorylation; P:positive regulation of cell proliferation; C:mitochondrion; C:mitochondrial ribosome
	TRINITY_DN42828_c0_g1	-4.58902	6.95572	7.54888e-09	2.62341e-06	81.425	31.105	80.117	1.631	3.022	2.611	1.187	2.182	2.963	2.24	RNF8_BOVIN	E3 ubiquitin- ligase RNF8	1749	9.28288e-16	P:GO:0019219; P:GO:0060255; P:GO:0048856; P:GO:0044763; C:GO:0044427; P:GO:0006302; P:GO:0044767; F:GO:0005515; F:GO:0003824; F:GO:0046872; P:GO:0033522; P:GO:0070534; P:GO:0032501	P:regulation of nucleobase-containing compound metabolic process; P:regulation of macromolecule metabolic process; P:anatomical structure development; P:single-organism cellular process; C:chromosomal part; P:double-strand break repair; P:single-organism developmental process; F:protein binding; F:catalytic activity; F:metal ion binding; P:histone H2A ubiquitination; P:protein K63-linked ubiquiti…
	TRINITY_DN43390_c0_g1	-3.68267	7.23353	6.39284e-07	0.000118998	79.863	42.333	50.016	4.078	2.985	3.702	0.509	1.874	0.944	1.339	DYH7_RAT	Dynein heavy chain axonemal	2265	0	F:GO:0016887; C:GO:0036156; F:GO:0005524; F:GO:0003777; C:GO:0005737; F:GO:0005509; P:GO:0003341; P:GO:0036159; C:GO:0005874	F:ATPase activity; C:inner dynein arm; F:ATP binding; F:microtubule motor activity; C:cytoplasm; F:calcium ion binding; P:cilium movement; P:inner dynein arm assembly; C:microtubule	EC:3.6.1.3; EC:3.6.1.15	Adenosinetriphosphatase; Nucleoside-triphosphate phosphatase
	TRINITY_DN24304_c0_g1	-10.9453	3.58094	8.46143e-06	0.000978159	75.548	0	2.2	0	0	0	0	0	0	0	RL23_CAEEL	60S ribosomal L23	554	5.53999e-54	F:GO:0003735; P:GO:0002119; P:GO:0009792; C:GO:0022625; F:GO:0070180; P:GO:0018996; P:GO:0000003; P:GO:0006412	F:structural constituent of ribosome; P:nematode larval development; P:embryo development ending in birth or egg hatching; C:cytosolic large ribosomal subunit; F:large ribosomal subunit rRNA binding; P:molting cycle, collagen and cuticulin-based cuticle; P:reproduction; P:translation
	TRINITY_DN41564_c3_g1	-5.0333	7.40178	4.8217e-10	2.12457e-07	74.985	28.824	100.798	1.648	2.22	1.862	0.687	1.491	1.817	1.839	AP2E_XENLA	Transcription factor AP-2-epsilon	2342	3.4209e-45	F:GO:0003677; C:GO:0005634; F:GO:0003700; P:GO:0006351; P:GO:0006355	F:DNA binding; C:nucleus; F:transcription factor activity, sequence-specific DNA binding; P:transcription, DNA-templated; P:regulation of transcription, DNA-templated
	TRINITY_DN42439_c0_g2	-12.2296	6.33156	1.53245e-19	5.37594e-16	74.645	28.324	78.316	0.034	0	0	0	0	0	0	NCKX2_RAT	Sodium potassium calcium exchanger 2	1342	2.79866e-52	P:GO:0006813; C:GO:0005887; F:GO:0005262; F:GO:0015293; P:GO:0035725; P:GO:0060291; P:GO:0060292; P:GO:0007601; P:GO:0007612; P:GO:0007613; P:GO:0006874	P:potassium ion transport; C:integral component of plasma membrane; F:calcium channel activity; F:symporter activity; P:sodium ion transmembrane transport; P:long-term synaptic potentiation; P:long term synaptic depression; P:visual perception; P:learning; P:memory; P:cellular calcium ion homeostasis
	TRINITY_DN35719_c0_g3	-4.79692	4.75943	6.16107e-07	0.000115839	72.87	16.01	34.597	0.731	1.337	0.599	1.591	1.491	2.275	0.816	RBM19_MOUSE	Probable RNA-binding 19	706	1.30738e-33	F:GO:0000166; C:GO:0005737; P:GO:0007275; C:GO:0016020; C:GO:0005694; C:GO:0005730; P:GO:0040019; C:GO:0005654; F:GO:0044822	F:nucleotide binding; C:cytoplasm; P:multicellular organism development; C:membrane; C:chromosome; C:nucleolus; P:positive regulation of embryonic development; C:nucleoplasm; F:poly(A) RNA binding
	TRINITY_DN43238_c0_g2	-3.21137	7.34716	6.75508e-06	0.000809752	71.659	44.782	80.091	6.559	9.868	5.136	33.114	14.816	15.152	19.128	EFHC1_HUMAN	EF-hand domain-containing 1	2217	0	C:GO:0005813; C:GO:0072686; F:GO:0008022; C:GO:0043025; C:GO:0005930; P:GO:0021795	C:centrosome; C:mitotic spindle; F:protein C-terminus binding; C:neuronal cell body; C:axoneme; P:cerebral cortex cell migration
	TRINITY_DN39554_c0_g1	-4.65979	6.47619	7.59602e-09	2.62437e-06	71.191	41.124	116.496	2.991	2.955	1.584	2.665	3.007	3.096	4.079	IQCA1_HUMAN	IQ and AAA domain-containing 1	1216	1.42486e-90	F:GO:0000166	F:nucleotide binding
	TRINITY_DN42831_c0_g4	-3.95944	6.10041	1.97592e-07	4.25055e-05	70.5	37.687	64.897	3.789	3.765	2.546	14.158	7.839	9.666	9.193	CI117_XENTRRecN	Uncharacterized protein C9orf117 homolog	1122	4.21912e-56
	TRINITY_DN40803_c0_g1	-3.34661	6.13748	7.97146e-06	0.000936955	70.405	44.276	45.024	3.704	6.304	4.173	12.301	10.292	9.005	7.793	EKI2_RAT	Ethanolamine kinase 2	1188	5.48858e-45	F:GO:0005524; P:GO:0006646; F:GO:0004305; P:GO:0016310	F:ATP binding; P:phosphatidylethanolamine biosynthetic process; F:ethanolamine kinase activity; P:phosphorylation
	TRINITY_DN32417_c0_g1	-3.83203	4.59892	4.31624e-06	0.000576404	69.172	27.297	56.017	3.552	2.391	2.076	3.594	5.275	2.584	2.983	CDKL1_DANRE	Cyclin-dependent kinase-like 1	552	5.74404e-79	C:GO:0005634; F:GO:0005524; C:GO:0005737; F:GO:0004693; P:GO:0006468	C:nucleus; F:ATP binding; C:cytoplasm; F:cyclin-dependent protein serine/threonine kinase activity; P:protein phosphorylation	EC:2.7.11; EC:2.7.11.22	Transferring phosphorus-containing groups; Cyclin-dependent kinase
	TRINITY_DN37667_c1_g2	-4.45586	4.90222	1.4909e-06	0.000241966	68.747	446.525	219.242	3.212	3.727	10.657	0.646	0.924	105.207	0.207	LYAM3_BOVIN	P-selectin	411	1.62118e-12	C:GO:0016020; C:GO:0016021; P:GO:0007155; F:GO:0030246	C:membrane; C:integral component of membrane; P:cell adhesion; F:carbohydrate binding
	TRINITY_DN40734_c0_g1	-4.87111	5.22777	5.40976e-06	0.000679648	67.812	44.841	58.052	0.272	0.943	0.428	0.872	0.813	0.379	1.23	MDH1B_DANRE	malate dehydrogenase 1B	718	1.02979e-21	F:GO:0016616; P:GO:0044710; P:GO:0071704	F:oxidoreductase activity, acting on the CH-OH group of donors, NAD or NADP as acceptor; P:single-organism metabolic process; P:organic substance metabolic process
	TRINITY_DN45638_c1_g2	-5.12087	5.54386	1.63685e-09	6.46307e-07	67.408	27.927	49.19	0.612	0.423	0.663	1.115	1.146	0.732	0.706	CHSTE_DANRE	Carbohydrate sulfotransferase 14	2334	1.50167e-45	F:GO:0019111	F:phenanthrol sulfotransferase activity
	TRINITY_DN41586_c0_g1	-4.92973	6.21434	4.83283e-09	1.76321e-06	66.345	21.007	66.602	1.308	1.262	0.556	0.549	1.245	1.279	0.901	MPP9_MOUSE	M-phase phospho 9	2222	1.1913e-06	C:GO:0005813; C:GO:0016020; C:GO:0044444	C:centrosome; C:membrane; C:cytoplasmic part
	TRINITY_DN44362_c0_g6	-5.14772	6.92677	1.76205e-09	6.86823e-07	65.325	31.638	131.707	2.243	1.106	1.99	1.648	2.428	3.828	3.081	MOK_HUMAN	MAPK MAK MRK overlapping kinase	1520	1.50803e-141	F:GO:0005524; C:GO:0005737; P:GO:0007165; F:GO:0004693; P:GO:0051726; P:GO:0006468	F:ATP binding; C:cytoplasm; P:signal transduction; F:cyclin-dependent protein serine/threonine kinase activity; P:regulation of cell cycle; P:protein phosphorylation	EC:2.7.11; EC:2.7.11.22	Transferring phosphorus-containing groups; Cyclin-dependent kinase
	TRINITY_DN45702_c1_g5	-5.94509	5.54909	6.19391e-10	2.65233e-07	65.293	58.818	31.822	0.544	0.26	0.556	0.339	0.468	0.432	0.183	CNGA3_MOUSE	Cyclic nucleotide-gated cation channel alpha-3	1026	1.44209e-31	P:GO:0006811; C:GO:0036477; F:GO:0005515; C:GO:0016021; F:GO:0005221; P:GO:0046549; C:GO:0005886; P:GO:0050896; C:GO:0001750	P:ion transport; C:somatodendritic compartment; F:protein binding; C:integral component of membrane; F:intracellular cyclic nucleotide activated cation channel activity; P:retinal cone cell development; C:plasma membrane; P:response to stimulus; C:photoreceptor outer segment
	TRINITY_DN35183_c0_g1	-11.1243	3.75884	1.37927e-06	0.000227082	65.017	0	14.55	0	0	0	0	0	0	0	RL12_CAEBR	60S ribosomal L12	606	2.79469e-43	F:GO:0003735; C:GO:0022625; F:GO:0019843; P:GO:0000027; P:GO:0044699; P:GO:0006412	F:structural constituent of ribosome; C:cytosolic large ribosomal subunit; F:rRNA binding; P:ribosomal large subunit assembly; P:single-organism process; P:translation
	TRINITY_DN37565_c0_g1	-3.95378	6.94905	4.56752e-06	0.000596	63.327	60.007	73.672	1.784	2.651	1.498	9.458	4.98	5.371	4.469	URM1_CHICK	Ubiquitin-related modifier 1	1670	1.35213e-35	C:GO:0070062; C:GO:0005829; F:GO:0016783; P:GO:0002098; P:GO:0032447; P:GO:0034227	C:extracellular exosome; C:cytosol; F:sulfurtransferase activity; P:tRNA wobble uridine modification; P:protein urmylation; P:tRNA thio-modification
	TRINITY_DN37667_c0_g1	-10.3276	5.6254	1.38658e-13	1.3174e-10	62.998	460.735	58.757	0	0.193	0	0.145	0	43.903	0.487	SVEP1_HUMAN	von Willebrand factor type EGF and pentraxin domain-containing 1	408	9.28408e-12	C:GO:0005737; F:GO:0005509; C:GO:0016020; P:GO:0007155; F:GO:0003682; C:GO:0005576	C:cytoplasm; F:calcium ion binding; C:membrane; P:cell adhesion; F:chromatin binding; C:extracellular region
	TRINITY_DN34379_c0_g1	-4.13103	5.58268	2.8689e-06	0.00041734	62.774	36.888	23.395	2.056	0.891	1.284	2.27	1.652	2.231	2.265	LR2BP_XENLA	LRP2-binding	1156	2.44161e-57	C:GO:0005737	C:cytoplasm
	TRINITY_DN32019_c0_g1	-10.8941	3.53073	5.53011e-06	0.000688133	62.158	0	3.557	0	0	0	0	0	0	0	RS18_ARGIR	40S ribosomal S18	607	6.32116e-55	F:GO:0003723; C:GO:0030529; C:GO:0005737	F:RNA binding; C:intracellular ribonucleoprotein complex; C:cytoplasm
	TRINITY_DN45446_c0_g3	-11.4615	6.94803	2.47002e-18	6.08893e-15	61.829	11.332	68.419	0.255	0	0.021	0.081	0	0	0.073	WDR49_HUMAN	WD repeat-containing 49	3411	6.30034e-68	F:GO:0005509	F:calcium ion binding
	TRINITY_DN42874_c0_g1	-8.41575	5.65401	1.40777e-13	1.32374e-10	60.49	64.25	72.272	0.153	0.022	0	0	0.062	0.441	0	ZCPW1_HUMAN	Zinc finger CW-type PWWP domain 1	838	4.07278e-19	F:GO:0008270; F:GO:0046872	F:zinc ion binding; F:metal ion binding
	TRINITY_DN37564_c0_g1	-4.62001	6.31571	1.68135e-08	5.21619e-06	58.991	26.303	35.927	1.156	1.091	0.77	3.319	1.775	2.231	1.717	PSTK_MOUSE	L-seryl-tRNA(Sec) kinase	1938	5.21227e-25	F:GO:0097159; F:GO:1901363; F:GO:0016740; P:GO:0006412	F:organic cyclic compound binding; F:heterocyclic compound binding; F:transferase activity; P:translation
	TRINITY_DN50124_c0_g1	-10.6884	5.5972	1.53648e-15	2.01347e-12	58.927	48.642	17.098	0.102	0	0	0.065	0.173	0.15	0.085	ZGLP1_HUMAN	GATA-type zinc finger 1	1170	3.03493e-17	C:GO:0005634; C:GO:0005667; F:GO:0001085; F:GO:0046872; P:GO:0006351; F:GO:0000977; P:GO:0030154; P:GO:0048856; F:GO:0001228; P:GO:0007276; F:GO:0003682; P:GO:0006357	C:nucleus; C:transcription factor complex; F:RNA polymerase II transcription factor binding; F:metal ion binding; P:transcription, DNA-templated; F:RNA polymerase II regulatory region sequence-specific DNA binding; P:cell differentiation; P:anatomical structure development; F:transcriptional activator activity, RNA polymerase II transcription regulatory region sequence-specific binding; P:gamete …
	TRINITY_DN45032_c0_g4	-4.56031	4.67137	2.62174e-07	5.43474e-05	58.353	19.11	67.332	2.277	2.22	1.091	5.847	4.918	6.438	6.368	CCD92_MOUSE	Coiled-coil domain-containing 92	630	5.56247e-15	C:GO:0044424	C:intracellular part
	TRINITY_DN45543_c3_g12	-9.44467	2.12894	1.05076e-06	0.000183601	58.098	3.145	136.656	0	0	0	0	0	0.556	0	BACH_HUMAN	Cytosolic acyl coenzyme A thioester hydrolase	234	4.40282e-15	F:GO:0016290; C:GO:0070062; F:GO:0042803; P:GO:0036114; P:GO:0051792; F:GO:0036042; P:GO:0015937; P:GO:0035338; C:GO:0005829; P:GO:1900535; P:GO:0036116; C:GO:0005654	F:palmitoyl-CoA hydrolase activity; C:extracellular exosome; F:protein homodimerization activity; P:medium-chain fatty-acyl-CoA catabolic process; P:medium-chain fatty acid biosynthetic process; F:long-chain fatty acyl-CoA binding; P:coenzyme A biosynthetic process; P:long-chain fatty-acyl-CoA biosynthetic process; C:cytosol; P:palmitic acid biosynthetic process; P:long-chain fatty-acyl-CoA catab…	EC:3.1.2.20; EC:3.1.2.2	Acyl-CoA hydrolase; Palmitoyl-CoA hydrolase
	TRINITY_DN45497_c0_g1	-4.18411	7.95029	1.67025e-08	5.19945e-06	57.801	26.992	51.86	3.636	3.208	2.974	2.908	5.238	3.651	5.504	DHX33_MOUSE	ATP-dependent RNA helicase DHX33	4936	0	C:GO:0005737; F:GO:0000182; P:GO:0006396; C:GO:0005730; F:GO:0033613; C:GO:0005654; F:GO:0004004; F:GO:0044822; P:GO:0045943	C:cytoplasm; F:rDNA binding; P:RNA processing; C:nucleolus; F:activating transcription factor binding; C:nucleoplasm; F:ATP-dependent RNA helicase activity; F:poly(A) RNA binding; P:positive regulation of transcription from RNA polymerase I promoter	EC:3.6.1.3; EC:3.6.1.15	Adenosinetriphosphatase; Nucleoside-triphosphate phosphatase
	TRINITY_DN35809_c0_g1	-3.78222	6.95014	3.06555e-06	0.000441023	56.472	21.605	120.801	4.061	4.351	3.895	1.155	4.031	4.322	4.919	CCNA2_BOVIN	Cyclin-A2	1706	6.72202e-91	C:GO:0005634; P:GO:0044763	C:nucleus; P:single-organism cellular process
	TRINITY_DN45376_c0_g1	-6.68331	3.41373	4.09316e-06	0.000551928	56.154	12.508	171.922	0	1.834	0	1.995	0	3.184	0	CCD40_HUMAN	Coiled-coil domain-containing 40	291	9.54676e-07	P:GO:0060287; P:GO:0030317; P:GO:0071907; P:GO:0001947; P:GO:0036159; P:GO:0044458; C:GO:0005930; P:GO:0071910; P:GO:0003356; P:GO:0030324; P:GO:0035469	P:epithelial cilium movement involved in determination of left/right asymmetry; P:flagellated sperm motility; P:determination of digestive tract left/right asymmetry; P:heart looping; P:inner dynein arm assembly; P:motile cilium assembly; C:axoneme; P:determination of liver left/right asymmetry; P:regulation of cilium beat frequency; P:lung development; P:determination of pancreatic left/right as…
	TRINITY_DN23147_c0_g2	-11.0266	3.66161	3.6354e-06	0.000500127	55.994	0	4.131	0	0	0	0	0	0	0	RL10_CAEEL	60S ribosomal L10	691	1.77175e-87	F:GO:0003735; P:GO:0007275; C:GO:0022625; P:GO:0000027; P:GO:0006412	F:structural constituent of ribosome; P:multicellular organism development; C:cytosolic large ribosomal subunit; P:ribosomal large subunit assembly; P:translation
	TRINITY_DN26557_c0_g1	-10.849	3.4868	3.35341e-06	0.000473475	55.58	0	6.636	0	0	0	0	0	0	0	RL18_DROME	60S ribosomal L18	620	2.84998e-52	F:GO:0003735; P:GO:0002181; C:GO:0022625	F:structural constituent of ribosome; P:cytoplasmic translation; C:cytosolic large ribosomal subunit
	TRINITY_DN43928_c1_g4	-10.1571	4.06435	1.87025e-12	1.35385e-09	54.719	31.813	9.254	0	0.037	0	0	0	0	0	HCN1_RABIT	Potassium sodium hyperpolarization-activated cyclic nucleotide-gated channel 1	621	1.35444e-16	C:GO:0005887; F:GO:0005249; P:GO:0006814; P:GO:0071805; P:GO:0071320; F:GO:0005222; F:GO:0030552	C:integral component of plasma membrane; F:voltage-gated potassium channel activity; P:sodium ion transport; P:potassium ion transmembrane transport; P:cellular response to cAMP; F:intracellular cAMP activated cation channel activity; F:cAMP binding
	TRINITY_DN39307_c0_g8	-3.8294	6.98245	3.39849e-06	0.000476887	54.007	34.068	119.818	2.651	5.012	2.332	14.433	8.246	6.976	6.356	CN166_XENLA	UPF0568 C14orf166 homolog	1624	3.49099e-57	C:GO:0044424	C:intracellular part
	TRINITY_DN45693_c0_g3	-8.67518	4.14378	3.37706e-11	1.87818e-08	53.901	16.186	16.272	0	0.111	0.3	0	0	0	0	TMC3_CHICK	Transmembrane channel 3	840	4.51888e-26	P:GO:0006811; C:GO:0016020; C:GO:0016021; P:GO:0006810	P:ion transport; C:membrane; C:integral component of membrane; P:transport
	TRINITY_DN18799_c0_g1	-10.7238	3.36295	7.22728e-06	0.000860574	53.837	0	3.07	0	0	0	0	0	0	0	RL24_GILMI	60S ribosomal L24	618	1.00811e-10	C:GO:0030529; C:GO:0005840	C:intracellular ribonucleoprotein complex; C:ribosome
	TRINITY_DN44111_c0_g1	-3.84028	5.76864	2.20371e-06	0.000338384	53.709	29.916	51.556	0.986	1.44	4.002	4.054	4.031	2.293	1.68	IQCK_HUMAN	IQ domain-containing K	2361	8.67226e-19
	TRINITY_DN42218_c1_g2	-4.88286	8.43334	4.9644e-08	1.34363e-05	53.539	19.318	182.298	2.77	3.445	2.803	0.654	2.379	1.296	1.839	CP135_MOUSE	Centrosomal of 135 kDa	3703	1.9918e-96	C:GO:0005813; P:GO:0051297; C:GO:0005737	C:centrosome; P:centrosome organization; C:cytoplasm
	TRINITY_DN40687_c0_g1	-3.41307	5.92916	6.44019e-06	0.00078113	49.214	52.372	19.829	2.209	2.948	1.006	1.365	2.317	1.526	2.167	WDR66_HUMAN	WD repeat-containing 66	2837	0
	TRINITY_DN42606_c0_g1	-3.59273	5.51875	2.9562e-06	0.000427992	48.991	37.265	42.346	3.212	3.401	1.712	9.547	6.927	7.329	7.22	MORN5_BOVIN	MORN repeat-containing 5	1014	1.6754e-63
	TRINITY_DN45139_c0_g5	-10.945	5.14323	7.14521e-13	5.76738e-10	48.832	12.84	94.745	0	0	0.128	0.057	0	0	0	FOXN4_XENLA	Forkhead box N4	790	2.13918e-21	P:GO:0007507; P:GO:0030182; P:GO:0003407; P:GO:0006355; P:GO:0007389; F:GO:0043565; P:GO:0009887	P:heart development; P:neuron differentiation; P:neural retina development; P:regulation of transcription, DNA-templated; P:pattern specification process; F:sequence-specific DNA binding; P:animal organ morphogenesis
	TRINITY_DN35670_c0_g1	-10.4266	3.07262	4.26397e-06	0.000571096	47.928	0	10.497	0	0	0	0	0	0	0	RS17_BOVIN	40S ribosomal S17	531	1.70226e-34	C:GO:0022627; P:GO:0000028	C:cytosolic small ribosomal subunit; P:ribosomal small subunit assembly
	TRINITY_DN34715_c0_g1	-11.0605	3.69611	1.34083e-06	0.000221552	47.036	0	11.88	0	0	0	0	0	0	0	RL19_RAT	60S ribosomal L19	723	2.40104e-47	C:GO:0022625; P:GO:0006364; C:GO:0005730; F:GO:0070180; P:GO:0006413; F:GO:0044822; P:GO:0019083; F:GO:0005515; P:GO:0006614; C:GO:0005925; F:GO:0003735; P:GO:0000184; C:GO:0016020; F:GO:1990932	C:cytosolic large ribosomal subunit; P:rRNA processing; C:nucleolus; F:large ribosomal subunit rRNA binding; P:translational initiation; F:poly(A) RNA binding; P:viral transcription; F:protein binding; P:SRP-dependent cotranslational protein targeting to membrane; C:focal adhesion; F:structural constituent of ribosome; P:nuclear-transcribed mRNA catabolic process, nonsense-mediated decay; C:membr…
	TRINITY_DN43792_c3_g2	-6.64841	6.38686	4.17881e-12	2.78924e-09	46.621	22.723	139.456	0.476	0.809	1.027	0.226	0.85	0.406	0.767	DBF4B_HUMAN	DBF4 homolog B	1431	1.40509e-21	C:GO:0005634; P:GO:0048522; F:GO:0005488	C:nucleus; P:positive regulation of cellular process; F:binding
	TRINITY_DN44285_c0_g3	-13.22	7.12405	2.04836e-20	1.09901e-16	45.229	14.925	98.189	0	0.007	0	0.057	0	0.062	0.012	ANKR7_HUMAN	Ankyrin repeat domain-containing 7	2549	2.34921e-20	P:GO:0008584	P:male gonad development
	TRINITY_DN38146_c0_g1	-3.54328	5.74201	4.24776e-06	0.000569762	45.08	18.928	21.977	1.903	1.797	1.498	0.565	1.282	1.261	0.718	LRC63_MOUSE	Leucine-rich repeat-containing 63	2061	2.17134e-39	P:GO:0008150; C:GO:0005575; F:GO:0003674	P:biological_process; C:cellular_component; F:molecular_function
	TRINITY_DN45395_c1_g3	-4.36284	7.6576	4.24523e-08	1.18051e-05	44.389	13.073	32.84	1.75	1.485	0.899	0.388	0.949	0.617	0.877	NIPBL_MOUSE	Nipped-B	5641	0	P:GO:0007507; P:GO:0019827; F:GO:0036033; F:GO:0003682; P:GO:0045444; P:GO:0045944; C:GO:0000785; P:GO:0007049; P:GO:0040018; C:GO:0043227; P:GO:0045778; P:GO:0048703	P:heart development; P:stem cell population maintenance; F:mediator complex binding; F:chromatin binding; P:fat cell differentiation; P:positive regulation of transcription from RNA polymerase II promoter; C:chromatin; P:cell cycle; P:positive regulation of multicellular organism growth; C:membrane-bounded organelle; P:positive regulation of ossification; P:embryonic viscerocranium morphogenesis
	TRINITY_DN36439_c0_g1	-10.7148	3.35415	6.77258e-06	0.000809752	44.347	0	10.367	0	0	0	0	0	0	0	RL15_RAT	60S ribosomal L15	718	5.43052e-61	P:GO:0002181; C:GO:0022625; P:GO:0006364; P:GO:0006413; F:GO:0044822; F:GO:0098641; P:GO:0019083; C:GO:0005634; C:GO:0070062; P:GO:0006614; F:GO:0003735; P:GO:0000184; C:GO:0005913; C:GO:0031672; P:GO:0098609	P:cytoplasmic translation; C:cytosolic large ribosomal subunit; P:rRNA processing; P:translational initiation; F:poly(A) RNA binding; F:cadherin binding involved in cell-cell adhesion; P:viral transcription; C:nucleus; C:extracellular exosome; P:SRP-dependent cotranslational protein targeting to membrane; F:structural constituent of ribosome; P:nuclear-transcribed mRNA catabolic process, nonsense…
	TRINITY_DN43783_c1_g9	-4.5871	5.94447	8.38996e-08	2.05444e-05	43.263	22.723	12.55	0.867	2.034	0.792	5.492	3.624	4.815	3.336	RPA49_XENLA	DNA-directed RNA polymerase I subunit RPA49	2236	1.01329e-09	F:GO:0003677; C:GO:0005634; F:GO:0003899; P:GO:0006351; C:GO:0005730	F:DNA binding; C:nucleus; F:DNA-directed 5'-3' RNA polymerase activity; P:transcription, DNA-templated; C:nucleolus
	TRINITY_DN45579_c1_g4	-4.14777	6.88091	3.77705e-08	1.06658e-05	42.859	21.04	41.189	1.529	1.255	1.477	1.397	1.454	2.125	2.021	ARMC9_PONAB	domain-containing ARMC9	3488	5.84717e-114
	TRINITY_DN43693_c0_g2	-3.63742	6.70601	1.44497e-06	0.000235349	42.604	17.583	31.292	3.314	2.903	4.751	0.961	2.243	1.42	1.875	CC146_HUMAN	Coiled-coil domain-containing 146	3185	1.16208e-105	F:GO:0005515; C:GO:0005814	F:protein binding; C:centriole
	TRINITY_DN30680_c0_g1	-10.8409	3.47872	3.67532e-06	0.000504099	42.477	0	4.531	0	0	0	0	0	0	0	RS6_BRAFL	40S ribosomal S6	755	1.38401e-42	F:GO:0003735; C:GO:0030529; C:GO:0005840; C:GO:0005622; P:GO:0006412	F:structural constituent of ribosome; C:intracellular ribonucleoprotein complex; C:ribosome; C:intracellular; P:translation
	TRINITY_DN39307_c0_g3	-11.0708	3.70965	3.05886e-09	1.15772e-06	41.361	5.309	162.416	0	0	0	0.097	0	0	0	TPPP3_MOUSE	Tubulin polymerization-promoting family member 3	339	1.93022e-08	F:GO:0015631; C:GO:0005856; P:GO:0001578; C:GO:0070062; C:GO:0005737; P:GO:0046785; C:GO:0005874	F:tubulin binding; C:cytoskeleton; P:microtubule bundle formation; C:extracellular exosome; C:cytoplasm; P:microtubule polymerization; C:microtubule
	TRINITY_DN42382_c0_g5	-8.24117	5.47276	1.43074e-14	1.55354e-11	41.074	33.528	27.909	0.119	0.2	0.043	0.743	0.111	0.194	0.097	CTSR2_HUMAN	Cation channel sperm-associated 2	1729	6.0199e-64	F:GO:0005216; F:GO:0005515; P:GO:0044763; P:GO:0019953; P:GO:0006810; C:GO:0005886; P:GO:0044702	F:ion channel activity; F:protein binding; P:single-organism cellular process; P:sexual reproduction; P:transport; C:plasma membrane; P:single organism reproductive process
	TRINITY_DN44552_c2_g3	-4.69383	2.08102	2.40757e-06	0.000362966	40.064	34.016	39.502	0.952	0.594	1.091	4.192	1.467	2.831	0	CD022_XENLARecN	Uncharacterized protein C4orf22 homolog	270	3.14701e-36
	TRINITY_DN44361_c1_g1	-3.5053	6.58556	1.64835e-06	0.000263455	39.639	30.936	29.109	2.141	3.029	1.862	1.712	1.134	0.882	0.901	SDK1_HUMAN	sidekick-1 Flags: Precursor	2513	1.06185e-32	F:GO:0042802; P:GO:0060998; P:GO:0007155; C:GO:0045202; P:GO:0007156; C:GO:0005886; P:GO:0007416; C:GO:0070062; P:GO:0048148; C:GO:0016020; C:GO:0016021; P:GO:0010842; C:GO:0030054	F:identical protein binding; P:regulation of dendritic spine development; P:cell adhesion; C:synapse; P:homophilic cell adhesion via plasma membrane adhesion molecules; C:plasma membrane; P:synapse assembly; C:extracellular exosome; P:behavioral response to cocaine; C:membrane; C:integral component of membrane; P:retina layer formation; C:cell junction
	TRINITY_DN45651_c0_g1	-3.91696	6.50999	1.04391e-06	0.000182755	39.416	14.295	58.983	0.884	1.596	0.621	1.486	1.38	0.67	1.181	TTLL4_MOUSE	Tubulin polyglutamylase TTLL4	4536	1.99373e-175	F:GO:0000166; F:GO:0070739; F:GO:0015631; P:GO:0018095; C:GO:0005856; C:GO:0042995	F:nucleotide binding; F:protein-glutamic acid ligase activity; F:tubulin binding; P:protein polyglutamylation; C:cytoskeleton; C:cell projection
	TRINITY_DN36331_c0_g2	-6.43886	4.87822	1.05627e-09	4.28187e-07	39.331	73.548	13.776	0.085	0.609	0.257	3.731	3.414	7.999	13.04	TSPOA_HUMAN	Translocator	779	1.30193e-32	P:GO:0008283; F:GO:0015485; P:GO:0032374; P:GO:0006783; P:GO:0008202; P:GO:0014070; P:GO:0048699; P:GO:0006820; F:GO:0008503; P:GO:1901700; P:GO:0006950; P:GO:0006626; C:GO:0031965; C:GO:0031966; C:GO:0070062; F:GO:0005515; P:GO:0048522; P:GO:0006915; P:GO:0051716; P:GO:0033993; P:GO:0051239; P:GO:0080090; P:GO:0031324	P:cell proliferation; F:cholesterol binding; P:regulation of cholesterol transport; P:heme biosynthetic process; P:steroid metabolic process; P:response to organic cyclic compound; P:generation of neurons; P:anion transport; F:benzodiazepine receptor activity; P:response to oxygen-containing compound; P:response to stress; P:protein targeting to mitochondrion; C:nuclear membrane; C:mitochondrial …
	TRINITY_DN41611_c0_g6	-3.63389	5.48446	2.36224e-06	0.000357313	38.97	24.997	16.95	1.903	1.359	1.883	3.174	3.427	2.602	1.96	DHRS7_HUMAN	Dehydrogenase reductase SDR family member 7	2120	4.70753e-74	C:GO:0016020	C:membrane
	TRINITY_DN44231_c1_g3	-7.16296	5.20995	3.70492e-10	1.6729e-07	38.374	12.281	48.564	0.34	0.215	0.235	0.194	0.296	0.397	0.037	SPAT1_MOUSE	Spermatogenesis-associated 1	1202	1.7659e-15	P:GO:0008150; C:GO:0005575; F:GO:0003674	P:biological_process; C:cellular_component; F:molecular_function
	TRINITY_DN44725_c1_g1	-3.61867	7.1019	9.26795e-07	0.000164471	38.003	20.52	42.546	3.161	3.601	3.103	2.011	3.488	4.471	3.835	Y9801_DROME	PP2C-like domain-containing CG9801	3525	7.00018e-43	P:GO:0008150; F:GO:0003824; C:GO:0005575	P:biological_process; F:catalytic activity; C:cellular_component
	TRINITY_DN22915_c0_g1	-4.67328	4.98339	6.71235e-08	1.7246e-05	37.684	19.22	27.204	0.595	1.195	0.514	1.906	2.145	1.614	1.425	RTDR1_HUMAN	Rhabdoid tumor deletion region 1	1089	1.052e-58	F:GO:0005515	F:protein binding
	TRINITY_DN40438_c0_g2	-5.42326	1.89386	6.33315e-06	0.000770195	37.524	49.097	108.443	0	0.735	0	0.703	0	1.085	3.555	CC105_BOVIN	Coiled-coil domain-containing 105	226	3.99873e-10	C:GO:0070062	C:extracellular exosome
	TRINITY_DN37667_c1_g1	-5.20874	2.00746	1.30532e-06	0.000218056	37.269	93.373	88.631	0.867	1.73	0	0	0	42.924	1.132	LYAM2_MOUSE	E-selectin	225	2.99052e-08	P:GO:0002687; C:GO:0098589; F:GO:0005488; P:GO:0098609; P:GO:0044699; C:GO:0071944	P:positive regulation of leukocyte migration; C:membrane region; F:binding; P:cell-cell adhesion; P:single-organism process; C:cell periphery
	TRINITY_DN36728_c0_g1	-10.2249	5.15808	3.66162e-13	3.21131e-10	37.014	80.345	12.167	0.136	0	0	0.234	0	0	0	EFCB9_MOUSE	EF-hand calcium-binding domain-containing 9	898	3.51831e-43	P:GO:0008150; F:GO:0005509; C:GO:0005575; F:GO:0003674	P:biological_process; F:calcium ion binding; C:cellular_component; F:molecular_function
	TRINITY_DN43600_c0_g1	-4.6304	6.1899	3.41824e-09	1.27778e-06	36.504	18.285	31.874	0.85	1.218	1.07	1.228	1.023	2.099	2.046	CCD81_HUMAN	Coiled-coil domain-containing 81	2218	3.075e-82	C:GO:0005815	C:microtubule organizing center
	TRINITY_DN39772_c0_g1	-3.80063	6.61505	1.1759e-06	0.000201226	36.047	43.561	30.848	1.835	2.287	1.156	1.858	4.647	2.866	2.204	CHPT1_XENLA	Cholinephosphotransferase 1	2320	1.20214e-78	P:GO:0006629	P:lipid metabolic process
	TRINITY_DN41378_c13_g5	-4.98721	3.34562	2.33711e-06	0.000355873	35.091	38.603	14.681	0.663	0.208	0.278	7.568	1.085	4.524	1.948	ANR66_HUMAN	Ankyrin repeat domain-containing 66	463	5.08938e-18
	TRINITY_DN34636_c0_g3	-10.2879	2.93718	4.85189e-06	0.000624176	34.666	0	10.393	0	0	0	0	0	0	0	RL7A_TAKRU	60S ribosomal L7a	608	5.50361e-46	F:GO:0003723; P:GO:0000470; C:GO:0022625; P:GO:0006412	F:RNA binding; P:maturation of LSU-rRNA; C:cytosolic large ribosomal subunit; P:translation
	TRINITY_DN45689_c0_g4	-3.41697	6.61121	6.10204e-06	0.000749081	34.517	18.207	36.849	1.495	1.73	1.455	3.118	2.786	3.916	3.081	TTLL6_DANRE	Tubulin polyglutamylase ttll6	3396	0	F:GO:0015631; P:GO:0018095; C:GO:0036064; F:GO:0070740; P:GO:0035082; P:GO:0003341	F:tubulin binding; P:protein polyglutamylation; C:ciliary basal body; F:tubulin-glutamic acid ligase activity; P:axoneme assembly; P:cilium movement
	TRINITY_DN44998_c2_g3	-5.18231	6.04727	6.60938e-06	0.000795306	33.677	7.986	13.854	0.765	0.631	0.599	0.089	0.259	0.097	0.548	DYHC_TRIGR	Dynein beta ciliary	4348	0	F:GO:0016887; F:GO:0005524; C:GO:0031514; F:GO:0003777; C:GO:0005737; P:GO:0030030; C:GO:0030286; P:GO:0007018; C:GO:0005874	F:ATPase activity; F:ATP binding; C:motile cilium; F:microtubule motor activity; C:cytoplasm; P:cell projection organization; C:dynein complex; P:microtubule-based movement; C:microtubule	EC:3.6.1.3; EC:3.6.1.15	Adenosinetriphosphatase; Nucleoside-triphosphate phosphatase
	TRINITY_DN37678_c0_g1	-3.27704	5.63872	6.76552e-06	0.000809752	33.507	32.918	48.468	3.467	3.148	4.686	9.74	9.7	13.458	7.245	F136A_XENLA	FAM136A	1428	7.41163e-21
	TRINITY_DN43935_c2_g1	-4.15396	4.45006	7.3497e-07	0.000134883	33.359	22.177	25.752	0.833	1.596	0.856	2.148	1.837	1.605	3.799	POC5_MACFA	Centrosomal POC5	818	6.24153e-41	C:GO:0005856; C:GO:0005737; C:GO:0005814; P:GO:0007049	C:cytoskeleton; C:cytoplasm; C:centriole; P:cell cycle
	TRINITY_DN37691_c0_g2	-9.83828	3.75345	2.03992e-12	1.46505e-09	32.317	33.977	12.115	0	0.045	0	0.299	0	0	0.037	GATM_DANRE	Glycine mitochondrial	1680	0	F:GO:0015068; C:GO:0005739; C:GO:0016020; P:GO:0006601	F:glycine amidinotransferase activity; C:mitochondrion; C:membrane; P:creatine biosynthetic process	EC:2.1.4.1	Glycine amidinotransferase
	TRINITY_DN26362_c0_g1	-5.78087	5.60278	1.47835e-10	7.13441e-08	32.275	22.593	17.437	0.238	0.527	0.685	0.42	0.16	0.697	0.28	AKAP1_MOUSE	A-kinase anchor mitochondrial	1855	4.47132e-15	F:GO:0005515; C:GO:0005739; C:GO:0016020	F:protein binding; C:mitochondrion; C:membrane
	TRINITY_DN46185_c2_g2	-8.81944	1.53212	2.22837e-07	4.73776e-05	32.073	14.516	9.871	0	0	0	0	0	0	0.365	RFC1_MOUSE	Replication factor C subunit 1	306	1.77399e-07	P:GO:0000122; P:GO:0090304; F:GO:0019904; C:GO:0070062; P:GO:0044260; C:GO:0005737; P:GO:0045893; F:GO:0003690; F:GO:0043565; C:GO:0005730; C:GO:0005663; C:GO:0005654	P:negative regulation of transcription from RNA polymerase II promoter; P:nucleic acid metabolic process; F:protein domain specific binding; C:extracellular exosome; P:cellular macromolecule metabolic process; C:cytoplasm; P:positive regulation of transcription, DNA-templated; F:double-stranded DNA binding; F:sequence-specific DNA binding; C:nucleolus; C:DNA replication factor C complex; C:nucleo…
	TRINITY_DN32179_c0_g1	-10.9687	3.60436	4.3865e-06	0.000583484	31.903	0	2.835	0	0	0	0	0	0	0	ADT1_MOUSE	ADP ATP translocase 1	1046	2.51921e-82	C:GO:0005634; C:GO:0043209; P:GO:2000277; P:GO:0010667; P:GO:0061051; C:GO:0005741; P:GO:1902109; C:GO:0005743; F:GO:0019899; P:GO:0060546	C:nucleus; C:myelin sheath; P:positive regulation of oxidative phosphorylation uncoupler activity; P:negative regulation of cardiac muscle cell apoptotic process; P:positive regulation of cell growth involved in cardiac muscle cell development; C:mitochondrial outer membrane; P:negative regulation of mitochondrial membrane permeability involved in apoptotic process; C:mitochondrial inner membrane…
	TRINITY_DN36919_c0_g1	-5.6275	5.34194	7.69947e-09	2.65007e-06	31.828	27.479	11.532	0.221	0.416	0.364	0.21	0.062	0.185	0.414	SPDYA_RAT	Speedy A	1756	2.86625e-54	P:GO:0044699; P:GO:0009987	P:single-organism process; P:cellular process
	TRINITY_DN45266_c0_g2	-3.94101	6.0024	3.60376e-07	7.22416e-05	31.329	35.335	42.737	4.044	1.685	2.161	6.647	5.251	7.073	3.823	CC157_BOVIN	Coiled-coil domain-containing 157	3153	4.08271e-22
	TRINITY_DN42345_c0_g4	-6.00718	4.40075	6.44852e-10	2.74846e-07	30.638	12.177	24.752	0.323	0.475	0.278	0.509	0.222	0.265	1.071	LYAM3_MOUSE	P-selectin	1044	9.44726e-16	P:GO:0050794; F:GO:0097367; C:GO:0016020; C:GO:0044464; P:GO:0098609; P:GO:0044699; P:GO:0048518; P:GO:0009987	P:regulation of cellular process; F:carbohydrate derivative binding; C:membrane; C:cell part; P:cell-cell adhesion; P:single-organism process; P:positive regulation of biological process; P:cellular process
	TRINITY_DN43271_c0_g4	-5.21205	5.6343	8.22704e-10	3.38013e-07	30.585	13.925	45.503	0.646	0.75	0.321	2.932	1.245	0.679	0.804	ANR53_HUMAN	Ankyrin repeat domain-containing 53	2117	3.59887e-16	F:GO:0005515; C:GO:0005819; C:GO:0000922; P:GO:1902412; P:GO:0031116; P:GO:0007080; P:GO:0060236	F:protein binding; C:spindle; C:spindle pole; P:regulation of mitotic cytokinesis; P:positive regulation of microtubule polymerization; P:mitotic metaphase plate congression; P:regulation of mitotic spindle organization
	TRINITY_DN45693_c0_g5	-11.2404	3.87536	4.3946e-13	3.78143e-10	30.468	12.079	15.689	0	0	0	0	0	0.044	0	TMC2_CAEEL	Transmembrane channel 2	862	5.97559e-27	P:GO:0006811; C:GO:0016020; C:GO:0016021; P:GO:0006810	P:ion transport; C:membrane; C:integral component of membrane; P:transport
	TRINITY_DN43652_c1_g1	-9.40858	2.09201	6.02785e-08	1.58444e-05	30.245	5.932	46.972	0	0	0	0	0	0	0	V26BA_XENLA	Vacuolar sorting-associated 26B-A	306	9.86321e-25	C:GO:0005769; P:GO:0015031; C:GO:0010008	C:early endosome; P:protein transport; C:endosome membrane
	TRINITY_DN33955_c0_g1	-10.1279	2.78214	4.80197e-06	0.000618626	29.852	0	16.429	0	0	0	0	0	0	0	RS13_ICTPU	40S ribosomal S13	580	3.07976e-55	C:GO:0030529	C:intracellular ribonucleoprotein complex
	TRINITY_DN43643_c0_g1	-5.22517	5.51902	7.07395e-10	3.001e-07	29.458	17.271	32.144	0.646	0.364	1.006	0.105	0.185	0.026	0.292	AT1A_TORCA	Sodium potassium-transporting ATPase subunit alpha	2765	0	F:GO:0000166; P:GO:0055085; P:GO:0015672; C:GO:0016020; F:GO:0043167; P:GO:0030001; F:GO:0016787	F:nucleotide binding; P:transmembrane transport; P:monovalent inorganic cation transport; C:membrane; F:ion binding; P:metal ion transport; F:hydrolase activity
	TRINITY_DN45954_c0_g4	-5.964	8.2915	1.93573e-13	1.76558e-10	29.193	13.762	15.194	0.221	0.282	0.257	0.194	0.111	0.194	0.146	DYH8_HUMAN	Dynein heavy chain axonemal	14375	0	F:GO:0000166; F:GO:0003777; C:GO:0005858; P:GO:0001539	F:nucleotide binding; F:microtubule motor activity; C:axonemal dynein complex; P:cilium or flagellum-dependent cell motility	EC:3.6.1.15	Nucleoside-triphosphate phosphatase
	TRINITY_DN39579_c0_g2	-6.82342	6.22864	3.63151e-15	4.4164e-12	27.864	47.258	43.146	0.374	0.334	0.257	0.057	0.025	0.035	0.061	SHEP_DROWI	alan shepard	2161	9.73252e-66	F:GO:0097159; F:GO:1901363	F:organic cyclic compound binding; F:heterocyclic compound binding
	TRINITY_DN43556_c0_g1	-5.44312	5.42855	2.20114e-10	1.02957e-07	27.854	23.808	19.647	0.476	0.505	0.278	0.808	0.444	0.123	0.195	DPOLN_HUMAN	DNA polymerase nu	3267	6.76295e-107	F:GO:0003887; P:GO:0036297; P:GO:0000724; F:GO:0030332; C:GO:0005730; P:GO:0019985; C:GO:0005654	F:DNA-directed DNA polymerase activity; P:interstrand cross-link repair; P:double-strand break repair via homologous recombination; F:cyclin binding; C:nucleolus; P:translesion synthesis; C:nucleoplasm	EC:2.7.7.7	DNA-directed DNA polymerase
	TRINITY_DN41595_c2_g2	-5.20537	3.58588	5.43459e-08	1.44902e-05	27.609	8.876	26.43	0.68	0.609	1.348	2.14	0.703	1.226	0.146	ZMYM2_PONAB	Zinc finger MYM-type 2	1304	3.95814e-14	C:GO:0005634; F:GO:0008270; F:GO:0046872; P:GO:0006351; P:GO:0006355	C:nucleus; F:zinc ion binding; F:metal ion binding; P:transcription, DNA-templated; P:regulation of transcription, DNA-templated
	TRINITY_DN44427_c0_g2	-7.08885	5.91412	1.18953e-09	4.80074e-07	26.823	4.659	9.384	0.187	0.178	0.77	0.057	0.062	0	0.134	DYHC_HELCR	Dynein beta ciliary	4408	0	C:GO:0005856; F:GO:0017111; C:GO:0042995	C:cytoskeleton; F:nucleoside-triphosphatase activity; C:cell projection	EC:3.6.1.15	Nucleoside-triphosphate phosphatase
	TRINITY_DN44778_c2_g1	-5.97547	6.03489	2.30535e-11	1.33931e-08	25.526	10.955	48.164	0.391	0.46	0.171	0.42	0.505	0.441	0.828	SYCP1_RAT	Synaptonemal complex 1	2494	9.84203e-09	C:GO:0043229; P:GO:0022607; P:GO:0006259; P:GO:0007129	C:intracellular organelle; P:cellular component assembly; P:DNA metabolic process; P:synapsis
	TRINITY_DN43487_c0_g1	-3.74351	7.20593	7.08538e-07	0.000130294	25.293	14.477	44.25	1.988	1.73	1.584	1.22	1.627	1.676	1.692	CJ067_HUMANRecN	Uncharacterized protein C10orf67	5138	6.00038e-09
	TRINITY_DN34561_c0_g1	-9.97549	2.6347	5.60049e-06	0.00069405	25.101	0	13.272	0	0	0	0	0	0	0	RL18A_SPOFR	60S ribosomal L18a	577	3.55946e-38	F:GO:0003735; C:GO:0030529; C:GO:0005840; P:GO:0006412	F:structural constituent of ribosome; C:intracellular ribonucleoprotein complex; C:ribosome; P:translation
	TRINITY_DN42890_c0_g1	-4.01454	5.7351	4.86779e-07	9.40659e-05	24.124	12.248	14.646	2.804	1.388	1.134	0.84	2.551	3.06	1.851	CFA69_PAPAN	Cilia- and flagella-associated 69	2874	0
	TRINITY_DN43546_c1_g3	-11.316	5.47719	5.37719e-16	8.17422e-13	23.89	8.512	25.865	0	0	0.043	0.097	0	0.018	0.061	HCN2_MOUSE	Potassium sodium hyperpolarization-activated cyclic nucleotide-gated channel 2	2289	1.22206e-149	C:GO:0032590; F:GO:0042802; F:GO:0005222; C:GO:0043025; C:GO:0045202; P:GO:0045823; F:GO:0005248; F:GO:0000166; P:GO:1990573; F:GO:0005249; F:GO:0032947; P:GO:0042391; P:GO:0071321; C:GO:0005737; C:GO:0098855; C:GO:0043198; P:GO:0071320; F:GO:0030165; F:GO:0032403; P:GO:0098719; C:GO:0030424	C:dendrite membrane; F:identical protein binding; F:intracellular cAMP activated cation channel activity; C:neuronal cell body; C:synapse; P:positive regulation of heart contraction; F:voltage-gated sodium channel activity; F:nucleotide binding; P:potassium ion import across plasma membrane; F:voltage-gated potassium channel activity; F:protein complex scaffold; P:regulation of membrane potential…
	TRINITY_DN43314_c0_g3	-10.3792	3.02908	7.48258e-11	3.83419e-08	23.114	7.966	13.272	0	0	0	0.582	0	0	0	WIF1_XENLA	Wnt inhibitory factor 1	638	2.61831e-22	P:GO:0007275; P:GO:0016055; C:GO:0005576	P:multicellular organism development; P:Wnt signaling pathway; C:extracellular region
	TRINITY_DN45693_c0_g7	-10.3617	3.01192	1.07451e-10	5.38492e-08	22.328	7.453	10.923	0	0	0	0	0	0	0	TMC1_CAEEL	Transmembrane channel 1	728	6.22485e-17	C:GO:0005887; P:GO:0007606; P:GO:0050906; C:GO:0097730; P:GO:0034220; F:GO:0005272; C:GO:0043025	C:integral component of plasma membrane; P:sensory perception of chemical stimulus; P:detection of stimulus involved in sensory perception; C:non-motile cilium; P:ion transmembrane transport; F:sodium channel activity; C:neuronal cell body
	TRINITY_DN45702_c1_g2	-6.05158	2.41722	6.12472e-07	0.000115421	21.934	14.691	9.097	0.493	0.097	0.278	0.234	0.148	0.097	0.256	KCNH6_RAT	Potassium voltage-gated channel subfamily H member 6	479	2.09848e-08	F:GO:0005249; P:GO:0042391; P:GO:0071805; C:GO:0016021; P:GO:0034765	F:voltage-gated potassium channel activity; P:regulation of membrane potential; P:potassium ion transmembrane transport; C:integral component of membrane; P:regulation of ion transmembrane transport
	TRINITY_DN43454_c1_g5	-5.36108	3.94634	8.35792e-09	2.82343e-06	21.732	14.802	13.959	1.342	0.386	0.342	1.115	0.727	0.326	0.256	CPEB2_MOUSE	Cytoplasmic polyadenylation element-binding 2	1076	2.73139e-58	P:GO:0034260; F:GO:0005095; F:GO:0008187; F:GO:0000900; F:GO:0043024; F:GO:0043023; F:GO:0008135; C:GO:0045202; P:GO:0045900; C:GO:0043005; C:GO:0005844; P:GO:0032869; C:GO:0005634; C:GO:1990124; F:GO:0005515; F:GO:0035925; C:GO:0005737; F:GO:0043022; P:GO:0071243; P:GO:0034599; P:GO:0071456; P:GO:2000766	P:negative regulation of GTPase activity; F:GTPase inhibitor activity; F:poly-pyrimidine tract binding; F:translation repressor activity, nucleic acid binding; F:ribosomal small subunit binding; F:ribosomal large subunit binding; F:translation factor activity, RNA binding; C:synapse; P:negative regulation of translational elongation; C:neuron projection; C:polysome; P:cellular response to insulin…
	TRINITY_DN42691_c0_g4	-5.13679	4.1351	5.0788e-06	0.000647885	21.414	4.912	15.785	0.51	0.379	0.514	0.186	0.407	0.441	0.451	PROM1_MOUSE	Prominin-1	1247	2.34829e-11	C:GO:0097458; P:GO:0060042; C:GO:0005929; C:GO:0044421; P:GO:0030154; C:GO:0031982; C:GO:0044422; C:GO:0044459	C:neuron part; P:retina morphogenesis in camera-type eye; C:cilium; C:extracellular region part; P:cell differentiation; C:vesicle; C:organelle part; C:plasma membrane part
	TRINITY_DN44998_c2_g2	-5.75021	3.39662	6.92622e-06	0.000825804	21.18	2.365	3.331	0.357	0.193	0.128	0.032	0.148	0.123	0.195	DYHC_HELCR	Dynein beta ciliary	1134	0	F:GO:0016887; F:GO:0005524; C:GO:0031514; F:GO:0003777; C:GO:0005737; P:GO:0030030; C:GO:0030286; P:GO:0007018; C:GO:0005874	F:ATPase activity; F:ATP binding; C:motile cilium; F:microtubule motor activity; C:cytoplasm; P:cell projection organization; C:dynein complex; P:microtubule-based movement; C:microtubule	EC:3.6.1.3; EC:3.6.1.15	Adenosinetriphosphatase; Nucleoside-triphosphate phosphatase
	TRINITY_DN44548_c0_g6	-12.5324	5.15643	1.61109e-15	2.06969e-12	20.797	4.276	10.863	0	0	0	0.057	0.037	0	0.012	ADCYA_HUMAN	Adenylate cyclase type 10	2664	1.09662e-36	C:GO:0043229; C:GO:0005737; F:GO:0043167; C:GO:0042995; P:GO:0044699; P:GO:0009987	C:intracellular organelle; C:cytoplasm; F:ion binding; C:cell projection; P:single-organism process; P:cellular process
	TRINITY_DN45161_c1_g1	-4.02685	4.92212	1.69437e-06	0.000269239	20.16	11.572	31.701	0.561	0.824	1.091	0.137	0.777	0.52	1.303	PCDP1_HUMAN	Cilia- and flagella-associated 221	1417	2.05291e-22	F:GO:0005516; C:GO:0005856; P:GO:0060271; C:GO:0005737; P:GO:0030030; C:GO:0005929; P:GO:0003341; C:GO:0042995; C:GO:0005930	F:calmodulin binding; C:cytoskeleton; P:cilium assembly; C:cytoplasm; P:cell projection organization; C:cilium; P:cilium movement; C:cell projection; C:axoneme
	TRINITY_DN43082_c0_g1	-3.72752	4.68214	3.37566e-06	0.000474413	19.968	11.079	29.048	1.257	1.114	0.963	3.61	2.428	4.136	2.021	CCD15_MOUSE	Coiled-coil domain-containing 15	1274	1.45579e-08	P:GO:0008150; C:GO:0005813; F:GO:0003674	P:biological_process; C:centrosome; F:molecular_function
	TRINITY_DN44682_c0_g1	-3.9976	5.26982	1.65219e-06	0.000263455	19.905	9.656	7.21	0.561	0.624	0.728	2.286	1.405	1.526	1.376	MLH1_HUMAN	DNA mismatch repair Mlh1	3079	7.20433e-112	F:GO:0032407; C:GO:0016020; P:GO:0045143; P:GO:0006310; P:GO:0006298; P:GO:0016445; C:GO:0000794; C:GO:0005654; F:GO:0003697	F:MutSalpha complex binding; C:membrane; P:homologous chromosome segregation; P:DNA recombination; P:mismatch repair; P:somatic diversification of immunoglobulins; C:condensed nuclear chromosome; C:nucleoplasm; F:single-stranded DNA binding
	TRINITY_DN41080_c0_g1	-4.62057	5.84216	1.94281e-07	4.19914e-05	19.83	22.32	13.628	0.629	0.936	0.107	0.993	0.542	0.9	0.609	MAEA_HUMAN	Macrophage erythroblast attacher	3520	1.6666e-110	C:GO:0005887; C:GO:0005826; F:GO:0003779; P:GO:0033033; C:GO:0005819; C:GO:0016363; P:GO:0007155; P:GO:0048821; P:GO:0007346	C:integral component of plasma membrane; C:actomyosin contractile ring; F:actin binding; P:negative regulation of myeloid cell apoptotic process; C:spindle; C:nuclear matrix; P:cell adhesion; P:erythrocyte development; P:regulation of mitotic cell cycle
	TRINITY_DN35481_c2_g3	-10.2943	2.94216	8.17859e-06	0.000955146	19.777	0	2.409	0	0	0	0	0	0	0	HSP70_ONCVO	Heat shock 70 kDa	1031	1.58338e-82	F:GO:0005524	F:ATP binding
	TRINITY_DN45693_c0_g8	-8.35364	2.54872	3.15685e-08	9.1119e-06	17.822	2.943	7.427	0.085	0	0	0	0	0	0	TMC3_CHICK	Transmembrane channel 3	763	9.03597e-07	P:GO:0006811; C:GO:0016020; C:GO:0016021; P:GO:0006810	P:ion transport; C:membrane; C:integral component of membrane; P:transport
	TRINITY_DN46099_c2_g2	-5.25714	4.84589	4.34048e-08	1.20072e-05	17.694	21.956	22.838	0.255	0.639	0.128	0.573	0.505	0.229	0.511	HSF2B_HUMAN	Heat shock factor 2-binding	1367	4.48178e-67	C:GO:0005829; P:GO:0098779	C:cytosol; P:positive regulation of macromitophagy in response to mitochondrial depolarization
	TRINITY_DN42672_c0_g1	-6.01045	4.99676	1.01854e-07	2.38966e-05	17.29	6.803	15.933	0.136	0.394	0.235	0.065	0.259	0.52	0.061	SYCP2_RAT	Synaptonemal complex 2	2211	1.03562e-37	P:GO:0051301; F:GO:0003677; P:GO:0048808; F:GO:0046982; P:GO:0007143; P:GO:0007140; P:GO:0043066; P:GO:0009566; C:GO:0000800	P:cell division; F:DNA binding; P:male genitalia morphogenesis; F:protein heterodimerization activity; P:female meiotic division; P:male meiosis; P:negative regulation of apoptotic process; P:fertilization; C:lateral element
	TRINITY_DN43960_c0_g1	-5.20089	5.7596	6.47658e-07	0.000120311	17.248	48.603	13.55	0.697	1.544	0.193	6.962	9.811	2.646	5.26	WDR87_HUMAN	WD repeat-containing 87	3860	8.73512e-18	C:GO:0005737	C:cytoplasm
	TRINITY_DN39720_c3_g2	-3.96604	6.11465	1.28121e-06	0.000214421	17.248	32.892	10.149	0.816	1.968	0.792	3.021	2.046	2.293	2.204	PGLT1_BOVIN	O-glucosyltransferase 1	3063	9.17233e-137	C:GO:0005788; P:GO:0006493; F:GO:0035251; F:GO:0035252; P:GO:0045747; P:GO:0006664	C:endoplasmic reticulum lumen; P:protein O-linked glycosylation; F:UDP-glucosyltransferase activity; F:UDP-xylosyltransferase activity; P:positive regulation of Notch signaling pathway; P:glycolipid metabolic process
	TRINITY_DN44548_c0_g3	-10.4375	4.33899	1.67086e-12	1.21919e-09	17.216	2.099	7.993	0	0.022	0	0	0	0.018	0	ADCYA_HUMAN	Adenylate cyclase type 10	2116	2.55533e-72	C:GO:0005856; C:GO:0043231; F:GO:0016849; C:GO:0005929; P:GO:0051716; C:GO:0044444; F:GO:0043168; P:GO:0009190	C:cytoskeleton; C:intracellular membrane-bounded organelle; F:phosphorus-oxygen lyase activity; C:cilium; P:cellular response to stimulus; C:cytoplasmic part; F:anion binding; P:cyclic nucleotide biosynthetic process
	TRINITY_DN45428_c0_g3	-5.51383	5.41397	1.8506e-07	4.00934e-05	16.068	3.288	22.717	0.442	0.26	0.428	0.291	0.394	0.432	0.864	MLH3_HUMAN	DNA mismatch repair Mlh3	2711	3.19461e-85	F:GO:0005515; C:GO:0044454; P:GO:0006298; F:GO:0003696; C:GO:0000794; P:GO:0007127	F:protein binding; C:nuclear chromosome part; P:mismatch repair; F:satellite DNA binding; C:condensed nuclear chromosome; P:meiosis I
	TRINITY_DN43467_c1_g2	-7.78066	2.98237	8.03172e-07	0.000144492	15.962	28.467	0.383	0	0.134	0	0	0	0	0	HS3S4_HUMAN	Heparan sulfate glucosamine 3-O-sulfotransferase 4	630	4.61554e-06	C:GO:0016020; C:GO:0016021; F:GO:0008467; C:GO:0000139; C:GO:0005794; F:GO:0008146; F:GO:0016740; P:GO:0030201	C:membrane; C:integral component of membrane; F:[heparan sulfate]-glucosamine 3-sulfotransferase 1 activity; C:Golgi membrane; C:Golgi apparatus; F:sulfotransferase activity; F:transferase activity; P:heparan sulfate proteoglycan metabolic process
	TRINITY_DN44180_c0_g3	-9.96758	4.87993	3.46536e-14	3.55141e-11	15.856	9.591	23.456	0.068	0	0	0.065	0.025	0	0	FOXN4_HUMAN	Forkhead box N4	1754	2.66133e-13	P:GO:0007399; P:GO:0030154; F:GO:0043565; P:GO:0048513	P:nervous system development; P:cell differentiation; F:sequence-specific DNA binding; P:animal organ development
	TRINITY_DN39124_c6_g2	-8.38097	5.80259	3.56014e-08	1.01475e-05	15.09	230.852	4.27	0.085	0.52	0	0	0.074	0	0	EDSP_CYNPY	Epidermal differentiation-specific	791	2.16239e-18
	TRINITY_DN36200_c0_g1	-4.5518	4.10826	4.27261e-06	0.000571414	15.059	34.594	9.48	0.595	0.616	0.214	0.872	2.206	1.976	1.79	GAMT_DANRE	Guanidinoacetate N-methyltransferase	904	1.83917e-117	C:GO:0005634; C:GO:0005737; P:GO:0046498; P:GO:0046500; P:GO:0006601; F:GO:0030731; P:GO:0032259	C:nucleus; C:cytoplasm; P:S-adenosylhomocysteine metabolic process; P:S-adenosylmethionine metabolic process; P:creatine biosynthetic process; F:guanidinoacetate N-methyltransferase activity; P:methylation	EC:2.1.1.2	Guanidinoacetate N-methyltransferase
	TRINITY_DN41894_c1_g1	-4.00761	3.53246	5.39234e-06	0.000679011	14.272	6.153	11.497	0.748	0.52	0.749	0.081	0.259	0.176	0.377	EFCB5_HUMAN	EF-hand calcium-binding domain-containing 5	1020	5.81077e-39	F:GO:0046872; F:GO:0005509	F:metal ion binding; F:calcium ion binding
	TRINITY_DN42874_c0_g2	-6.89515	5.25337	8.16211e-10	3.36862e-07	14.251	13.249	26.178	0.187	0.267	0.043	0.258	0.431	0.353	0.365	ZCPW1_HUMAN	Zinc finger CW-type PWWP domain 1	2001	1.79345e-09	F:GO:0008270; F:GO:0046872	F:zinc ion binding; F:metal ion binding
	TRINITY_DN34530_c0_g1	-4.26335	5.18582	1.07561e-07	2.49633e-05	13.964	8.213	17.533	0.629	0.809	0.621	0.509	0.998	1.102	0.791	VCAM1_CANFA	Vascular cell adhesion 1	2387	2.19399e-06	P:GO:0016337; C:GO:0016020; C:GO:0016021; P:GO:0007155	P:single organismal cell-cell adhesion; C:membrane; C:integral component of membrane; P:cell adhesion
	TRINITY_DN43932_c0_g2	-8.65744	2.82309	7.5428e-10	3.15587e-07	13.922	8.207	4.514	0.068	0	0	0	0	0.018	0	MSH5_RAT	homolog 5	1615	7.54035e-172	F:GO:0003677; P:GO:0006298; C:GO:0044424; P:GO:0007127	F:DNA binding; P:mismatch repair; C:intracellular part; P:meiosis I
	TRINITY_DN42111_c0_g1	-5.28486	5.32656	1.19365e-10	5.88503e-08	12.689	17.265	15.124	0.272	0.334	0.235	0.024	0.148	0.185	0.122	TERB1_HUMAN	Telomere repeats-binding bouquet formation 1	2849	2.69981e-34	C:GO:0043229	C:intracellular organelle
	TRINITY_DN43069_c0_g1	-4.2559	5.7768	5.36769e-07	0.00010221	11.573	12.437	40.885	0.85	1.552	0.599	2.843	2.44	2.884	2.216	NUBP2_NEMVE	Cytosolic Fe-S cluster assembly factor NUBP2 homolog	2851	2.19626e-125	F:GO:0005524; C:GO:0005737; F:GO:0046872; F:GO:0051539; P:GO:0016226	F:ATP binding; C:cytoplasm; F:metal ion binding; F:4 iron, 4 sulfur cluster binding; P:iron-sulfur cluster assembly
	TRINITY_DN38380_c0_g1	-4.52754	4.88465	9.11733e-08	2.1884e-05	11.488	21.319	6.645	0.85	1.693	2.011	0.711	2.206	1.808	2.959	COX18_MOUSE	Mitochondrial inner membrane COX18 Flags: Precursor	2021	1.74484e-55	C:GO:0005739; C:GO:0016020; P:GO:0016043	C:mitochondrion; C:membrane; P:cellular component organization
	TRINITY_DN45954_c0_g8	-8.65855	1.37749	6.1824e-06	0.000756908	11.467	1.378	1.444	0	0	0	0	0	0	0	DYH8_MOUSE	Dynein heavy chain axonemal	603	8.76848e-13	C:GO:0015630; C:GO:0044430; C:GO:0097228	C:microtubule cytoskeleton; C:cytoskeletal part; C:sperm principal piece
	TRINITY_DN41947_c0_g1	-8.77797	1.4956	3.04235e-07	6.1761e-05	10.776	3.216	10.332	0	0	0	0	0	0	0	CD5L_HUMAN	CD5 antigen-like	458	8.50787e-09	C:GO:0070062; C:GO:0072562; P:GO:0006952	C:extracellular exosome; C:blood microparticle; P:defense response
	TRINITY_DN35457_c0_g1	-10.0602	2.71845	1.88107e-09	7.27e-07	10.478	47.999	10.376	0	0	0	0	0	0	0.158	CTSR3_HUMAN	Cation channel sperm-associated 3	479	1.24892e-18	P:GO:0055085; F:GO:0005261; P:GO:0030001; P:GO:0044763; C:GO:0043226; P:GO:0019953; C:GO:0005886; P:GO:0044702	P:transmembrane transport; F:cation channel activity; P:metal ion transport; P:single-organism cellular process; C:organelle; P:sexual reproduction; C:plasma membrane; P:single organism reproductive process
	TRINITY_DN45087_c1_g2	-4.5257	5.05662	9.23623e-08	2.19957e-05	9.841	9.357	6.697	0.459	0.564	0.235	0.38	0.296	0.15	0.158	CI084_HUMANRecN	Uncharacterized protein C9orf84	4112	1.93476e-32
	TRINITY_DN40609_c1_g1	-11.6035	4.23387	2.47456e-06	0.000370756	9.086	182.054	0	0	0	0	0	0	0	0	LICH_MOUSE	Lysosomal acid lipase cholesteryl ester hydrolase	446	3.95943e-06	P:GO:0008283; P:GO:0048771; P:GO:0006954; C:GO:0070062; P:GO:0048873; P:GO:0000902; F:GO:0004771; P:GO:0001816; P:GO:0016125; P:GO:0006631; C:GO:0005764; P:GO:0030324	P:cell proliferation; P:tissue remodeling; P:inflammatory response; C:extracellular exosome; P:homeostasis of number of cells within a tissue; P:cell morphogenesis; F:sterol esterase activity; P:cytokine production; P:sterol metabolic process; P:fatty acid metabolic process; C:lysosome; P:lung development	EC:3.1.1.13; EC:3.1.1.1	Sterol esterase; Carboxylesterase
	TRINITY_DN44203_c0_g1	-9.6219	5.75045	3.71451e-16	5.84139e-13	9.012	5.945	7.575	0.017	0.007	0.043	0	0	0.018	0.049	CROCC_HUMAN	Rootletin	6696	3.72275e-19	C:GO:0005813; F:GO:0005515; P:GO:0051641; P:GO:0051297; C:GO:0005737; P:GO:0008104; P:GO:0044699	C:centrosome; F:protein binding; P:cellular localization; P:centrosome organization; C:cytoplasm; P:protein localization; P:single-organism process
	TRINITY_DN39311_c1_g1	-5.40646	3.79406	1.90925e-06	0.000297679	8.757	15.458	3.827	0.17	0.022	0.043	0.654	0.271	0.309	0.341	NSUN7_MOUSE	methyltransferase NSUN7	2265	5.04555e-24	P:GO:0030317; F:GO:0003723; P:GO:0030382; F:GO:0008168; F:GO:0016740; P:GO:0032259	P:flagellated sperm motility; F:RNA binding; P:sperm mitochondrion organization; F:methyltransferase activity; F:transferase activity; P:methylation
	TRINITY_DN45145_c0_g1	-7.17404	3.23216	4.2201e-08	1.17711e-05	8.555	1.007	11.41	0.068	0.059	0.086	0.032	0	0.079	0.11	ZMYM3_MOUSE	Zinc finger MYM-type 3	1301	5.3695e-20	F:GO:0003677; C:GO:0005634; F:GO:0008270; P:GO:0007010; P:GO:0022604; C:GO:0005737; F:GO:0046872; P:GO:0007275; F:GO:0000981; C:GO:0005654	F:DNA binding; C:nucleus; F:zinc ion binding; P:cytoskeleton organization; P:regulation of cell morphogenesis; C:cytoplasm; F:metal ion binding; P:multicellular organism development; F:RNA polymerase II transcription factor activity, sequence-specific DNA binding; C:nucleoplasm
	TRINITY_DN33848_c0_g2	-10.5464	3.18911	5.76509e-06	0.000710586	8.098	0	2.374	0	0	0	0	0	0	0	EF2_CHICK	Elongation factor 2	2609	0	F:GO:0000166; F:GO:0003924; C:GO:0005622; P:GO:0006412	F:nucleotide binding; F:GTPase activity; C:intracellular; P:translation	EC:3.6.1.15	Nucleoside-triphosphate phosphatase
	TRINITY_DN35499_c0_g1	-5.25058	2.43109	7.98384e-07	0.000144199	8.013	5.51	9.175	0.17	0.297	0	0.525	0.148	0.564	0.207	HM31_CAEEL	Homeobox ceh-31	753	1.85409e-14	P:GO:0048731; P:GO:0050789	P:system development; P:regulation of biological process
	TRINITY_DN45192_c2_g5	-7.20983	1.21131	3.95039e-06	0.000534592	7.705	2.606	30.266	0	0.119	0	0	0.407	0	0	TBA3_BOVIN	Tubulin alpha-3 chain	360	2.50666e-78	F:GO:0005525; C:GO:0005737; F:GO:0003924; F:GO:0005200; C:GO:0005874; P:GO:0007017	F:GTP binding; C:cytoplasm; F:GTPase activity; F:structural constituent of cytoskeleton; C:microtubule; P:microtubule-based process	EC:3.6.1.15	Nucleoside-triphosphate phosphatase
	TRINITY_DN45702_c1_g1	-4.71519	2.7746	2.50925e-06	0.00037458	7.12	3.255	5.114	0.119	0.141	0.15	0.057	0.037	0.062	0.037	HCN3_HUMAN	Potassium sodium hyperpolarization-activated cyclic nucleotide-gated channel 3	1442	7.91028e-15	P:GO:0006813; P:GO:0006814; P:GO:0042391; P:GO:0098662; F:GO:0005272; F:GO:0005244; P:GO:0071417; P:GO:1901701; F:GO:0005267; P:GO:0071407; C:GO:0005886	P:potassium ion transport; P:sodium ion transport; P:regulation of membrane potential; P:inorganic cation transmembrane transport; F:sodium channel activity; F:voltage-gated ion channel activity; P:cellular response to organonitrogen compound; P:cellular response to oxygen-containing compound; F:potassium channel activity; P:cellular response to organic cyclic compound; C:plasma membrane
	TRINITY_DN40052_c0_g2	-4.29772	3.64247	5.54758e-06	0.000688428	5.314	10.864	3.166	0.187	0.2	0.15	0.194	0.394	0.45	0.414	FBX47_HUMAN	F-box only 47	1737	1.17872e-38
	TRINITY_DN42459_c0_g1	-7.76875	1.71906	3.83877e-06	0.000522588	5.027	0.656	23.221	0	0.067	0	0	0	0	0	DYH12_RAT	Dynein heavy chain axonemal	454	6.23491e-66	F:GO:0016887; F:GO:0005524; F:GO:0003777; C:GO:0005737; C:GO:0005929; C:GO:0030286; P:GO:0007018; C:GO:0005874	F:ATPase activity; F:ATP binding; F:microtubule motor activity; C:cytoplasm; C:cilium; C:dynein complex; P:microtubule-based movement; C:microtubule	EC:3.6.1.3; EC:3.6.1.15	Adenosinetriphosphatase; Nucleoside-triphosphate phosphatase
	TRINITY_DN43815_c0_g3	-7.47685	2.20993	9.3895e-08	2.22446e-05	4.803	1.157	1.635	0	0	0	0.024	0	0	0	KCNH2_RABIT	Potassium voltage-gated channel subfamily H member 2	1643	1.28824e-36	P:GO:0006810	P:transport
	TRINITY_DN40268_c2_g1	-6.26074	1.29711	3.36938e-06	0.000474413	4.293	1.501	4.131	0	0.126	0	0.186	0.123	0	0	POL2_DROME	Retrovirus-related Pol poly from transposon 297 Includes:	1118	1.88275e-38
	TRINITY_DN34164_c0_g2	-7.74634	2.72129	1.70363e-09	6.69777e-07	3.826	5.997	2.174	0	0.037	0	0	0.037	0.018	0.024	CPEB4_MOUSE	Cytoplasmic polyadenylation element-binding 4	1563	3.86271e-127	C:GO:0014069; P:GO:0036294; F:GO:0000900; C:GO:0005783; F:GO:0008135; P:GO:0042149; F:GO:0003730; P:GO:0043524; F:GO:0000166; C:GO:0005634; C:GO:0030425; P:GO:0071230; C:GO:1990124; P:GO:0002931; C:GO:0045211; F:GO:0043022; C:GO:0030054; P:GO:2000766; P:GO:0035235	C:postsynaptic density; P:cellular response to decreased oxygen levels; F:translation repressor activity, nucleic acid binding; C:endoplasmic reticulum; F:translation factor activity, RNA binding; P:cellular response to glucose starvation; F:mRNA 3'-UTR binding; P:negative regulation of neuron apoptotic process; F:nucleotide binding; C:nucleus; C:dendrite; P:cellular response to amino acid stimul…
	TRINITY_DN35904_c0_g1	-5.84404	2.63294	9.21614e-08	2.19957e-05	3.241	6.673	3.522	0.034	0.059	0.128	1.551	0.419	0.794	0.134	CHSTE_DANRE	Carbohydrate sulfotransferase 14	1364	8.08562e-24	F:GO:0019111	F:phenanthrol sulfotransferase activity
	TRINITY_DN41624_c0_g2	-7.85803	3.10481	8.17492e-09	2.77188e-06	2.667	14.639	2.774	0	0.052	0	0.412	0.419	0.079	0	CC172_RAT	Coiled-coil domain-containing 172	1309	4.67342e-08
	TRINITY_DN36484_c4_g2	-8.95101	1.65763	7.05947e-08	1.80362e-05	1.095	3.145	2.044	0	0	0	0	0	0	0.037	HS12A_MOUSE	Heat shock 70 kDa 12A	1488	6.25956e-36	F:GO:0000166; P:GO:0008150; F:GO:0005524; C:GO:0070062; F:GO:0003674	F:nucleotide binding; P:biological_process; F:ATP binding; C:extracellular exosome; F:molecular_function
	TRINITY_DN45590_c0_g1	-9.79577	2.46276	3.58406e-10	1.62638e-07	0.925	1.319	1.392	0	0	0	9.7	7.469	0	0	PAR14_HUMAN	Poly [ADP-ribose] polymerase 14	7420	5.98226e-114	C:GO:0005634; F:GO:0016757; C:GO:0005737; P:GO:0006351; C:GO:0016020; P:GO:0006355; F:GO:0016740; F:GO:0003950	C:nucleus; F:transferase activity, transferring glycosyl groups; C:cytoplasm; P:transcription, DNA-templated; C:membrane; P:regulation of transcription, DNA-templated; F:transferase activity; F:NAD+ ADP-ribosyltransferase activity
	TRINITY_DN35721_c0_g1	-9.68429	2.35571	3.6935e-09	1.36945e-06	0.553	2.482	1.852	0	0	0	25.554	12.856	0	0	POE_DROME	purity of essence	2839	4.45161e-08	P:GO:0007275; P:GO:0007286; F:GO:0005488	P:multicellular organism development; P:spermatid development; F:binding
	TRINITY_DN45742_c0_g12	-15.4509	10.1265	1.61016e-30	1.46863e-25	8328.91	4096.63	6530.01	0	0	0	0	0	0	0	---NA---		460
	TRINITY_DN38087_c0_g2	-14.0402	9.78182	7.93295e-27	2.4786e-22	3024.45	1019.33	5047.49	0.119	0.178	0	0	0	0	0	---NA---		594
	TRINITY_DN39218_c0_g1	-13.3906	7.37982	2.20972e-25	5.03871e-21	442.47	270.91	217.407	0	0	0	0.097	0	0	0	---NA---		894
	TRINITY_DN35106_c0_g4	-14.145	6.76393	5.24764e-23	9.57275e-19	860.796	476.155	711.031	0	0	0	0	0	0	0	---NA---		318
	TRINITY_DN37931_c0_g2	-13.652	6.27194	4.27323e-22	3.89761e-18	372.193	276.213	427.509	0	0	0	0	0	0	0	---NA---		504
	TRINITY_DN44828_c1_g8	-14.8282	7.4462	5.68116e-22	4.71071e-18	1584.04	811.769	322.458	0	0	0	0	0	0	0	---NA---		346
	TRINITY_DN42439_c0_g3	-12.8015	6.89715	9.16189e-22	6.9638e-18	542.227	227.083	439.172	0.153	0	0	0	0	0	0	---NA---		479
	TRINITY_DN44828_c1_g5	-12.9734	8.24683	2.4968e-21	1.75179e-17	191.288	79.643	483.953	0.085	0.015	0	0	0.049	0.035	0	---NA---		1287
	TRINITY_DN36390_c0_g1	-10.1933	7.25674	6.05813e-21	3.94687e-17	165.719	259.351	129.62	0.068	0.149	0	0.436	0.703	0.397	0	---NA---		926
	TRINITY_DN43146_c1_g5	-11.3867	9.4008	1.41037e-20	8.04002e-17	4079.73	1754.25	2624.57	0.221	0.282	0.364	0.485	0	0	0.183	---NA---		388
	TRINITY_DN39629_c0_g2	-13.3532	5.97399	4.02814e-20	2.03645e-16	109.151	121.235	53.721	0	0	0	0.065	0	0.053	0.146	---NA---		778
	TRINITY_DN37931_c0_g1	-13.815	6.4346	4.29404e-20	2.03645e-16	732.888	719.56	198.422	0	0	0	0	0.32	0.203	0	---NA---		318
	TRINITY_DN45204_c0_g3	-10.3914	7.49318	4.79021e-20	2.0798e-16	112.924	16.589	65.906	0.034	0.037	0.021	0.024	0.074	0.009	0.037	---NA---		3876
	TRINITY_DN44385_c0_g4	-12.0822	8.04966	5.94822e-20	2.29791e-16	138.599	42.671	513.462	0.391	0	0.064	0	0.025	0	0.037	---NA---		1929
	TRINITY_DN46157_c2_g2	-15.2596	7.87713	2.20329e-19	7.44305e-16	3121.86	1181.41	242.463	0	0	0	0	0	0	0	---NA---		314
	TRINITY_DN25797_c0_g1	-10.6648	6.23207	6.38156e-19	1.94021e-15	168.992	93.795	87.474	0.102	0	0	0.347	0	0.432	0	---NA---		728
	TRINITY_DN38087_c0_g9	-14.5602	7.17851	1.00236e-18	2.77047e-15	929.16	354.939	3130.77	0	0	0	1.85	0	0	0	---NA---		265
	TRINITY_DN38087_c0_g3	-12.4803	6.59044	1.09693e-18	2.94269e-15	2350.6	755.681	3521.5	0.748	0	0	0	0	0	0	---NA---		217
	TRINITY_DN39027_c0_g7	-11.879	6.82161	1.27741e-18	3.32892e-15	665.47	244.796	172.261	0.17	0	0.278	0	0.16	0.582	0.39	---NA---		446
	TRINITY_DN37781_c1_g1	-10.3544	6.94662	8.56834e-18	1.81748e-14	77.535	22.06	126.585	0.068	0	0.064	0	0	0	0	---NA---		1575
	TRINITY_DN30061_c0_g1	-12.6473	5.27072	2.0067e-17	4.06737e-14	71.722	47.693	126.124	0	0	0	0.089	0	0	0.097	---NA---		585
	TRINITY_DN39824_c0_g2	-9.43817	6.6885	2.48969e-17	4.93663e-14	26.366	12.937	37.458	0.034	0.052	0.043	0.016	0	0	0	---NA---		3667
	TRINITY_DN44828_c1_g3	-11.7115	8.34677	3.03777e-17	5.89521e-14	143.625	36.381	374.266	0.068	0.022	0.15	0.04	0	0.018	0	---NA---		1745
	TRINITY_DN44828_c1_g2	-12.6715	5.29483	3.18837e-17	6.05856e-14	208.759	96.628	83.822	0	0	0	0	0	0	0	---NA---		484
	TRINITY_DN35699_c0_g1	-10.9679	6.51168	3.68978e-17	6.86827e-14	139.226	85.127	311.213	0.102	0	0.364	0.226	0	0	0	---NA---		620
	TRINITY_DN37781_c0_g2	-13.9813	6.60059	5.48863e-17	1.00124e-13	35.739	8.811	104.894	0	0	0	0.073	0	0.018	0	---NA---		1866
	TRINITY_DN45326_c0_g3	-8.18467	6.83026	1.11895e-16	1.92565e-13	99.82	62.294	101.433	0.748	0.134	0.214	0.129	0.049	0.168	0.511	---NA---		1445
	TRINITY_DN46015_c4_g9	-8.81045	8.09593	1.83327e-16	3.04024e-13	277.655	112.58	447.782	0.323	0.2	0.214	0.468	0.924	0.794	0.609	---NA---		1909
	TRINITY_DN71829_c0_g1	-10.63	5.17396	2.82393e-16	4.59947e-13	105.974	60.13	163.173	0	0.104	0	0.121	0	0	0	---NA---		462
	TRINITY_DN38087_c0_g4	-13.1666	5.78795	3.08638e-16	4.93875e-13	642.802	210.611	1492.02	0	0	0	0	0	0	0	---NA---		241
	TRINITY_DN42700_c1_g4	-11.7596	5.66069	4.25323e-16	6.57521e-13	1327.39	301.794	251.273	0	0.215	0	0	0	0.714	0	---NA---		253
	TRINITY_DN30866_c0_g1	-10.1866	4.73792	6.14676e-16	9.19092e-13	54.135	53.704	56.922	0	0.074	0	0	0	0	0	---NA---		597
	TRINITY_DN45326_c0_g2	-10.9302	4.84275	6.39587e-16	9.40915e-13	65.506	32.547	119.384	0	0.03	0	0.057	0	0.132	0	---NA---		750
	TRINITY_DN37979_c0_g1	-12.1161	4.7427	7.63567e-16	1.10548e-12	22.264	9.402	17.82	0	0	0	0.024	0.037	0	0	---NA---		1558
	TRINITY_DN39290_c0_g1	-10.2871	4.83521	8.28202e-16	1.18032e-12	42.498	42.56	29.483	0	0.059	0	0	0	0.053	0	---NA---		1456
	TRINITY_DN45742_c0_g2	-13.1738	5.79497	8.79944e-16	1.23476e-12	2397.16	968.359	228.748	0	0	0	0	0	0	0	---NA---		222
	TRINITY_DN35245_c0_g1	-14.0057	6.6247	9.52004e-16	1.296e-12	2683.2	1033.46	125.063	0	0	0	0	0	0	0	---NA---		249
	TRINITY_DN38087_c0_g5	-13.1798	5.80119	1.54525e-15	2.01347e-12	1061.12	368.688	3137.83	0	0	0	0	0	0	0	---NA---		263
	TRINITY_DN37056_c0_g1	-11.2948	5.46211	1.83784e-15	2.32818e-12	34.963	18.077	68.263	0	0	0.107	0	0.074	0.044	0	---NA---		1144
	TRINITY_DN44548_c0_g4	-12.7985	5.42111	2.42968e-15	3.03577e-12	394.723	98.577	73.194	0	0	0	0.347	0	0	0	---NA---		372
	TRINITY_DN33497_c0_g1	-10.0197	4.5703	2.68264e-15	3.30654e-12	59.161	58.701	75.238	0	0.111	0	0	0	0.97	0	---NA---		512
	TRINITY_DN44694_c0_g3	-10.5762	5.25627	4.75426e-15	5.70574e-12	276.581	95.874	455.879	0	0	0	0	0	0	0	---NA---		299
	TRINITY_DN42439_c0_g1	-12.1287	4.7552	5.01813e-15	5.9442e-12	73.997	31.508	125.793	0	0	0	0.113	0	0	0	---NA---		530
	TRINITY_DN45139_c0_g12	-12.3328	4.95804	6.08778e-15	7.11881e-12	46.525	18.681	107.799	0	0	0	0	0	0	0	---NA---		672
	TRINITY_DN39027_c0_g3	-10.5134	7.27098	7.46172e-15	8.50729e-12	307.113	163.581	754.586	0	0.676	0	0.743	0.419	0.088	0.268	---NA---		596
	TRINITY_DN37878_c8_g3	-11.5261	4.15778	8.99667e-15	1.00072e-11	35.973	29.318	36.623	0	0	0	0	0	0	0	---NA---		628
	TRINITY_DN38087_c0_g11	-11.744	4.37363	1.48338e-14	1.59176e-11	262.192	136.842	351.376	0	0	0	0	0	0	0	---NA---		252
	TRINITY_DN44280_c1_g2	-9.17678	6.36146	1.57254e-14	1.6678e-11	110.554	46.693	400.931	0.204	0.208	0	0.089	0.357	0.079	0.377	---NA---		928
	TRINITY_DN42911_c3_g1	-12.2055	4.83148	1.70695e-14	1.78955e-11	38.491	8.902	45.424	0	0	0	0.17	0.173	0	0.097	---NA---		958
	TRINITY_DN42231_c0_g4	-8.43256	5.67082	1.97792e-14	2.05007e-11	147.536	95.835	71.385	0.51	0.297	0.235	0.775	0.247	0	0	---NA---		827
	TRINITY_DN44651_c0_g7	-8.15184	5.21895	3.86175e-14	3.91367e-11	117.398	66.738	64.697	0.17	0.171	0	0.775	0	0.212	0	---NA---		737
	TRINITY_DN24044_c0_g1	-9.25708	5.01413	4.55622e-14	4.56673e-11	54.698	39.409	35.919	0	0	0	0.105	0	0	0.122	---NA---		814
	TRINITY_DN42672_c0_g2	-7.23059	7.55621	6.55082e-14	6.49457e-11	83.412	53.515	73.768	0.408	0.728	0.514	0.355	0.481	1.464	0.085	---NA---		2447
	TRINITY_DN13438_c0_g1	-12.3944	5.01895	7.12403e-14	6.98691e-11	625.565	282.353	64.332	0	0	0	0	0	0	0	---NA---		268
	TRINITY_DN45331_c0_g5	-10.3104	4.31185	1.15378e-13	1.11953e-10	36.196	27.492	122.941	0	0	0	0	0	0	0	---NA---		589
	TRINITY_DN35661_c1_g1	-6.32444	6.8057	1.19705e-13	1.14929e-10	154.635	124.932	191.282	1.088	1.715	1.263	1.236	1.528	2.566	1.498	---NA---		813
	TRINITY_DN41476_c0_g7	-9.97205	3.8914	1.45761e-13	1.35662e-10	61.807	45.874	102.894	0	0.082	0	0.186	0.247	0.635	0	---NA---		361
	TRINITY_DN20623_c0_g2	-10.4472	5.12606	1.65007e-13	1.52024e-10	108.62	17.856	144.335	0	0	0	0.202	0.136	0	0	---NA---		508
	TRINITY_DN45930_c2_g7	-8.94363	5.28707	2.57278e-13	2.3234e-10	196.75	45.302	203.684	0.136	0.171	0.321	0.444	0.949	0.309	0.134	---NA---		913
	TRINITY_DN38960_c0_g1	-7.65029	6.58741	2.69727e-13	2.41194e-10	55.059	24.217	47.068	0.221	0.015	0.214	0.186	0.69	0.344	0.183	---NA---		2128
	TRINITY_DN43032_c0_g1	-8.66559	7.03951	2.8955e-13	2.56406e-10	105.793	46.836	99.215	0.476	0	0.064	0.428	0.555	0.018	0.244	---NA---		1510
	TRINITY_DN45275_c1_g7	-11.2129	3.84826	3.85911e-13	3.35228e-10	58.885	29.961	25.517	0	0	0	0	0	0	0	---NA---		506
	TRINITY_DN39826_c0_g4	-11.3001	3.9344	4.8157e-13	4.10504e-10	161.532	54.425	137.926	0	0	0	0	0	0	0	---NA---		291
	TRINITY_DN45331_c0_g1	-10.159	4.07044	5.33308e-13	4.50399e-10	14.793	4.815	23.151	0	0.022	0	0.307	0	0	0	---NA---		1532
	TRINITY_DN35245_c0_g3	-13.5775	6.19729	5.39814e-13	4.51711e-10	2312.99	470.885	48.703	0	0	0	0	0	0	0	---NA---		249
	TRINITY_DN29162_c0_g1	-9.63123	4.17278	5.52882e-13	4.5844e-10	88.991	30.624	57.835	0	0.111	0	0.372	0.32	0	0	---NA---		452
	TRINITY_DN45638_c1_g1	-9.03496	4.80877	7.21819e-13	5.77518e-10	30.68	14.36	42.685	0.102	0.015	0.492	0	0	0	0	---NA---		1188
	TRINITY_DN37795_c6_g2	-11.1472	3.78363	8.06485e-13	6.39648e-10	57.652	37.882	108.365	0.017	0	0	0	0	0	0	---NA---		353
	TRINITY_DN44285_c0_g1	-11.5271	4.15884	9.3882e-13	7.38188e-10	135.889	32.859	164.46	0	0	0	0	0	0	0	---NA---		317
	TRINITY_DN41476_c0_g3	-9.17431	5.25973	9.48052e-13	7.39076e-10	64.4	43.015	218.651	0	0.097	0	0	0.136	0	0.097	---NA---		599
	TRINITY_DN38933_c0_g2	-8.92	5.44311	1.02492e-12	7.92226e-10	129.938	65.068	189.829	0	0.111	0.556	0.048	0.481	0	0.11	---NA---		865
	TRINITY_DN45139_c0_g7	-12.5628	5.187	1.04569e-12	7.96271e-10	163.349	24.237	485.849	0	0	0	0	0	0	0	---NA---		320
	TRINITY_DN41553_c0_g1	-10.5888	4.78193	1.04761e-12	7.96271e-10	21.743	12.469	64.41	0	0	0.128	0	0	0	0	---NA---		986
	TRINITY_DN38087_c0_g1	-11.6056	4.2367	1.11116e-12	8.3073e-10	622.727	171.404	965.035	0	0	0	0	0	0	0	---NA---		205
	TRINITY_DN41558_c1_g3	-11.5973	4.22801	1.31406e-12	9.66576e-10	175.06	165.777	28.048	0	0	0	0	0	0	1.644	---NA---		313
	TRINITY_DN35245_c0_g9	-12.8912	5.51312	2.17362e-12	1.54888e-09	1507.76	164.536	77.325	0	0	0	0	0	0	0	---NA---		249
	TRINITY_DN41476_c0_g8	-9.59823	5.28073	2.51225e-12	1.7763e-09	152.414	106.381	22.247	0	0.067	0.428	0	0.247	0	0.049	---NA---		533
	TRINITY_DN45275_c1_g4	-7.10633	7.47442	2.67244e-12	1.87502e-09	169.109	78.473	398.331	0.612	2.369	0.621	5.605	1.837	1.799	2.216	---NA---		908
	TRINITY_DN44385_c0_g1	-11.1415	3.77763	2.8628e-12	1.99325e-09	240.821	80.397	74.298	0	0	0	1.058	0	0	0	---NA---		270
	TRINITY_DN44385_c0_g3	-11.1762	3.8118	3.05722e-12	2.11249e-09	263.223	77.453	83.535	0	0	0	0	0	0	0	---NA---		266
	TRINITY_DN38933_c0_g1	-11.7388	4.36902	3.74017e-12	2.54583e-09	33.741	22.892	172.714	0	0	0	0	0	0	0	---NA---		434
	TRINITY_DN28511_c0_g1	-8.98879	4.96322	3.78085e-12	2.55445e-09	268.43	118.096	552.372	0.782	0.379	0	0.468	0	0	0	---NA---		326
	TRINITY_DN41380_c0_g2	-8.3625	4.66161	4.18951e-12	2.78924e-09	26.366	6.719	14.22	0.102	0.03	0	0.533	0	0.194	0.998	---NA---		1661
	TRINITY_DN45930_c2_g11	-8.19044	6.32024	4.41129e-12	2.91561e-09	98.662	23.892	117.488	0.187	0.267	0	1.357	0.32	2.064	0.414	---NA---		1700
	TRINITY_DN44928_c2_g5	-9.28048	3.82305	5.61656e-12	3.65919e-09	49.512	20.936	67.297	0	0.111	0	0.258	0.629	0	0	---NA---		441
	TRINITY_DN44615_c0_g5	-11.8259	4.45424	5.89428e-12	3.81289e-09	353.426	237.642	25.795	0	0	0	0	0	0	0.694	---NA---		274
	TRINITY_DN46103_c0_g5	-8.99601	4.17265	7.71796e-12	4.92276e-09	98.938	72.56	270.746	0	0.252	0.642	0	0	0	0	---NA---		285
	TRINITY_DN44928_c2_g8	-7.44307	4.25126	9.96011e-12	6.30876e-09	70.181	33.697	70.593	0.221	0.356	0	0.751	0.407	0	1.254	---NA---		563
	TRINITY_DN44928_c2_g7	-7.22319	4.88171	1.31788e-11	8.20161e-09	36.44	77.544	66.575	0.17	0.609	0	1.656	1.319	0.123	0.219	---NA---		669
	TRINITY_DN39642_c0_g3	-6.9426	5.3267	1.40671e-11	8.66934e-09	678.212	160.598	344.87	2.634	3.549	2.696	10.984	1.072	0.326	1.339	---NA---		391
	TRINITY_DN42231_c0_g6	-10.9258	3.5652	1.43575e-11	8.7399e-09	192.553	198.733	87.3	0	0	0	0	0	0	0	---NA---		343
	TRINITY_DN24832_c0_g1	-11.1992	3.83538	1.43733e-11	8.7399e-09	70.224	61.768	295.011	0	0	0	0	0	0	0	---NA---		266
	TRINITY_DN41473_c0_g1	-6.832	4.94798	1.48393e-11	8.96354e-09	1051.15	371.398	928.639	1.92	3.935	1.305	10.895	12.178	11.518	0.755	---NA---		213
	TRINITY_DN42700_c1_g5	-10.338	4.5466	1.51585e-11	9.09611e-09	442.258	73.204	126.185	0	0	0.706	0	0.444	0	0.694	---NA---		274
	TRINITY_DN40955_c1_g2	-8.81001	4.34562	1.8862e-11	1.12445e-08	32.136	43.541	111	0.289	0	0.235	0	0.32	0	0	---NA---		548
	TRINITY_DN45356_c0_g5	-12.558	5.18208	2.07938e-11	1.22362e-08	252.925	6.342	343.662	0	0	0	0	0	0	0	---NA---		359
	TRINITY_DN39307_c0_g1	-7.16516	5.2702	2.16168e-11	1.26389e-08	1719.81	748.41	723.781	2.77	3.349	0	3.239	11.093	0.617	6.77	---NA---		211
	TRINITY_DN39184_c1_g4	-7.38268	6.53483	2.44379e-11	1.40188e-08	887.385	222.944	226.322	0.102	2.02	4.365	3.731	1.405	3.695	3.531	---NA---		644
	TRINITY_DN45742_c0_g6	-11.8569	4.48503	2.53688e-11	1.44618e-08	925.026	1464.42	57.122	0	0	0	0	0	0	0	---NA---		203
	TRINITY_DN43965_c2_g3	-6.83064	4.84876	2.86539e-11	1.61329e-08	28.927	15.809	67.819	0.306	0.215	0.492	0.67	0.357	0.626	0.877	---NA---		830
	TRINITY_DN45139_c0_g4	-9.95716	5.05572	2.98458e-11	1.67008e-08	21.987	13.769	78.099	0	0	0.214	0	0.062	0.035	0.049	---NA---		959
	TRINITY_DN45275_c1_g2	-5.60797	7.19854	3.65502e-11	2.02045e-08	339.015	156.212	493.076	2.243	3.468	2.29	2.988	1.837	2.813	2.07	---NA---		1070
	TRINITY_DN44188_c0_g2	-10.5084	3.15574	3.81416e-11	2.08772e-08	271.948	91.722	221.738	0	0	0	0	0	0	0	---NA---		219
	TRINITY_DN43054_c0_g1	-11.0408	3.67785	4.02923e-11	2.18754e-08	428.485	195.374	52.112	0	0	0	0	0	0	0	---NA---		231
	TRINITY_DN34761_c0_g4	-10.736	3.37892	4.85475e-11	2.58949e-08	108.63	25.9	116.888	0	0	0	0	0	0	0	---NA---		285
	TRINITY_DN34555_c0_g1	-11.3382	3.9718	5.35582e-11	2.82373e-08	19.607	116.128	13.785	0	0	0	0	0	0	0	---NA---		513
	TRINITY_DN40948_c0_g3	-7.02232	6.13439	5.41229e-11	2.8371e-08	54.22	48.623	75.586	0.663	0.267	0	0.428	0.518	0.291	0.122	---NA---		1248
	TRINITY_DN45742_c0_g5	-12.6074	5.2307	5.51738e-11	2.87566e-08	505.521	7.148	171.287	0	0	0	0	0	0	0	---NA---		319
	TRINITY_DN47721_c0_g1	-10.1363	2.79246	1.05196e-10	5.30104e-08	27.131	14.198	15.672	0	0	0	0	0	0	0	---NA---		484
	TRINITY_DN44651_c0_g5	-8.96653	3.70859	1.19294e-10	5.88503e-08	16.493	6.036	42.554	0.085	0.03	0	0	0	0.291	0	---NA---		698
	TRINITY_DN44651_c0_g1	-8.74679	4.66481	1.30651e-10	6.37254e-08	61.637	19.064	33.379	0.306	0	0	0	0.062	0	0.073	---NA---		823
	TRINITY_DN75542_c0_g1	-10.7395	3.38176	1.37623e-10	6.6769e-08	51.956	100.858	12.785	0	0	0	0	0	0	0	---NA---		345
	TRINITY_DN45479_c2_g10	-7.29074	5.90361	1.56401e-10	7.50809e-08	663.95	101.053	72.724	1.24	0.676	1.626	2.148	0.863	0.785	0.609	---NA---		360
	TRINITY_DN35245_c0_g2	-12.293	4.91761	1.63121e-10	7.78967e-08	1029.63	95.543	30.779	0	0	0	0	0	0	0	---NA---		249
	TRINITY_DN36578_c0_g3	-5.64622	4.95687	1.70113e-10	8.08124e-08	32.997	31.326	36.197	0.374	0.364	0.642	0.178	0.357	0.591	0.365	---NA---		982
	TRINITY_DN39826_c0_g3	-10.2307	2.88445	1.9049e-10	9.00236e-08	159.949	49.942	129.342	0	0	0	0	0	0	0	---NA---		236
	TRINITY_DN31287_c0_g2	-9.95856	2.61999	2.00417e-10	9.42268e-08	50.426	28.324	39.023	0	0	0	0	0	0	0	---NA---		312
	TRINITY_DN38784_c0_g1	-12.5016	5.12529	2.22896e-10	1.03726e-07	403.511	4.646	86.439	0	0	0	0	0	0	0	---NA---		357
	TRINITY_DN41428_c0_g1	-7.69451	3.55227	2.35051e-10	1.08828e-07	25.154	8.493	23.865	0.051	0.082	0.171	0.267	0	0	0.061	---NA---		1117
	TRINITY_DN39826_c0_g1	-10.1542	2.81031	2.377e-10	1.09498e-07	239.535	102.957	290.714	0	0	0	0	0	0	0	---NA---		206
	TRINITY_DN41046_c4_g5	-7.65399	4.81255	3.50433e-10	1.59815e-07	221.458	46.53	138.143	0.255	0.572	1.669	0	0	0.168	0.207	---NA---		355
	TRINITY_DN45930_c2_g3	-10.3682	3.01821	3.86508e-10	1.73662e-07	74.167	14.555	38.745	0	0	0	0	0	0	0	---NA---		346
	TRINITY_DN35189_c0_g1	-8.85711	2.78651	4.80158e-10	2.12457e-07	56.356	18.98	18.203	0	0.104	0	1.47	0.234	0	0	---NA---		367
	TRINITY_DN45956_c3_g13	-7.16842	5.08652	5.39187e-10	2.36439e-07	562.716	111.839	612.659	2.787	1.158	0	2.213	0.592	3.246	1.741	---NA---		248
	TRINITY_DN41445_c4_g1	-11.3087	3.9441	5.65976e-10	2.46998e-07	95.527	18.22	381.954	0	0	0	0	0	0	0	---NA---		259
	TRINITY_DN12269_c0_g1	-10.5002	3.14651	6.13218e-10	2.65079e-07	396.859	105.497	57.148	0	0	0	0	0	0	0	---NA---		222
	TRINITY_DN42290_c2_g9	-8.07723	3.72981	6.17383e-10	2.65233e-07	57.79	90.28	13.419	0	0	0.492	0	0	0.097	0.621	---NA---		674
	TRINITY_DN43617_c0_g5	-10.5159	3.16253	7.13933e-10	3.01471e-07	182.85	11.326	58.252	0	0	0	0	0	0	0	---NA---		326
	TRINITY_DN42911_c3_g2	-11.4996	4.13285	8.07032e-10	3.34588e-07	53.624	8.402	262.806	0	0	0	0	0	0	0	---NA---		318
	TRINITY_DN41553_c0_g2	-9.96738	2.62922	8.50361e-10	3.47809e-07	10.043	5.159	19.594	0	0	0	0.057	0	0	0	---NA---		805
	TRINITY_DN46157_c2_g8	-11.7589	4.38725	8.57001e-10	3.4896e-07	429.442	21.014	36.032	0	0	0	0	0	0	0	---NA---		314
	TRINITY_DN46015_c4_g3	-9.80238	2.46929	1.31683e-09	5.29108e-07	17.269	7.349	23.021	0	0	0	0	0	0	0	---NA---		468
	TRINITY_DN32983_c0_g1	-9.52915	2.20597	1.37325e-09	5.4936e-07	38.768	27.7	27.883	0	0	0	0	0	0	0	---NA---		303
	TRINITY_DN40519_c0_g2	-7.75128	3.7732	1.41083e-09	5.6193e-07	7.928	3.639	5.157	0.051	0	0.086	0	0	0	0.037	---NA---		2215
	TRINITY_DN44213_c1_g3	-8.33266	3.35214	1.4437e-09	5.72523e-07	6.716	2.086	7.888	0.068	0	0.043	0.646	0.148	0.159	0.158	---NA---		1727
	TRINITY_DN45930_c2_g9	-9.62942	2.30236	1.74483e-09	6.83029e-07	52.402	22.703	46.485	0	0	0	0.945	0	0	0	---NA---		282
	TRINITY_DN25205_c0_g1	-11.0327	3.67232	1.78176e-09	6.91551e-07	66.324	29.883	448.147	0	0	0	0	0	0	0	---NA---		239
	TRINITY_DN43054_c0_g4	-8.78287	2.95437	1.91567e-09	7.3725e-07	61.01	20.624	17.698	0.238	0	0	0	0	0	0	---NA---		375
	TRINITY_DN43838_c0_g2	-4.80959	5.59865	2.30974e-09	8.85174e-07	53.422	36.998	45.911	1.037	1.99	1.327	4.806	2.009	4.463	3.811	---NA---		1081
	TRINITY_DN42923_c0_g2	-9.48428	2.16318	3.2322e-09	1.21822e-06	10.712	5.107	10.819	0	0	0	0.081	0	0	0	---NA---		593
	TRINITY_DN43054_c0_g3	-9.71294	2.3817	3.31454e-09	1.24411e-06	145.485	58.278	38.832	0	0	0	0	0	0	0	---NA---		236
	TRINITY_DN45139_c0_g6	-9.39051	2.07374	4.60491e-09	1.6936e-06	33.146	85.653	56.139	0	0	0	0	0	0	0	---NA---		242
	TRINITY_DN41473_c0_g2	-4.74214	6.22433	4.637e-09	1.69856e-06	360.047	158.201	429.266	10.791	7.967	12.903	27.59	20.966	16.898	14.623	---NA---		374
	TRINITY_DN42728_c1_g1	-4.40282	7.23283	5.03476e-09	1.82956e-06	54.241	39.929	77.029	3.042	2.079	3.509	6.865	3.611	5.089	4.651	---NA---		3664
	TRINITY_DN43617_c0_g8	-8.85311	3.09013	5.36541e-09	1.94198e-06	47.163	11.332	29.805	0	0	1.156	0	0	0	0	---NA---		517
	TRINITY_DN45483_c1_g4	-8.66759	2.84817	5.45746e-09	1.95974e-06	21.573	17.174	27.422	0.153	0	0	0	0	0	0	---NA---		599
	TRINITY_DN44213_c1_g2	-6.95746	4.39518	5.62723e-09	2.01278e-06	13.507	6.94	17.342	0.425	0.022	0.214	1.034	0.247	0.071	0.085	---NA---		1707
	TRINITY_DN41691_c1_g3	-4.95894	5.98213	5.96459e-09	2.10864e-06	368.144	471.483	190.464	4.605	8.234	4.173	31.596	7.174	12.656	11.847	---NA---		669
	TRINITY_DN44928_c2_g6	-6.71057	4.66898	6.92473e-09	2.42925e-06	199.683	276.265	189.994	0	2.525	0	0.38	1.701	0	1.997	---NA---		280
	TRINITY_DN42032_c2_g6	-6.43852	4.01712	7.13822e-09	2.49455e-06	31.307	26.667	16.794	0.323	0.134	0	0	0.247	0.159	0.28	---NA---		1297
	TRINITY_DN45809_c1_g1	-7.88015	2.44709	7.56448e-09	2.62341e-06	18.279	18.473	6.331	0	0.097	0	0	0	0	0	---NA---		505
	TRINITY_DN39642_c0_g1	-8.18491	4.92805	7.86215e-09	2.69589e-06	464.883	94.25	2030.12	0	1.871	0	25.853	2.071	2.637	3.214	---NA---		207
	TRINITY_DN37294_c0_g1	-6.82029	5.65728	8.03053e-09	2.73308e-06	61.255	22.495	90.04	0.323	0	0.792	0	0	0	0.049	---NA---		1084
	TRINITY_DN46275_c9_g5	-9.03177	4.02874	8.48782e-09	2.85673e-06	323.011	17.167	107.704	0.85	0	0	0	0	0	0	---NA---		273
	TRINITY_DN30198_c0_g1	-8.32646	2.51123	8.73643e-09	2.9296e-06	95.049	37.33	32.405	0.442	0	0	0	0	0	0	---NA---		268
	TRINITY_DN44615_c0_g7	-7.15906	3.16055	9.45567e-09	3.15916e-06	241.597	142.508	166.591	0	0	0	0.614	0	0	0	---NA---		222
	TRINITY_DN42700_c1_g1	-7.39112	2.37638	1.02327e-08	3.39392e-06	63.369	46.316	109.165	0	0.527	0	0	0	0.415	0.475	---NA---		240
	TRINITY_DN44615_c0_g11	-6.92985	3.00765	1.02766e-08	3.39612e-06	93.285	29.929	100.824	0	0.364	0	0	0	0.3	0	---NA---		271
	TRINITY_DN45331_c0_g4	-10.0211	2.6819	1.0344e-08	3.40606e-06	48.598	8.389	87.953	0	0	0	0	0	0	0	---NA---		291
	TRINITY_DN39989_c2_g3	-7.18255	4.40286	1.06728e-08	3.48935e-06	145.134	397.889	1332.91	3.603	0	1.477	13.851	10.921	4.815	3.969	---NA---		219
	TRINITY_DN42769_c2_g3	-4.53415	5.84997	1.07823e-08	3.51232e-06	62.137	41.625	56.513	2.77	2.413	1.412	18.94	14.409	15.434	7.573	---NA---		1085
	TRINITY_DN34320_c0_g2	-6.40897	3.02106	1.10008e-08	3.5581e-06	24.198	22.924	21.873	0	0.304	0	1.365	0.444	0.194	0	---NA---		475
	TRINITY_DN39989_c2_g2	-6.91476	3.85107	1.12111e-08	3.61331e-06	151.946	245.914	266.606	0.663	0	0	4.709	2.502	1.517	1.473	---NA---		237
	TRINITY_DN34761_c0_g2	-10.0357	2.69661	1.1644e-08	3.7396e-06	87.28	20.201	209.145	0	0	0	0	0	0	0	---NA---		231
	TRINITY_DN35106_c0_g3	-13.6036	6.22358	1.19562e-08	3.82639e-06	798.224	0	623.913	0	0	0	0	0	0	0	---NA---		314
	TRINITY_DN37720_c0_g1	-7.09242	3.09817	1.27626e-08	4.07019e-06	6.695	5.322	2.47	0.102	0.052	0	0.032	0.086	0	0.645	---NA---		2503
	TRINITY_DN39307_c0_g9	-10.1584	2.81589	1.33327e-08	4.22249e-06	114.677	19.721	268.615	0	0	0	0.388	0	0	0	---NA---		223
	TRINITY_DN44288_c0_g2	-4.83411	7.41635	1.34449e-08	4.24328e-06	87.153	33.483	154.85	2.991	2.814	1.883	12.535	6.311	8.211	9.631	---NA---		1793
	TRINITY_DN45346_c4_g14	-9.68561	2.35487	1.40575e-08	4.42131e-06	73.837	13.671	22.23	0	0	0	0	0	0	0	---NA---		296
	TRINITY_DN34164_c0_g1	-8.05168	2.00954	1.48203e-08	4.64522e-06	16.047	27.33	6.349	0	0.074	0	0	0	0	0	---NA---		384
	TRINITY_DN46015_c4_g4	-9.21267	1.90481	1.61936e-08	5.0583e-06	57.089	27.193	123.002	0	0	0	0	0	0	0	---NA---		250
	TRINITY_DN42012_c0_g3	-4.98183	7.73509	1.8048e-08	5.58021e-06	211.363	64.692	339.931	5.404	3.69	2.91	2.213	3.427	2.76	4.189	---NA---		1082
	TRINITY_DN43730_c0_g1	-4.96729	6.00782	1.87984e-08	5.79258e-06	49.119	51.683	23.691	0.748	1.106	0.556	1.93	3.131	1.993	1.437	---NA---		1845
	TRINITY_DN45139_c0_g9	-9.9349	2.59476	1.91197e-08	5.8658e-06	215.624	30.487	25.387	0	0	0	0	0	0	0	---NA---		256
	TRINITY_DN44231_c1_g4	-6.85261	5.52129	1.95204e-08	5.95469e-06	480.685	145.316	255.022	0.272	5.005	1.691	1.082	2.675	3.246	0.938	---NA---		515
	TRINITY_DN36435_c0_g1	-6.53753	3.15999	2.06179e-08	6.26852e-06	9.586	3.795	20.281	0.068	0.163	0.128	0.606	0.259	0.265	0.292	---NA---		840
	TRINITY_DN43783_c1_g3	-6.52428	7.56739	2.08547e-08	6.31945e-06	513.151	269.578	300.585	3.008	1.567	1.648	0.953	0.604	0.591	1.339	---NA---		639
	TRINITY_DN39228_c1_g1	-4.39874	6.08185	2.09638e-08	6.33147e-06	120.384	67.44	98.624	2.94	2.658	1.99	9.442	6.976	10.971	7.062	---NA---		1327
	TRINITY_DN45930_c2_g2	-6.89388	3.05929	2.11263e-08	6.3595e-06	67.982	19.805	63.088	0.629	0.497	0	0.242	1.578	0	0	---NA---		319
	TRINITY_DN39989_c2_g6	-6.2789	6.25392	2.42875e-08	7.28705e-06	455.574	663.238	1169.47	7.018	0.163	4.793	35.844	9.836	14.975	17.119	---NA---		554
	TRINITY_DN45137_c0_g6	-5.00792	6.31238	2.5449e-08	7.61051e-06	99.905	37.68	285	4.656	3.987	3.039	8.699	5.571	7.4	6.185	---NA---		707
	TRINITY_DN37504_c0_g1	-10.283	2.93355	2.70446e-08	8.00888e-06	9.511	1.358	2.253	0	0	0	0	0.099	0.265	0.341	---NA---		1829
	TRINITY_DN42911_c3_g4	-7.08813	3.59956	2.75904e-08	8.14407e-06	23.199	5.575	20.864	0	0.275	0.3	0	0.271	0	0	---NA---		919
	TRINITY_DN44627_c1_g3	-9.05931	1.75852	2.86392e-08	8.4264e-06	15.547	20.085	8.123	0	0	0	0	0	0	0	---NA---		373
	TRINITY_DN39707_c0_g12	-5.41021	4.71048	3.01671e-08	8.81905e-06	139.81	32.989	99.259	1.461	1.552	1.198	0.436	0.407	0.362	0.609	---NA---		499
	TRINITY_DN39989_c2_g12	-6.29646	5.3155	3.02759e-08	8.82257e-06	156.219	393.789	754.212	5.302	0	3.959	18.051	11.956	13.106	15.67	---NA---		311
	TRINITY_DN34168_c0_g1	-5.78234	6.22085	3.8423e-08	1.08165e-05	195.751	25.484	190.351	1.563	0.52	4.858	1.01	0.185	0.891	0.974	---NA---		662
	TRINITY_DN33522_c0_g3	-5.68712	3.12197	3.95727e-08	1.11059e-05	19.851	31.722	19.264	0.459	0.386	0	0.105	0	0	0	---NA---		488
	TRINITY_DN45479_c2_g13	-8.95894	3.97307	4.34423e-08	1.20072e-05	299.206	14.548	37.632	0.731	0	0	0	0	0	0	---NA---		293
	TRINITY_DN45653_c1_g1	-9.61249	5.52786	4.74254e-08	1.299e-05	876.142	1.767	400.453	0	0	0.685	0	0	0	1.035	---NA---		275
	TRINITY_DN38383_c0_g1	-5.93937	3.36894	4.84289e-08	1.31464e-05	24.952	5.647	13.063	0.374	0.089	0.15	0.42	0	0.176	0.767	---NA---		1068
	TRINITY_DN44093_c0_g1	-4.84623	3.81398	5.08683e-08	1.36864e-05	34.102	43.814	75.612	1.359	1.337	1.412	11.461	11.29	5.741	9.254	---NA---		583
	TRINITY_DN45446_c0_g8	-10.3411	2.98929	5.3097e-08	1.42023e-05	314.403	76.193	8.645	0	0	0	0	0	0	0	---NA---		233
	TRINITY_DN31102_c0_g2	-7.62927	2.62959	5.73568e-08	1.51638e-05	43.476	12.014	19.69	0.442	0	0	0	0	0	0	---NA---		383
	TRINITY_DN38087_c0_g7	-10.0044	2.66603	6.01573e-08	1.58444e-05	66.111	4.548	115.105	0	0	0	0	0	0	0	---NA---		265
	TRINITY_DN43639_c1_g2	-4.63704	5.07803	6.09364e-08	1.59713e-05	37.599	25.958	99.467	1.733	2.666	2.803	3.949	2.576	4.383	2.593	---NA---		704
	TRINITY_DN42290_c2_g12	-7.21898	4.70911	6.31128e-08	1.64943e-05	30.457	221.638	10.61	1.003	0.134	0	0.065	0.247	0.141	0	---NA---		708
	TRINITY_DN41793_c2_g3	-9.80575	2.4707	6.34707e-08	1.65405e-05	34.517	2.021	14.559	0	0	0	0	2.095	2.981	0	---NA---		445
	TRINITY_DN34327_c0_g3	-9.34969	2.03559	6.41427e-08	1.6584e-05	104.241	19.994	120.801	0	0	0	0	0	0	0	---NA---		239
	TRINITY_DN44627_c1_g9	-7.93349	2.14061	6.41831e-08	1.6584e-05	61.531	16.465	47.929	0.442	0	0	0	0	0	0	---NA---		267
	TRINITY_DN45137_c0_g14	-7.43387	3.91565	6.5721e-08	1.69334e-05	991.382	253.178	202.675	0	0	0	0	0	0	0	---NA---		206
	TRINITY_DN42262_c2_g2	-7.72258	1.93452	6.73451e-08	1.72543e-05	8.991	4.704	10.732	0.119	0	0	0	0	0	0	---NA---		560
	TRINITY_DN45887_c1_g7	-6.49574	3.85687	7.09971e-08	1.80884e-05	144.05	60.345	32.248	1.173	0.936	0	0.67	0.296	1.041	2.886	---NA---		371
	TRINITY_DN39657_c0_g1	-8.9204	1.62845	7.22548e-08	1.83575e-05	6.344	3.132	4.922	0	0	0	0	0	0	0.913	---NA---		754
	TRINITY_DN41473_c0_g12	-9.01087	1.71505	7.283e-08	1.84523e-05	33.986	22.437	68.176	0	0	0	1.179	0	0	0	---NA---		245
	TRINITY_DN34710_c0_g1	-7.56522	4.58962	7.64471e-08	1.92355e-05	41.903	9.35	162.564	0	0.78	0.621	0.105	0	0	0	---NA---		598
	TRINITY_DN39290_c1_g1	-6.65233	3.22465	7.67648e-08	1.92355e-05	3.783	2.995	3.409	0.068	0.007	0.3	0.016	0	0	0	---NA---		2735
	TRINITY_DN30679_c0_g3	-9.3837	2.06965	7.92812e-08	1.97363e-05	34.453	13.593	101.642	0	0	0	0	0	0	0	---NA---		249
	TRINITY_DN39989_c2_g15	-6.97352	2.16752	7.94126e-08	1.97363e-05	118.014	188.545	41.093	0	0	0	0	1.874	1.808	0	---NA---		213
	TRINITY_DN36785_c0_g2	-4.71915	4.77815	8.20553e-08	2.03377e-05	37.344	25.926	26.917	1.139	1.522	0.385	3.328	0.937	1.605	1.607	---NA---		983
	TRINITY_DN46292_c4_g9	-6.04486	4.07716	8.32056e-08	2.05444e-05	46.876	15.952	34.24	0.833	0.483	0.984	0.525	0.703	0.767	0.268	---NA---		666
	TRINITY_DN43617_c0_g6	-10.5744	3.22003	8.3408e-08	2.05444e-05	183.679	2.261	129.942	0	0	0	0	0	0	0	---NA---		255
	TRINITY_DN43223_c1_g2	-7.58254	1.56768	8.3887e-08	2.05444e-05	77.259	31.657	50.956	0	0.215	0	1.163	0	0	0	---NA---		226
	TRINITY_DN44221_c2_g2	-5.01249	4.32133	8.40156e-08	2.05444e-05	333.489	403.321	147.918	1.597	5.16	4.772	3.392	2.095	0.035	0.95	---NA---		240
	TRINITY_DN39165_c1_g1	-7.07331	3.76581	8.50633e-08	2.06458e-05	29.405	3.697	63.792	0.408	0.215	0.214	0.097	0	0	0.11	---NA---		532
	TRINITY_DN45845_c0_g5	-9.08843	1.78663	8.71711e-08	2.10341e-05	9.936	47.33	15.228	0	0	0	0	0	2.364	0	---NA---		301
	TRINITY_DN42691_c0_g1	-5.42683	3.90642	9.23476e-08	2.19957e-05	20.468	5.491	23.821	0.527	0.394	0.321	0.137	0.838	0.644	0.377	---NA---		928
	TRINITY_DN37743_c0_g11	-14.4518	7.06985	9.3022e-08	2.20952e-05	3082.9	0	61.609	0	0	0	0	0	0	0	---NA---		289
	TRINITY_DN43960_c0_g2	-6.35422	3.95627	1.05079e-07	2.45751e-05	22.859	6.706	49.295	0.272	0.356	1.498	0	0.518	0	0	---NA---		891
	TRINITY_DN46275_c7_g13	-9.11417	1.80871	1.06139e-07	2.47594e-05	76.728	21.306	18.464	0	0	0	0	0	0	0	---NA---		256
	TRINITY_DN45483_c1_g2	-9.50842	2.18735	1.06453e-07	2.47694e-05	41.467	4.509	55.122	0	0	0	0	0	0	0	---NA---		291
	TRINITY_DN42231_c0_g1	-12.4453	5.06914	1.13288e-07	2.62239e-05	184.859	0	52.365	0	0	0	0	0.493	0	0	---NA---		531
	TRINITY_DN45346_c4_g19	-10.0212	2.67792	1.14237e-07	2.63121e-05	110.363	5.081	19.099	0	0	0	0	0	0	0	---NA---		299
	TRINITY_DN43223_c1_g6	-8.70221	2.98149	1.21124e-07	2.76885e-05	46.759	6.699	80.517	0	0	0.685	0	0	0	0	---NA---		344
	TRINITY_DN44172_c0_g1	-4.38742	6.85788	1.23726e-07	2.82126e-05	31.69	13.021	62.592	1.563	1.574	0.984	4.943	3.464	2.955	2.009	---NA---		2800
	TRINITY_DN45346_c4_g5	-7.90708	2.44982	1.26989e-07	2.88843e-05	87.461	12.632	17.055	0	0.26	0	0	0	0	0	---NA---		296
	TRINITY_DN43257_c1_g3	-5.55833	3.83731	1.32753e-07	3.01204e-05	23.018	29.584	3.296	0.187	0.416	0.77	0.113	0.777	0.732	0.402	---NA---		1469
	TRINITY_DN45236_c7_g8	-8.6891	1.41306	1.4362e-07	3.21858e-05	19.798	28.005	22.917	0	0	0	0	0	0	0	---NA---		273
	TRINITY_DN33726_c0_g1	-8.88325	1.59221	1.46124e-07	3.25867e-05	71.01	79.104	20.551	0	0	0	0	0	0.6	0	---NA---		226
	TRINITY_DN38119_c1_g1	-5.25744	5.30723	1.48363e-07	3.30054e-05	83.635	49.883	34.64	0.374	0.297	0.877	3.497	0.333	2.478	1.875	---NA---		970
	TRINITY_DN45284_c1_g5	-9.13518	1.83111	1.50981e-07	3.3506e-05	9.745	1.663	9.697	0	0	0	0	0	0	0	---NA---		587
	TRINITY_DN46205_c8_g1	-6.33172	2.79285	1.53914e-07	3.40739e-05	15.186	13.099	7.697	0.136	0	0	0	0	2.311	0.84	---NA---		733
	TRINITY_DN45915_c1_g3	-12.9131	5.53633	1.54972e-07	3.42253e-05	143.296	0	1670.95	0	0	0	6.687	1.553	0	1.157	---NA---		245
	TRINITY_DN36084_c0_g1	-4.15632	7.11853	1.58746e-07	3.49695e-05	119.81	104.666	308.987	6.015	6.356	6.248	13.52	9.331	12.056	12.237	---NA---		928
	TRINITY_DN45346_c4_g26	-9.25399	1.94138	1.59109e-07	3.49695e-05	86.058	9.597	29.065	0	0	0	0	0	0	0	---NA---		257
	TRINITY_DN37107_c0_g3	-4.02916	6.57213	1.61554e-07	3.54215e-05	70.936	39.675	109.782	3.552	3.564	4.301	4.531	3.476	5.08	3.872	---NA---		1240
	TRINITY_DN42274_c3_g2	-6.85079	2.42705	1.63949e-07	3.58604e-05	5.834	1.04	1.392	0	0.015	0.043	0	0.197	0.168	0.012	---NA---		2461
	TRINITY_DN41894_c1_g5	-4.22341	5.88298	1.71339e-07	3.73872e-05	86.292	67.765	62.47	3.076	3.156	1.562	0.557	2.699	1.464	1.181	---NA---		841
	TRINITY_DN41757_c0_g4	-10.0854	2.74189	1.74107e-07	3.79005e-05	24.91	157.349	3.957	0	0	0	0	0	0	0	---NA---		277
	TRINITY_DN36715_c0_g1	-7.48422	2.43699	1.84511e-07	4.00696e-05	4.612	0.533	5.966	0	0.037	0	0	0.037	0	0	---NA---		1368
	TRINITY_DN39307_c0_g5	-9.16477	1.86044	1.96789e-07	4.24329e-05	90.267	16.062	123.515	0	0	0	0.759	0	0	0.986	---NA---		218
	TRINITY_DN45543_c3_g1	-6.51582	4.15659	2.04989e-07	4.38897e-05	513.13	115.647	261.562	0	0.408	1.049	0	0	2.743	0	---NA---		232
	TRINITY_DN45956_c3_g10	-5.15412	4.8807	2.12185e-07	4.5324e-05	239.386	48.389	57.531	2.515	1.693	1.134	3.546	0.752	8.846	5.175	---NA---		1080
	TRINITY_DN35151_c0_g1	-9.09336	1.79006	2.23842e-07	4.74806e-05	14.974	2.573	5.749	0	0	0	0.283	0	0	0.085	---NA---		657
	TRINITY_DN42700_c1_g13	-7.31546	3.16378	2.28164e-07	4.8276e-05	122.148	15.133	237.924	0	1.329	0	3.392	2.576	0	0	---NA---		240
	TRINITY_DN30337_c0_g3	-9.66043	2.32812	2.28651e-07	4.8276e-05	30.096	3.483	2.67	0	0	0	0	0	0	0	---NA---		516
	TRINITY_DN38832_c1_g2	-6.65757	2.406	2.40572e-07	5.0559e-05	4.474	0.988	4.331	0.034	0.015	0.064	0	0.099	0.044	0.085	---NA---		1487
	TRINITY_DN43792_c3_g3	-6.38639	6.56691	2.51159e-07	5.25418e-05	323.723	139.734	58.209	0.629	0.609	0.364	0.073	0.468	0.503	0.402	---NA---		642
	TRINITY_DN41611_c0_g4	-7.7869	1.74574	2.54511e-07	5.29249e-05	4.113	2.229	0.522	0	0.015	0	0	0	0.026	0	---NA---		1356
	TRINITY_DN45356_c0_g16	-9.14709	1.84245	2.54567e-07	5.29249e-05	104.55	11.897	89.483	0	0	0	0	0	0	0	---NA---		223
	TRINITY_DN23066_c0_g1	-12.5752	5.19794	2.54731e-07	5.29249e-05	375.817	0	32.744	0	0	0	0	0	0	0	---NA---		403
	TRINITY_DN44928_c2_g12	-10.242	4.23476	2.70256e-07	5.58959e-05	350.992	0	682.105	0	0	0	2.326	0	0	0	---NA---		226
	TRINITY_DN41950_c2_g4	-5.13511	2.81065	2.77003e-07	5.70326e-05	49.48	15.517	26.952	0.476	0.765	0.728	0	0.123	8.22	0	---NA---		364
	TRINITY_DN46061_c2_g4	-4.75787	4.25813	2.89342e-07	5.93053e-05	632.069	297.798	1002.78	15.209	8.68	11.384	53.661	6.915	30.515	7.732	---NA---		201
	TRINITY_DN42650_c2_g10	-8.9762	2.86364	2.91072e-07	5.93929e-05	126.059	14.47	2.548	0	0.089	0	0	0	0	0	---NA---		333
	TRINITY_DN35726_c0_g1	-6.33335	4.06623	2.99456e-07	6.09674e-05	98.301	40.046	44.816	0	1.366	0	0	1.923	0.406	0	---NA---		475
	TRINITY_DN45742_c0_g1	-8.63663	1.36377	3.06782e-07	6.20434e-05	110.575	46.725	64.888	0	0	0	0	0	0	0	---NA---		207
	TRINITY_DN39183_c2_g2	-7.29799	1.30164	3.30799e-07	6.66053e-05	41.488	28.031	21.412	0	0.171	0	0	0	0	0	---NA---		247
	TRINITY_DN45887_c1_g8	-5.70495	4.25804	3.53354e-07	7.09899e-05	61.775	14.12	190.638	1.835	1.136	0.514	2.681	2.625	1.87	2.533	---NA---		574
	TRINITY_DN45032_c0_g1	-4.45505	7.09637	3.96943e-07	7.90506e-05	96.409	28.259	99.633	2.226	3.171	2.033	6.292	3.846	8.387	7.233	---NA---		1883
	TRINITY_DN35674_c0_g1	-6.1704	2.70033	4.16362e-07	8.27373e-05	19.692	3.821	7.34	0	0.238	0	0.331	0	0.229	0.158	---NA---		689
	TRINITY_DN34761_c0_g1	-11.3883	4.02191	4.21795e-07	8.34533e-05	354.754	0	364.152	0	0	0	0	0	0	0	---NA---		238
	TRINITY_DN42162_c0_g1	-4.50347	5.08516	4.29201e-07	8.47346e-05	22.338	12.079	35.771	0.986	0.653	0.492	0.081	0.715	0.282	0.438	---NA---		1455
	TRINITY_DN46157_c2_g1	-11.774	4.40203	4.35147e-07	8.57231e-05	1977.25	0	343.435	0	0	0	0	0	0	0	---NA---		202
	TRINITY_DN45956_c3_g5	-5.234	3.84533	4.432e-07	8.71213e-05	64.432	9.285	72.585	0.782	2.138	2.418	2.867	1.011	1.685	1.729	---NA---		437
	TRINITY_DN42841_c0_g1	-8.48898	1.22839	4.4568e-07	8.72328e-05	13.071	16.459	13.759	0	0	0	0.25	0.333	0	1.863	---NA---		311
	TRINITY_DN45346_c4_g25	-6.44939	6.41991	4.47412e-07	8.73843e-05	1286.07	267.194	4814.39	4.163	3.141	4.066	10.895	8.628	1.261	2.046	---NA---		212
	TRINITY_DN45137_c0_g1	-3.95912	6.22098	4.75189e-07	9.22169e-05	149.917	63.269	180.95	12.813	13.491	8.495	15.362	15.395	18.221	16.523	---NA---		707
	TRINITY_DN35460_c0_g1	-6.07566	2.98	5.20903e-07	9.98457e-05	17.928	1.975	20.508	0.238	0.052	0.086	0	1.331	0	1.692	---NA---		1185
	TRINITY_DN39989_c2_g9	-5.90169	5.32891	5.21067e-07	9.98457e-05	124.56	312.067	99.998	0.918	0	5.671	17.559	5.596	8.617	7.33	---NA---		374
	TRINITY_DN42061_c0_g3	-4.65249	4.50378	5.23511e-07	9.98942e-05	30.383	9.298	14.141	0.85	0.898	0.663	0.751	0.407	0.388	0.122	---NA---		1254
	TRINITY_DN32174_c0_g1	-5.74883	2.05031	5.80561e-07	0.000109861	4.463	1.566	3.566	0.102	0.045	0	0.097	0.173	0	0.195	---NA---		1218
	TRINITY_DN45139_c0_g8	-9.7648	2.43604	5.88239e-07	0.000111083	70.468	3.242	177.619	0	0	0	0	0	0	0	---NA---		233
	TRINITY_DN41835_c0_g2	-4.35582	6.44511	6.17235e-07	0.000115839	25.176	7.849	60.305	1.071	1.656	1.712	0.323	1.22	0.688	0.755	---NA---		2569
	TRINITY_DN45346_c4_g13	-7.8639	2.39447	6.55406e-07	0.000121503	81.595	3.925	22.899	0	0.245	0	0	0	0	0	---NA---		299
	TRINITY_DN45954_c0_g1	-8.74929	1.46921	7.46533e-07	0.000136729	30.255	5.686	29.031	0	0	0	0	0	0	0	---NA---		283
	TRINITY_DN43617_c0_g7	-11.2819	3.91504	7.56623e-07	0.000137748	269.419	0	84.343	0	0	0	0	0	0	0	---NA---		288
	TRINITY_DN40127_c0_g2	-8.42355	1.16978	8.01754e-07	0.000144492	16.185	16.829	26.813	0	0	0	0	0	0	1.084	---NA---		270
	TRINITY_DN40583_c1_g7	-9.28092	4.33921	8.38164e-07	0.00015049	438.241	2.06	51.451	0.782	0	0	0.759	0	0	0	---NA---		285
	TRINITY_DN46292_c4_g6	-5.86385	2.34804	8.97004e-07	0.000159796	177.568	129.052	188.351	0.918	0	0	4.983	0	5.636	3.032	---NA---		203
	TRINITY_DN41473_c0_g7	-4.61816	4.18008	9.26849e-07	0.000164471	227.261	169.793	51.182	2.005	4.797	3.295	18.382	11.734	13.732	4.018	---NA---		281
	TRINITY_DN45775_c2_g8	-6.28702	2.23723	9.31588e-07	0.000164991	12.625	4.308	26.282	0	0.29	0.278	0	1.812	0	0	---NA---		445
	TRINITY_DN30177_c0_g2	-11.7784	4.40587	1.03485e-06	0.000181517	164.072	0	12.619	0	0	0	0	0	0	0	---NA---		475
	TRINITY_DN41991_c0_g2	-5.72214	2.51655	1.14134e-06	0.000197536	17.673	11.683	4.175	0	0.446	0	0.081	0.173	0.071	0.146	---NA---		615
	TRINITY_DN40473_c0_g1	-6.39151	1.60668	1.1556e-06	0.000198962	4.145	2.248	1.974	0.051	0.037	0	0	0	0.106	0	---NA---		1041
	TRINITY_DN43317_c1_g1	-6.60874	5.0546	1.17442e-06	0.000201226	11.116	52.963	2.096	0.136	0.497	0.043	10.807	6.952	0	5.784	---NA---		1750
	TRINITY_DN46061_c2_g1	-4.28664	3.89825	1.19787e-06	0.000203839	194.997	113.295	88.466	4.248	3.935	3.103	30.723	4.474	7.638	5.491	---NA---		272
	TRINITY_DN35336_c0_g2	-11.0532	3.68906	1.201e-06	0.000203992	24.995	0	7.375	0	0	0	0	0	0	0	---NA---		1153
	TRINITY_DN41476_c0_g2	-10.1176	4.54885	1.20918e-06	0.000204619	138.716	0	24.534	0	0.067	0	0	0	0	0.049	---NA---		533
	TRINITY_DN45405_c1_g5	-5.80567	2.58824	1.21707e-06	0.000205573	18.417	7.342	39.91	0.51	0.327	0.663	0	0	0.388	0	---NA---		403
	TRINITY_DN41473_c0_g4	-8.30359	2.53661	1.26885e-06	0.000213527	141.638	3.574	49.773	0.493	0	0	1.478	0.604	2.152	0	---NA---		255
	TRINITY_DN34354_c1_g2	-6.87948	1.92661	1.27258e-06	0.000213761	2.03	0.669	2.313	0.051	0	0	0	0.025	0	0	---NA---		2042
	TRINITY_DN45356_c0_g18	-10.6287	3.26979	1.27606e-06	0.000213952	562.525	79.649	1.009	0	0	0	0	0	0	0	---NA---		220
	TRINITY_DN45956_c3_g8	-8.66235	1.38844	1.31907e-06	0.00021995	49.947	8.291	44.407	0	0	0	0	0.629	0	0	---NA---		242
	TRINITY_DN46015_c4_g2	-6.63445	3.71764	1.33069e-06	0.000221079	46.111	14.198	22.943	0.561	0	1.305	0	0	0.044	0	---NA---		852
	TRINITY_DN27080_c0_g1	-12.1019	7.17255	1.33558e-06	0.000221488	995.07	0	9.184	0	0	0	0	0	0	0	---NA---		536
	TRINITY_DN36110_c0_g3	-4.92867	3.14798	1.34028e-06	0.000221552	11.371	17.375	4.088	0.187	0.26	0.235	4.636	1.763	3.537	5.138	---NA---		873
	TRINITY_DN44741_c1_g5	-6.71136	1.33745	1.39743e-06	0.000229657	21.807	20.481	13.611	0	0.238	0	0	0	0	0.621	---NA---		290
	TRINITY_DN42292_c0_g4	-6.77107	2.91354	1.42371e-06	0.000232718	4.23	10.793	0.791	0	0.119	0	0.202	0.53	2.417	3.044	---NA---		1390
	TRINITY_DN41741_c4_g2	-4.70356	4.32966	1.42994e-06	0.000233318	22.104	18.759	5.427	0.357	0.921	0.235	3.279	1.294	2.284	0.877	---NA---		1406
	TRINITY_DN35045_c1_g5	-8.60561	1.333	1.59168e-06	0.000256044	19.543	3.457	8.071	0	0	0	0	0	0	0	---NA---		374
	TRINITY_DN40257_c2_g3	-10.6388	3.28278	1.63987e-06	0.000262869	17.577	0	18.011	0	0	0	0.452	0.123	0.079	0.207	---NA---		1055
	TRINITY_DN41065_c3_g2	-12.9647	5.58574	1.69156e-06	0.000269239	618.997	0	2.922	0	0	0	0	0	0	0	---NA---		372
	TRINITY_DN19924_c0_g1	-8.44645	1.18772	1.74168e-06	0.000275797	2.859	6.303	1.522	0	0	0	0	0	0	0	---NA---		694
	TRINITY_DN44920_c1_g5	-5.97683	2.18451	1.74855e-06	0.000276404	86.653	54.419	130.777	0	2.072	0	7.964	0	6.87	1.169	---NA---		221
	TRINITY_DN35542_c0_g1	-4.48565	4.54173	1.79054e-06	0.000282552	13.645	5.543	17.472	0.51	0.527	0.107	1.09	1.085	1.305	0.962	---NA---		1705
	TRINITY_DN45930_c2_g6	-9.22018	1.91564	1.79437e-06	0.000282667	98.556	6.03	215.564	0	0	0	0	0	0	0	---NA---		206
	TRINITY_DN36861_c0_g1	-4.53229	8.01721	1.80238e-06	0.000283439	1186.04	685.304	397.096	12.762	16.157	12.518	27.994	18.883	26.388	29.551	---NA---		497
	TRINITY_DN44651_c0_g3	-6.92391	3.20137	1.84493e-06	0.000289134	16.642	13.762	30.587	0	0	0.813	0.267	0	0.776	0	---NA---		558
	TRINITY_DN39707_c0_g1	-6.1672	1.72901	1.86992e-06	0.000292548	182.319	66.115	79.099	0	1.463	0	0.832	0	0.706	0	---NA---		203
	TRINITY_DN39577_c0_g1	-10.4976	3.14532	1.98792e-06	0.000309231	53.337	0	50.512	0	0.037	0	0.162	0	0.071	0	---NA---		392
	TRINITY_DN41473_c0_g9	-6.06297	3.94332	2.02923e-06	0.000314771	216.294	68.61	38.362	0.697	0.23	0	0.856	1.479	1.173	0	---NA---		300
	TRINITY_DN39792_c5_g6	-6.1903	1.42278	2.06969e-06	0.000320503	2.295	1.969	2.705	0.051	0.03	0	0.145	0.099	0.132	0.134	---NA---		1082
	TRINITY_DN39509_c4_g6	-11.3025	3.93978	2.11129e-06	0.00032639	32.445	0	414.516	0	0	0	0	0	0	0	---NA---		267
	TRINITY_DN41002_c0_g5	-9.62036	3.86627	2.12616e-06	0.000328022	79.735	0	55.495	0.187	0	0	0.121	0.16	0	0.134	---NA---		450
	TRINITY_DN41002_c0_g6	-9.58701	3.83341	2.26854e-06	0.000347754	87.514	0	70.611	0.17	0	0	0	0	0	0.146	---NA---		445
	TRINITY_DN72005_c0_g2	-12.297	4.92084	2.34242e-06	0.000355974	195.464	0	2.079	0	0	0	0	0	0	0	---NA---		555
	TRINITY_DN42889_c5_g3	-7.13046	3.86022	2.43135e-06	0.000365946	25.08	0.104	22.256	0.068	0.126	0	0.129	0.308	0.229	0.11	---NA---		936
	TRINITY_DN44920_c1_g3	-4.06787	3.81976	2.4755e-06	0.000370756	14.368	16.862	25.63	1.427	1.923	0.856	1.712	1.738	4.136	1.084	---NA---		1616
	TRINITY_DN43196_c0_g1	-10.371	3.02278	2.54916e-06	0.000379917	23.879	0	33.579	0	0	0	0	2.33	0	0	---NA---		568
	TRINITY_DN43223_c1_g9	-5.83755	2.29967	2.58871e-06	0.000384555	91.786	30.923	26.943	1.41	0.794	0	0	1.516	0.494	0	---NA---		262
	TRINITY_DN39707_c0_g7	-7.83316	1.7709	2.67927e-06	0.000394791	36.653	0.988	11.35	0	0.082	0	0	0.259	0	0	---NA---		347
	TRINITY_DN46061_c2_g14	-5.68474	3.41618	2.71546e-06	0.00039948	311.279	216.024	81.352	0.697	0.661	0	4.83	2.317	0.997	0	---NA---		226
	TRINITY_DN22871_c0_g3	-8.28706	1.04261	2.72032e-06	0.00039955	35.941	12.632	18.316	0	0	0	0	0	0	0	---NA---		254
	TRINITY_DN44615_c0_g6	-8.54867	3.57843	2.74259e-06	0.000402173	336.061	1.923	8.288	0	0.141	0	0	0	0	0	---NA---		268
	TRINITY_DN45100_c0_g21	-6.81215	2.06406	2.84902e-06	0.00041644	26.27	21.852	1.235	0	0.275	0	0	0	0	0	---NA---		390
	TRINITY_DN44702_c0_g4	-6.11316	1.86003	2.85917e-06	0.000416607	74.645	16.062	39.189	0	1.017	0	0	1.159	0.75	0	---NA---		249
	TRINITY_DN45446_c0_g6	-7.60518	1.55912	2.91798e-06	0.000423142	70.989	31.176	2.974	0	0.163	0	0	0	0	0	---NA---		251
	TRINITY_DN3974_c0_g1	-11.3479	3.97905	3.02157e-06	0.000436072	536.063	0	24.482	0	0	0	0.42	0	0	0	---NA---		253
	TRINITY_DN44928_c2_g1	-4.45324	3.79492	3.03339e-06	0.000437086	53.093	36.777	87.866	2.277	1.871	0.621	177.055	1.652	2.478	1.291	---NA---		521
	TRINITY_DN13701_c0_g2	-10.5079	3.15266	3.2084e-06	0.00045868	81.744	0	21.795	0	0	0	0	0	0	0	---NA---		392
	TRINITY_DN36800_c0_g4	-7.45835	1.71584	3.26595e-06	0.000464722	75.123	7.706	22.029	0.493	0	0	0.8	0	0	0	---NA---		257
	TRINITY_DN44186_c0_g8	-8.15496	0.924338	3.29404e-06	0.000467262	17.652	25.439	12.289	0	0	0	0	0	0.256	0	---NA---		263
	TRINITY_DN39707_c0_g11	-6.99267	1.0151	3.37316e-06	0.000474413	27.875	8.038	20.751	0.238	0.149	0	0	0	0	0.377	---NA---		264
	TRINITY_DN30933_c0_g1	-8.1119	0.887525	3.41908e-06	0.000478305	3.209	3.229	4.209	0	0	0	0	0	0	0	---NA---		582
	TRINITY_DN22239_c0_g1	-6.72502	2.73775	3.42625e-06	0.000478573	17.482	2.463	88.727	0.272	0.505	0	0	0	0	0.645	---NA---		347
	TRINITY_DN40194_c1_g6	-6.3751	3.49643	3.44973e-06	0.000481117	98.067	21.053	13.515	0.204	0	0	0.153	0	0	0	---NA---		394
	TRINITY_DN41933_c2_g1	-6.15491	1.38968	3.49183e-06	0.000486244	7.556	3.879	6.688	0.17	0.067	0	0.21	0.431	0.397	0.158	---NA---		520
	TRINITY_DN44281_c1_g1	-4.33934	4.31371	3.64785e-06	0.000501085	23.305	9.812	5.357	0.34	0.535	1.006	0.323	0.653	0.053	0.426	---NA---		1499
	TRINITY_DN38832_c1_g1	-8.71945	1.43492	3.8496e-06	0.000523281	78.747	8.785	11.176	0	0	0	0	0	0	0	---NA---		248
	TRINITY_DN46292_c4_g10	-4.83425	2.29723	3.86169e-06	0.000524144	58.268	52.749	14.263	0.578	1.173	0.963	8.747	0.666	3.369	3.628	---NA---		322
	TRINITY_DN39336_c0_g1	-3.61016	5.00545	4.22449e-06	0.000568312	18.98	12.04	24.943	2.039	1.752	1.284	0.299	0.85	0.741	1.485	---NA---		1517
	TRINITY_DN45203_c0_g3	-4.99775	2.70005	4.44577e-06	0.000589387	36.1	43.346	7.053	0.867	0.282	1.07	0.961	0.419	0	0.633	---NA---		388
	TRINITY_DN44384_c0_g5	-3.98125	5.72225	4.47005e-06	0.000590144	271.47	163.074	213.268	8.344	8.012	3.788	1.72	3.833	3.907	2.642	---NA---		379
	TRINITY_DN41319_c0_g1	-4.33744	3.65822	4.48383e-06	0.000590144	21.987	9.383	41.085	1.376	1.314	0.942	0.808	1.257	1.341	1.303	---NA---		595
	TRINITY_DN32089_c0_g2	-10.0679	2.72501	4.49395e-06	0.000590624	22.997	0	8.671	0	0	0	0	0	0	0	---NA---		897
	TRINITY_DN42650_c2_g1	-6.08966	1.5408	4.52361e-06	0.000592814	30.712	14.795	6.314	0	0.2	0	2.189	0	0	1.035	---NA---		316
	TRINITY_DN44863_c0_g2	-4.72876	3.42309	4.56612e-06	0.000596	20.553	9.35	3.366	0.493	0.26	0.535	0.339	0.431	0.459	0.731	---NA---		1121
	TRINITY_DN39989_c2_g4	-7.1516	5.13348	4.60041e-06	0.000599434	100.256	231.222	27.256	0	0	0	1.615	0.173	0.229	1.193	---NA---		436
	TRINITY_DN42737_c0_g4	-4.04042	4.06576	4.61633e-06	0.00060065	23.22	17.921	31.901	1.512	1.812	1.455	0.743	1.208	1.614	0.353	---NA---		722
	TRINITY_DN36971_c1_g2	-6.77953	1.90956	4.65278e-06	0.00060453	9.065	1.67	2.305	0.068	0	0.107	0	0	0.044	0	---NA---		858
	TRINITY_DN45346_c4_g3	-4.1237	5.97704	4.68487e-06	0.00060697	829.956	252.847	2296.35	23.637	35.158	40.38	29.367	24.836	38.85	21.308	---NA---		236
	TRINITY_DN39769_c0_g1	-3.77071	4.63765	4.70005e-06	0.000608073	33.497	34.516	11.924	0.935	2.161	1.584	0.751	0.579	0.176	1.145	---NA---		1557
	TRINITY_DN38925_c0_g12	-5.59831	2.31028	4.90492e-06	0.000629223	21.19	13.275	72.35	0	0.794	0	18.907	0	1.032	2.131	---NA---		293
	TRINITY_DN39707_c0_g10	-6.72105	1.33667	4.97975e-06	0.000637925	12.327	8.421	34.136	0	0.245	0	0	0	0	0	---NA---		289
	TRINITY_DN45693_c0_g2	-8.13582	0.905467	5.07645e-06	0.000647885	4.421	4.263	1.757	0	0	0	0	0	0	0	---NA---		599
	TRINITY_DN37201_c0_g3	-4.40402	3.53396	5.14567e-06	0.000652763	5.994	11.475	7.149	0.374	0.252	0.578	0.832	1.664	0.591	1.473	---NA---		1526
	TRINITY_DN44385_c0_g2	-8.06256	0.842479	5.26981e-06	0.000666657	22.104	12.859	18.194	0	0	0	0	0	0	0	---NA---		259
	TRINITY_DN41648_c3_g1	-8.38227	1.12877	5.32533e-06	0.000672324	5.643	20.676	3.061	0	0	0	0	0	0	0	---NA---		363
	TRINITY_DN30046_c0_g1	-11.523	4.15213	5.42475e-06	0.000680593	241.065	0	3.835	0	0	0	0	0	0	0	---NA---		360
	TRINITY_DN44702_c0_g1	-6.7413	3.24406	5.44274e-06	0.000681913	154.253	16.355	22.838	1.733	0	0	0.267	0.703	0.229	0.28	---NA---		302
	TRINITY_DN53245_c0_g1	-10.7495	3.38848	5.46988e-06	0.000683248	167.154	0	12.454	0	0	0	0	0	0	0	---NA---		325
	TRINITY_DN46292_c4_g12	-5.20849	2.06306	5.47587e-06	0.000683248	36.887	31.514	10.645	0.663	0.846	0.535	1.535	0.678	0.882	1.352	---NA---		309
	TRINITY_DN45346_c4_g4	-3.73002	10.5683	5.54681e-06	0.000688428	10843.2	3587.54	11267.1	389.138	234.506	373.302	364.215	300.231	234.88	242.46	---NA---		359
	TRINITY_DN34327_c0_g1	-8.29564	1.05294	6.07746e-06	0.000747068	8.31	1.566	8.714	0	0	0	0	0	0	0	---NA---		437
	TRINITY_DN31905_c0_g1	-10.9121	3.54835	6.13937e-06	0.000752651	27.29	0	1.278	0	0	0	0	0	0	0	---NA---		1200
	TRINITY_DN44433_c1_g19	-4.77664	3.98736	6.20113e-06	0.000757236	17.45	13.684	38.98	0.17	0.304	0.428	0.743	0.468	1.155	1.193	---NA---		807
	TRINITY_DN33317_c0_g1	-11.3375	3.96843	6.26335e-06	0.000762724	319.504	0	6.018	0	0	0	0	0	0	0	---NA---		301
	TRINITY_DN40089_c3_g3	-8.131	0.900858	6.53984e-06	0.000791112	17.184	21.553	5.923	0	0	0	0	0	0	0	---NA---		281
	TRINITY_DN42700_c1_g3	-8.81355	1.52232	6.58469e-06	0.000794063	124.762	5.439	20.342	0	0	0	0	0	0	0	---NA---		228
	TRINITY_DN39577_c6_g3	-8.54698	1.28603	6.63739e-06	0.000797624	1.966	30.793	28.309	0	0	0	0	0	0	0	---NA---		278
	TRINITY_DN44627_c1_g11	-5.52629	1.48845	7.76938e-06	0.000918897	3.847	7.394	6.749	0	0.512	0	0	0	0	0	---NA---		564
	TRINITY_DN32185_c0_g1	-9.74587	2.41304	7.87488e-06	0.000927995	31.86	0	42.38	0	0	0	0	0	0	0	---NA---		434
	TRINITY_DN44221_c2_g5	-4.24094	4.18947	8.12069e-06	0.000950819	68.407	31.566	33.823	3.059	2.851	0.449	1.308	1.812	1.349	0.84	---NA---		646
	TRINITY_DN42333_c1_g6	-8.11624	0.888944	8.20976e-06	0.00095756	5.579	14.659	3.748	0	0	0	0	0.234	0	0	---NA---		365
	TRINITY_DN46220_c4_g11	-4.29946	2.65205	8.29872e-06	0.000964889	213.467	205.913	165.356	0.51	3.171	4.28	9.684	3.353	3.025	10.678	---NA---		204
	TRINITY_DN39146_c0_g1	-4.14498	4.11792	8.43304e-06	0.000976114	28.789	43.47	12.532	1.512	0.995	0.492	0.21	0.185	0.415	0.244	---NA---		672

## Sheet: 2B_NOE_vs_PA
Supplementary Table 2B. Differentially expressed genes between the experimental conditions NOE and PA.
		NOE vs. PA					Expression values
		Green: upregulated in PA, Orange: upregulated in NOE					Pumping Adult (PA)				No_osculum Explant (NOE)			Pumping Explant (PE)
		Contig_id	logFC	logCPM	PValue	FDR	A_rep1_RSEM	A_rep2_RSEM	A_rep3_RSEM	A_rep4_RSEM	NP_rep1_RSEM	NP_rep2_RSEM	NP_rep3_RSEM	P_rep2_RSEM	P_rep3_RSEM	P_rep4_RSEM	BLAST_ID (gene short name)	BLAST_ID (gene name)	Length	Evalue	GO_terms
Upregulated in PA	TRINITY_DN40354_c0_g5	-7.86779	5.82303	1.55374e-10	3.80731e-08	2.197	9.713	6.862	5.053	0.021	0.832	0	1.801	0.408	2.118	ZNFX1_MOUSE	NFX1-type zinc finger-containing 1	5689	0	P:GO:0008150; C:GO:0005634; F:GO:0003700; F:GO:0008270; F:GO:0046872; P:GO:0006355; C:GO:0005575; F:GO:0044822	P:biological_process; C:nucleus; F:transcription factor activity, sequence-specific DNA binding; F:zinc ion binding; F:metal ion binding; P:regulation of transcription, DNA-templated; C:cellular_component; F:poly(A) RNA binding
	TRINITY_DN40276_c0_g1	-8.20348	1.60411	5.77282e-07	4.60008e-05	1.696	1.146	1.438	1.741	0	0	0	0.714	0.29	0.706	ZNFX1_MOUSE	NFX1-type zinc finger-containing 1	1200	9.54112e-61	P:GO:0008150; C:GO:0005634; F:GO:0003700; F:GO:0008270; F:GO:0046872; P:GO:0006355; C:GO:0005575; F:GO:0044822	P:biological_process; C:nucleus; F:transcription factor activity, sequence-specific DNA binding; F:zinc ion binding; F:metal ion binding; P:regulation of transcription, DNA-templated; C:cellular_component; F:poly(A) RNA binding
	TRINITY_DN44636_c0_g1	-8.24653	1.64325	1.84951e-06	0.000120848	2.512	3.895	2.346	1.936	0	0	0	0.918	0.312	2.097	ZNFX1_MOUSE	NFX1-type zinc finger-containing 1	972	8.22297e-27	P:GO:0008150; C:GO:0005634; F:GO:0003700; F:GO:0008270; F:GO:0046872; P:GO:0006355; C:GO:0005575; F:GO:0044822	P:biological_process; C:nucleus; F:transcription factor activity, sequence-specific DNA binding; F:zinc ion binding; F:metal ion binding; P:regulation of transcription, DNA-templated; C:cellular_component; F:poly(A) RNA binding
	TRINITY_DN41870_c0_g1	-4.13078	4.06595	2.25214e-05	0.000938819	3.57	3.735	2.566	2.52	0.223	0.026	0.539	1.597	1.292	2.91	ZNFX1_MOUSE	NFX1-type zinc finger-containing 1	3475	1.30449e-88	P:GO:0008150; C:GO:0005634; F:GO:0003700; F:GO:0008270; F:GO:0046872; P:GO:0006355; C:GO:0005575; F:GO:0044822	P:biological_process; C:nucleus; F:transcription factor activity, sequence-specific DNA binding; F:zinc ion binding; F:metal ion binding; P:regulation of transcription, DNA-templated; C:cellular_component; F:poly(A) RNA binding
	TRINITY_DN67032_c0_g1	-8.85095	2.20339	5.05352e-06	0.000277811	9.215	2.687	1.014	0.962	0	0	0	0	0	0	WBS27_HUMAN	Williams-Beuren syndrome chromosomal region 27	875	3.10739e-14	F:GO:0005515; C:GO:0005737; F:GO:0008757; P:GO:0032259	F:protein binding; C:cytoplasm; F:S-adenosylmethionine-dependent methyltransferase activity; P:methylation
	TRINITY_DN43767_c1_g3	-3.44418	6.03027	1.29852e-05	0.00060798	10.895	32.515	33.276	25.46	1.987	4.425	2.192	26.713	28.304	33.553	VMA5A_HUMAN	von Willebrand factor A domain-containing 5A	2321	4.63621e-116	C:GO:0005654	C:nucleoplasm
	TRINITY_DN38524_c0_g2	-3.05106	7.53982	2.29082e-05	0.000951394	71.785	61.875	83.273	51.03	7.779	12.982	7.236	23.654	37.4	25.144	VATD_SUBDO	V-type proton ATPase subunit D Short	1669	2.25601e-126	F:GO:0042626; P:GO:0015992; P:GO:0055085	F:ATPase activity, coupled to transmembrane movement of substances; P:proton transport; P:transmembrane transport	EC:3.6.1.3; EC:3.6.1.15	Adenosinetriphosphatase; Nucleoside-triphosphate phosphatase
	TRINITY_DN40484_c0_g1	-11.7148	4.98942	4.79716e-11	1.33094e-08	31.741	6.73	4.233	8.84	0	0	0	5.931	4.492	4.43	UNC22_CAEEL	Twitchin	2070	2.40448e-13	P:GO:0019538; P:GO:0016310; F:GO:0016740	P:protein metabolic process; P:phosphorylation; F:transferase activity
	TRINITY_DN39697_c0_g1	-6.01747	3.41439	1.69394e-06	0.00011209	5.169	6.311	3.343	4.006	0	0.253	0	5.812	2.822	6.313	UD16_HUMAN	UDP-glucuronosyltransferase 1-6 Short	1530	5.41898e-27	F:GO:0016758; P:GO:0052695; C:GO:0016020; P:GO:0006805; C:GO:0005783; F:GO:0046983	F:transferase activity, transferring hexosyl groups; P:cellular glucuronidation; C:membrane; P:xenobiotic metabolic process; C:endoplasmic reticulum; F:protein dimerization activity
	TRINITY_DN35319_c0_g1	-8.49261	1.86932	1.06799e-05	0.000515792	19.675	6.225	2.399	2.131	0	0	0	0	0	0	UBIQP_XENLA	Polyubiquitin	463	1.87047e-81	C:GO:0005634; F:GO:0005515; C:GO:0005737	C:nucleus; F:protein binding; C:cytoplasm
	TRINITY_DN45501_c2_g1	-5.34759	1.9044	2.10085e-05	0.000887791	14.885	9.811	13.141	8.767	0.298	0.845	0	0	2.599	7.768	UBIQP_XENLA	Polyubiquitin	491	2.82906e-48	F:GO:0005515; C:GO:0044424	F:protein binding; C:intracellular part
	TRINITY_DN43513_c0_g3	-3.48701	6.36554	2.4196e-05	0.000995436	19.448	15.099	23.671	17.485	0.638	3.216	8.166	15.277	37.727	18.446	UBIQP_STRPU	Polyubiquitin	2484	1.15214e-08	C:GO:0005634; C:GO:0005737	C:nucleus; C:cytoplasm
	TRINITY_DN37696_c0_g3	-10.7179	4.00521	1.31562e-09	2.48718e-07	33.098	5.214	43.118	14.149	0	0	0	7.103	19.431	6.676	UBIQP_GEOCY	Polyubiquitin	923	0	C:GO:0005634; C:GO:0005737	C:nucleus; C:cytoplasm
	TRINITY_DN45501_c3_g4	-5.58459	2.61211	8.96147e-06	0.000447017	10.096	6.779	7.303	4.956	0	0.526	0	3.501	0.869	2.375	UBB_GORGO	Polyubiquitin-B	646	8.2565e-44	P:GO:0061136; P:GO:0006283; P:GO:0036297; P:GO:0007179; P:GO:0008543; P:GO:0007254; P:GO:0061418; C:GO:0043025; P:GO:0042059; P:GO:0051092; P:GO:0000187; P:GO:0002755; P:GO:0010939; P:GO:0075733; P:GO:0051881; C:GO:0005829; C:GO:0030666; P:GO:0032480; P:GO:0006296; P:GO:0034220; P:GO:0006294; P:GO:0090263; P:GO:0038061; P:GO:0006297; P:GO:1902527; C:GO:0005886; P:GO:0042787; P:GO:0033209; F:GO:00…	P:regulation of proteasomal protein catabolic process; P:transcription-coupled nucleotide-excision repair; P:interstrand cross-link repair; P:transforming growth factor beta receptor signaling pathway; P:fibroblast growth factor receptor signaling pathway; P:JNK cascade; P:regulation of transcription from RNA polymerase II promoter in response to hypoxia; C:neuronal cell body; P:negative regulati…
	TRINITY_DN44439_c2_g7	-8.37402	1.75994	1.39554e-06	9.54156e-05	0.59	0.74	0.953	0.938	0	0	0	0.595	0.134	0.257	TRPA1_RAT	Transient receptor potential cation channel subfamily A member 1	2371	4.55914e-76	P:GO:0042221; P:GO:0032501	P:response to chemical; P:multicellular organismal process
	TRINITY_DN44679_c0_g4	-4.36534	2.69893	8.21763e-06	0.000418198	5.064	3.205	1.737	3.385	0.946	0.039	0.157	2.464	0.958	1.648	TRPA1_RAT	Transient receptor potential cation channel subfamily A member 1	2129	2.91484e-52	P:GO:0042221; P:GO:0032501	P:response to chemical; P:multicellular organismal process
	TRINITY_DN44439_c2_g4	-5.6632	2.75599	4.56005e-06	0.000254433	3.958	3.192	3.792	4.335	0.436	0.195	0	2.277	1.752	0.877	TRPA1_MOUSE	Transient receptor potential cation channel subfamily A member 1	1586	2.66332e-08	P:GO:0009628; P:GO:0006812; P:GO:0050794; F:GO:0005261; P:GO:0051716; C:GO:0044464; P:GO:0042221; P:GO:0044699; P:GO:0006950; P:GO:0007600	P:response to abiotic stimulus; P:cation transport; P:regulation of cellular process; F:cation channel activity; P:cellular response to stimulus; C:cell part; P:response to chemical; P:single-organism process; P:response to stress; P:sensory perception
	TRINITY_DN41270_c0_g1	-4.07203	5.02249	3.98358e-07	3.38561e-05	3.949	6.089	4.921	4.688	0.255	0.448	0.296	3.721	1.975	4.558	TRPA1_HUMAN	Transient receptor potential cation channel subfamily A member 1	3763	7.30111e-103	P:GO:0055085; C:GO:0016020; F:GO:0005261; P:GO:0006816; C:GO:0044464; P:GO:0019233; P:GO:0042221; P:GO:0009987	P:transmembrane transport; C:membrane; F:cation channel activity; P:calcium ion transport; C:cell part; P:sensory perception of pain; P:response to chemical; P:cellular process
	TRINITY_DN44900_c0_g2	-7.01662	3.4523	3.39067e-07	2.95399e-05	3.328	2.182	1.076	1.583	0	0.071	0	0.748	0.809	1.113	TRNK1_MOUSE	TPR and ankyrin repeat-containing 1	3901	2.02717e-97	P:GO:0008150; C:GO:0005575; F:GO:0003674	P:biological_process; C:cellular_component; F:molecular_function
	TRINITY_DN45871_c0_g1	-8.25955	1.65504	4.12192e-07	3.47969e-05	1.276	2.293	2.064	1.339	0	0	0	1.206	0.423	1.263	TRNK1_MOUSE	TPR and ankyrin repeat-containing 1	1158	6.2589e-32	P:GO:0008150; C:GO:0005575; F:GO:0003674	P:biological_process; C:cellular_component; F:molecular_function
	TRINITY_DN41362_c1_g1	-6.14193	2.8387	2.88278e-07	2.58532e-05	8.295	5.879	6.085	3.58	0	0	0.2	2.702	4.217	4.28	TRIM2_RAT	Tripartite motif-containing 2	824	2.02378e-12	F:GO:0004842; F:GO:0008270; F:GO:0005515; C:GO:0005737; P:GO:0043523; F:GO:0016874; C:GO:0005622; P:GO:0016567	F:ubiquitin-protein transferase activity; F:zinc ion binding; F:protein binding; C:cytoplasm; P:regulation of neuron apoptotic process; F:ligase activity; C:intracellular; P:protein ubiquitination
	TRINITY_DN39577_c8_g1	-4.23781	4.70176	1.45702e-05	0.000665483	28.502	20.436	19.403	18.325	1.254	1.722	0.426	10.723	11.271	6.355	TRIM2_HUMAN	Tripartite motif-containing 2	1207	2.44334e-31	F:GO:0005488	F:binding
	TRINITY_DN38152_c2_g2	-7.60872	1.07442	1.81137e-05	0.000787928	5.751	4.4	4.286	8.779	0	0	0	0.544	0.95	1.776	TRAF6_RAT	TNF receptor-associated factor 6	348	2.10333e-12	P:GO:0044707; P:GO:0048856; P:GO:0002682; P:GO:0009967; C:GO:0044424; P:GO:0002376; P:GO:0044767; P:GO:0044093; P:GO:0010604; P:GO:0051240; P:GO:0010556; P:GO:0051716; P:GO:0031325; P:GO:0031326; P:GO:0080090; F:GO:0019899	P:single-multicellular organism process; P:anatomical structure development; P:regulation of immune system process; P:positive regulation of signal transduction; C:intracellular part; P:immune system process; P:single-organism developmental process; P:positive regulation of molecular function; P:positive regulation of macromolecule metabolic process; P:positive regulation of multicellular organis…
	TRINITY_DN46139_c0_g2	-4.26185	5.02037	1.40433e-05	0.000646995	23.939	5.621	14.826	10.24	0.521	1.384	0.6	10.977	5.702	5.585	TRAF6_BOVIN	TNF receptor-associated factor 6	1673	1.06419e-17	P:GO:0048584; P:GO:0044093; P:GO:0010604; P:GO:0044707; P:GO:0048856; P:GO:0051716; P:GO:0006355; P:GO:0031325; C:GO:0044424; P:GO:0002376; F:GO:0019899; P:GO:0044767	P:positive regulation of response to stimulus; P:positive regulation of molecular function; P:positive regulation of macromolecule metabolic process; P:single-multicellular organism process; P:anatomical structure development; P:cellular response to stimulus; P:regulation of transcription, DNA-templated; P:positive regulation of cellular metabolic process; C:intracellular part; P:immune system pr…
	TRINITY_DN45550_c1_g2	-4.11842	5.12576	1.02202e-06	7.35992e-05	40.585	12.055	38.594	20.017	0.446	2.943	3.009	5.846	6.519	5.927	TRAF5_MOUSE	TNF receptor-associated factor 5	2008	6.81437e-10	F:GO:0005515; P:GO:0050794; C:GO:0044464; P:GO:0048518; P:GO:0009987	F:protein binding; P:regulation of cellular process; C:cell part; P:positive regulation of biological process; P:cellular process
	TRINITY_DN46142_c2_g4	-8.19491	1.59632	1.52326e-05	0.000687324	20.547	2.145	5.459	8.207	0	0	0	0.714	0.512	3.081	TRAF5_MOUSE	TNF receptor-associated factor 5	340	9.32711e-14	F:GO:0005515; P:GO:0007165; P:GO:0008284; C:GO:0035631; C:GO:0044424; F:GO:0004871; P:GO:0051092; C:GO:0009898	F:protein binding; P:signal transduction; P:positive regulation of cell proliferation; C:CD40 receptor complex; C:intracellular part; F:signal transducer activity; P:positive regulation of NF-kappaB transcription factor activity; C:cytoplasmic side of plasma membrane
	TRINITY_DN36417_c0_g1	-4.71117	3.13677	4.67916e-06	0.000259927	26.37	9.417	7.594	11.275	0.425	0.13	0.722	3.976	3.92	3.402	TRAF5_HUMAN	TNF receptor-associated factor 5	888	8.59347e-31	C:GO:0005737; P:GO:0051091; P:GO:0009987; F:GO:0019899	C:cytoplasm; P:positive regulation of sequence-specific DNA binding transcription factor activity; P:cellular process; F:enzyme binding
	TRINITY_DN42082_c0_g1	-6.26997	3.26896	2.15164e-06	0.000137925	12.858	4.499	14.631	11.725	0	0.52	0	7.188	9.311	4.023	TRAF4_MOUSE	TNF receptor-associated factor 4	645	1.0157e-12	P:GO:0065007; P:GO:0044707; F:GO:0019899	P:biological regulation; P:single-multicellular organism process; F:enzyme binding
	TRINITY_DN46142_c3_g4	-3.65463	5.09702	1.18072e-05	0.00056091	85.685	54.96	42.254	41.581	2.625	7.706	3.618	21.734	16.298	21.377	TRAF4_MOUSE	TNF receptor-associated factor 4	1007	3.08242e-35	F:GO:0005515; P:GO:0044699	F:protein binding; P:single-organism process
	TRINITY_DN43814_c1_g2	-4.07094	4.34564	4.35749e-06	0.000245307	27.525	29.853	15.919	10.63	0.68	1.274	2.313	8.395	2.658	13.01	TRAF4_HUMAN	TNF receptor-associated factor 4	1248	2.31631e-14	F:GO:0005515; P:GO:0050794; C:GO:0044424; P:GO:0044699; P:GO:0009987	F:protein binding; P:regulation of cellular process; C:intracellular part; P:single-organism process; P:cellular process
	TRINITY_DN45572_c2_g4	-6.35536	1.98315	6.37943e-06	0.00033815	9.442	18.92	8.961	23.585	0	0.708	0	1.325	8.13	2.183	TRAF4_HUMAN	TNF receptor-associated factor 4	308	2.35401e-12	C:GO:0043229; C:GO:0005737; P:GO:0045860; P:GO:1902533; P:GO:0044699; P:GO:0009987; F:GO:0019899	C:intracellular organelle; C:cytoplasm; P:positive regulation of protein kinase activity; P:positive regulation of intracellular signal transduction; P:single-organism process; P:cellular process; F:enzyme binding
	TRINITY_DN40228_c2_g4	-7.82417	1.26313	4.1825e-06	0.000237713	6.55	7.174	10.557	6.1	0	0	0	9.482	9.757	6.12	TRAF3_HUMAN	TNF receptor-associated factor 3	332	7.16696e-07	C:GO:0005737; P:GO:0007165; P:GO:0002376; F:GO:0019899	C:cytoplasm; P:signal transduction; P:immune system process; F:enzyme binding
	TRINITY_DN40564_c0_g2	-9.54926	2.86773	1.71244e-08	2.3788e-06	2.173	6.878	9.013	10.569	0	0	0	6.049	5.68	2.546	TNPO1_MOUSE	Transportin-1	727	6.00563e-80	C:GO:0031965; C:GO:0070062; F:GO:0005515; C:GO:0005737; P:GO:0000060; P:GO:0006607; F:GO:0008565; C:GO:0034399; P:GO:0000059; F:GO:0008139; F:GO:0044822; P:GO:0006610	C:nuclear membrane; C:extracellular exosome; F:protein binding; C:cytoplasm; P:protein import into nucleus, translocation; P:NLS-bearing protein import into nucleus; F:protein transporter activity; C:nuclear periphery; P:protein import into nucleus, docking; F:nuclear localization sequence binding; F:poly(A) RNA binding; P:ribosomal protein import into nucleus
	TRINITY_DN46260_c12_g9	-5.9864	5.21534	7.30546e-11	1.91601e-08	70.057	95.007	98.196	104.421	1.87	1.137	1.931	91.099	57.225	62.955	TNKS2_HUMAN	Tankyrase-2 Short	477	7.78576e-10	C:GO:0005634; P:GO:0048522; P:GO:0006464; C:GO:0012505; C:GO:0043232; C:GO:0044444; P:GO:0044763; F:GO:0005488; F:GO:0016740; C:GO:0044446; P:GO:0032204	C:nucleus; P:positive regulation of cellular process; P:cellular protein modification process; C:endomembrane system; C:intracellular non-membrane-bounded organelle; C:cytoplasmic part; P:single-organism cellular process; F:binding; F:transferase activity; C:intracellular organelle part; P:regulation of telomere maintenance
	TRINITY_DN42084_c3_g2	-7.26947	2.87847	1.37841e-07	1.40225e-05	5.25	2.736	8.617	2.204	0.043	0	0	4.622	2.517	3.188	TNI3K_RAT	Serine threonine- kinase TNNI3K	2555	2.83665e-22	P:GO:0050789	P:regulation of biological process
	TRINITY_DN45377_c1_g4	-4.00502	7.01851	1.75105e-05	0.00076708	57.094	26.71	38.92	8.207	3.379	6.654	3.392	15.26	25.193	9.351	TM206_BOVIN	Transmembrane 206	2442	4.59903e-24	C:GO:0016020; C:GO:0016021; C:GO:0009986	C:membrane; C:integral component of membrane; C:cell surface
	TRINITY_DN44592_c0_g3	-4.25715	3.44223	8.12798e-06	0.000414473	2.06	1.75	1.914	1.315	0.032	0.097	0.174	0.952	0.995	0.706	TLN1_CHICK	Talin-1	3453	6.19731e-93	F:GO:0005515; C:GO:0005925; C:GO:0001726; C:GO:0005829	F:protein binding; C:focal adhesion; C:ruffle; C:cytosol
	TRINITY_DN67736_c0_g1	-8.73848	2.09802	1.11124e-05	0.00053242	14.966	2.12	1.623	1.692	0	0	0	0	0	0	TCTP_LUMRU	Translationally-controlled tumor homolog Short	611	8.71001e-15	C:GO:0005737	C:cytoplasm
	TRINITY_DN26282_c0_g1	-8.47265	1.85081	4.09227e-06	0.000233773	2.706	1.947	0.564	0.377	0	0	0	0	0	0	TBB_PARLI	Tubulin beta chain	1544	0	F:GO:0005525; C:GO:0005737; F:GO:0003924; F:GO:0005200; C:GO:0005874; P:GO:0007017	F:GTP binding; C:cytoplasm; F:GTPase activity; F:structural constituent of cytoskeleton; C:microtubule; P:microtubule-based process	EC:3.6.1.15	Nucleoside-triphosphate phosphatase
	TRINITY_DN43172_c0_g2	-8.63728	2.00361	2.4099e-05	0.000993475	0.057	3.87	9.525	5.077	0	0	0	0	0.364	0	TBB_PARLI	Tubulin beta chain	1305	0	F:GO:0005525; C:GO:0005737; F:GO:0003924; F:GO:0005200; C:GO:0005874; P:GO:0007017	F:GTP binding; C:cytoplasm; F:GTPase activity; F:structural constituent of cytoskeleton; C:microtubule; P:microtubule-based process	EC:3.6.1.15	Nucleoside-triphosphate phosphatase
	TRINITY_DN40778_c0_g1	-6.17711	1.8232	2.29812e-05	0.000952853	1.987	4.967	1.014	4.262	0	0.136	0	0.646	0.587	0.663	TBAT_ONCMY	Tubulin alpha testis-specific	784	1.66695e-142	F:GO:0005525; C:GO:0005737; F:GO:0003924; F:GO:0005200; C:GO:0005874; P:GO:0007017	F:GTP binding; C:cytoplasm; F:GTPase activity; F:structural constituent of cytoskeleton; C:microtubule; P:microtubule-based process	EC:3.6.1.15	Nucleoside-triphosphate phosphatase
	TRINITY_DN40778_c1_g5	-3.68267	7.06754	1.03302e-05	0.000502111	510.563	412.617	636.165	642.795	17.258	89.987	56.261	268.132	369.687	237.313	TBA8_CHICK	Tubulin alpha-8	301	3.72285e-63	F:GO:0005525; C:GO:0005737; F:GO:0003924; F:GO:0005200; C:GO:0005874; P:GO:0007017	F:GTP binding; C:cytoplasm; F:GTPase activity; F:structural constituent of cytoskeleton; C:microtubule; P:microtubule-based process	EC:3.6.1.15	Nucleoside-triphosphate phosphatase
	TRINITY_DN39967_c0_g3	-9.22902	2.56124	4.145e-06	0.000235848	1.712	5.226	10.319	6.526	0	0	0	0	0	0	TBA1C_CRIGR	Tubulin alpha-1C chain	1082	0	F:GO:0005525; C:GO:0005634; F:GO:0003924; C:GO:0031982; F:GO:0005200; C:GO:0005881; P:GO:0007017	F:GTP binding; C:nucleus; F:GTPase activity; C:vesicle; F:structural constituent of cytoskeleton; C:cytoplasmic microtubule; P:microtubule-based process	EC:3.6.1.15	Nucleoside-triphosphate phosphatase
	TRINITY_DN39967_c1_g1	-9.50885	2.82889	2.40157e-07	2.22919e-05	6.849	2.675	1.173	0.84	0	0	0	0	0.015	0	TBA1_PARLI	Tubulin alpha-1 chain	1508	0	F:GO:0005525; C:GO:0005737; F:GO:0003924; F:GO:0005200; C:GO:0005874; P:GO:0007017	F:GTP binding; C:cytoplasm; F:GTPase activity; F:structural constituent of cytoskeleton; C:microtubule; P:microtubule-based process	EC:3.6.1.15	Nucleoside-triphosphate phosphatase
	TRINITY_DN39331_c0_g1	-3.92625	5.4135	4.10589e-06	0.000234019	15.862	13.842	17.101	9.765	0.457	1.897	0.896	5.557	8.598	9.373	SVOP_PONAB	Synaptic vesicle 2-related Short	1791	3.10025e-20	P:GO:0055085; F:GO:0022857; C:GO:0016020; C:GO:0016021; C:GO:0030054; C:GO:0031410; C:GO:0030672; C:GO:0045202; P:GO:0006810	P:transmembrane transport; F:transmembrane transporter activity; C:membrane; C:integral component of membrane; C:cell junction; C:cytoplasmic vesicle; C:synaptic vesicle membrane; C:synapse; P:transport
	TRINITY_DN45271_c1_g3	-4.85455	5.4939	7.26203e-07	5.57874e-05	10.71	49.044	42.951	25.436	1.286	0.409	1.939	31.505	84.178	53.454	SVEP1_RAT	von Willebrand factor type EGF and pentraxin domain-containing 1 Flags: Precursor	965	8.50216e-23	C:GO:0005615; C:GO:0005737; F:GO:0005509; C:GO:0016020; P:GO:0007155; F:GO:0003682; C:GO:0005576	C:extracellular space; C:cytoplasm; F:calcium ion binding; C:membrane; P:cell adhesion; F:chromatin binding; C:extracellular region
	TRINITY_DN41515_c4_g5	-4.82495	5.14277	5.50201e-07	4.42391e-05	22.954	24.467	24.977	19.652	0.361	0.89	0.27	24.776	37.749	14.23	SVEP1_MOUSE	von Willebrand factor type EGF and pentraxin domain-containing 1	2868	2.20787e-10	P:GO:0008150; C:GO:0005615; C:GO:0005737; F:GO:0005509; C:GO:0016020; P:GO:0007155; F:GO:0003682; C:GO:0005576	P:biological_process; C:extracellular space; C:cytoplasm; F:calcium ion binding; C:membrane; P:cell adhesion; F:chromatin binding; C:extracellular region
	TRINITY_DN43309_c5_g5	-4.16173	3.14897	4.58111e-06	0.000255325	3.255	4.856	3.272	3.032	0.149	0.136	0.165	2.26	1.968	3.402	SVEP1_HUMAN	von Willebrand factor type EGF and pentraxin domain-containing 1	2317	2.30632e-27	C:GO:0005737; F:GO:0005509; C:GO:0016020; P:GO:0007155; F:GO:0003682; C:GO:0005576	C:cytoplasm; F:calcium ion binding; C:membrane; P:cell adhesion; F:chromatin binding; C:extracellular region
	TRINITY_DN41018_c4_g5	-8.11862	3.69653	2.74083e-09	4.79227e-07	3.424	3.846	1.976	3.348	0.032	0	0	6.202	4.722	4.344	SUSD2_HUMAN	Sushi domain-containing 2 Flags: Precursor	3036	3.14599e-51	C:GO:0016020	C:membrane
[truncated: 2,400 more rows]

## Sheet: 2C_PE_vs_PA
Supplementary Table 2C. Differentially expressed genes between the experimental conditions PE and PA.
		PE vs. PA					Expression values
[truncated: 405 more rows]
