# Supplementary material for: Molecular machineries of ciliogenesis, cell survival, and vasculogenesis are differentially expressed during regeneration in explants of the demosponge Halichondria panicea
Source: BMC Genomics. 2022 Dec 29;23:858. doi: 10.1186/s12864-022-09035-0 (PMC9798719; doi:10.1186/s12864-022-09035-0)
Supplement: Supplementary file 8 — Additional file 8. [file 12864_2022_9035_MOESM8_ESM.xlsx]

## Sheet: RCDprots
Supplementary Table 3. Selection of regulated cell death-related proteins among the differentially expressed genes of Supplementary Table 2.
Regulated cell death-related proteins
Name	GO terms associated with positive regulation of cell death	GO terms associated with negative regulation of cell death	Contig_id	logFC	logCPM	PValue	FDR	A_rep1_RSEM	A_rep2_RSEM	A_rep3_RSEM	A_rep4_RSEM	NP_rep1_RSEM	NP_rep2_RSEM	NP_rep3_RSEM	P_rep2_RSEM	P_rep3_RSEM	P_rep4_RSEM	BLAST_ID		Length	Evalue			GO_terms
Comparison: PA vs. NOE	Genes upregulated in PA
Polyubiquitin-B	GO:0010939 regulation of necrotic cell death,GO:1901214 regulation of neuron death	GO:0043066 negative regulation of apoptotic process	TRINITY_DN45501_c3_g4	-5.58459	2.61211	8.96147e-06	0.000447017	10.096	6.779	7.303	4.956	0	0.526	0	3.501	0.869	2.375	UBB_GORGO	Polyubiquitin-B	646	8.2565e-44	P:regulation of proteasomal protein catabolic process; P:transcription-coupled nucleotide-excision repair; P:interstrand cross-link repair; P:transforming growth factor beta receptor signaling pathway; P:fibroblast growth factor receptor signaling pathway; P:JNK cascade; P:regulation of transcription from RNA polymerase II promoter in response to hypoxia; C:neuronal cell body; P:negative regulati…		GO:0061136	GO:0006283	GO:0036297	GO:0007179	GO:0008543	GO:0007254	GO:0061418	GO:0043025	GO:0042059	GO:0051092	GO:0000187	GO:0002755	GO:0010939	GO:0075733	GO:0051881	GO:0005829	GO:0030666	GO:0032480	GO:0006296	GO:0034220	GO:0006294	GO:0090263	GO:0038061	GO:0006297	GO:1902527	GO:0005886
Tripartite motif-containing protein 2	GO:0043523 regulation of neuron apoptotic process		TRINITY_DN41362_c1_g1	-6.14193	2.8387	2.88278e-07	2.58532e-05	8.295	5.879	6.085	3.58	0	0	0.2	2.702	4.217	4.28	TRIM2_RAT	Tripartite motif-containing 2	824	2.02378e-12	F:ubiquitin-protein transferase activity; F:zinc ion binding; F:protein binding; C:cytoplasm; P:regulation of neuron apoptotic process; F:ligase activity; C:intracellular; P:protein ubiquitination		GO:0004842	GO:0008270	GO:0005515	GO:0005737	GO:0043523	GO:0016874	GO:0005622	GO:0016567
Serine threonine-kinase Sgk3	GO:0042981 regulation of apoptotic process		TRINITY_DN45503_c3_g7	-4.37509	4.09675	4.45805e-06	0.000249988	15.951	16.393	21.564	14.538	0.638	5.068	0.748	20.188	25.238	25.443	SGK3_RAT	Serine threonine- kinase Sgk3	1671	5.58741e-113	F:ion channel regulator activity; C:cytoplasmic vesicle; P:regulation of apoptotic process; P:positive regulation of transport; P:protein phosphorylation; P:single-organism process		GO:0099106	GO:0031410	GO:0042981	GO:0051050	GO:0006468	GO:0044699
Fas-associated death domain protein-like (FADD-like)	GO:0070513 death domain binding,GO:0005123 death receptor binding,GO:0031264 death-inducing signaling complex,GO:0097191 extrinsic apoptotic signaling pathway,GO:0097527 necroptotic signaling pathway,GO:0060545 positive regulation of necroptotic process		TRINITY_DN39025_c3_g8	-5.88486	3.49738	6.6438e-08	7.58628e-06	31.014	17.811	30.11	32.412	0	0.26	0.696	20.646	25.772	27.776	RIPK1_HUMAN	Receptor-interacting serine threonine- kinase 1	562	7.7405e-09	P:regulation of ATP:ADP antiporter activity; P:positive regulation of I-kappaB kinase/NF-kappaB signaling; P:extrinsic apoptotic signaling pathway; P:protein heterooligomerization; P:negative regulation of I-kappaB kinase/NF-kappaB signaling; P:cellular protein catabolic process; P:positive regulation of transcription from RNA polymerase II promoter; P:positive regulation of NF-kappaB transcripti…		GO:0070926	GO:0043123	GO:0097191	GO:0051291	GO:0043124	GO:0044257	GO:0045944	GO:0051092	GO:0060545	GO:0097342	GO:0097343	GO:0045651	GO:0032760	GO:0071356	GO:0097527	GO:0032403	GO:0042802	GO:0036289	GO:0051260	GO:0043235	GO:0005123	GO:0004674	GO:1990000	GO:0032757	GO:0031625	GO:0043085
NOD-like receptor family member-like (NLR-like)	GO:0006915 apoptotic process,GO:0042981 regulation of apoptotic process		TRINITY_DN37572_c1_g1	-7.85915	1.29437	8.84703e-06	0.000441965	3.069	0.9	1.808	1.802	0	0	0	1.461	2.228	2.118	NALP1_HUMAN	LRR and PYD domains-containing 1	810	3.05929e-08	F:nucleotide binding; F:protein binding; P:positive regulation of cellular process; P:apoptotic process; C:inflammasome complex; P:regulation of apoptotic process; P:response to stimulus		GO:0000166	GO:0005515	GO:0048522	GO:0006915	GO:0061702	GO:0042981	GO:0050896
Mitogen-activated kinase 1	GO:0006915 apoptotic process		TRINITY_DN37712_c0_g4	-9.28763	2.61699	4.4571e-08	5.37585e-06	8.9	4.252	6.218	7.354	0	0	0	0	2.346	0	MK01_HUMAN	Mitogen-activated kinase 1 Short	664	9.07106e-40	P:trachea formation; P:response to epidermal growth factor; P:response to estrogen; P:positive regulation of translation; P:regulation of phosphatidylinositol 3-kinase signaling; P:axon guidance; P:fibroblast growth factor receptor signaling pathway; C:Golgi apparatus; P:response to toxic substance; P:face development; P:regulation of sequence-specific DNA binding transcription factor activity; P…		GO:0060440	GO:0070849	GO:0043627	GO:0045727	GO:0014066	GO:0007411	GO:0008543	GO:0005794	GO:0009636	GO:0060324	GO:0051090	GO:0090170	GO:0001784	GO:0000187	GO:0005901	GO:0045893	GO:0006915	GO:0072584	GO:0005829	GO:0060291	GO:0031435	GO:0030424	GO:0019902	GO:0060397	GO:0008353	GO:0007268
Heat shock cognate 71 kDa	GO:0001916 positive regulation of T cell mediated cytotoxicity	GO:0010667 negative regulation of cardiac muscle cell apoptotic process	TRINITY_DN19866_c0_g1	-11.4707	4.74766	3.87222e-10	8.40473e-08	18.059	7.728	2.725	1.753	0	0	0	0	0	0	HSP7C_RAT	Heat shock cognate 71 kDa	2161	0	C:postsynaptic density; P:RNA splicing; F:C3HC4-type RING finger domain binding; C:synaptic vesicle; P:protein autophosphorylation; C:Prp19 complex; P:late endosomal microautophagy; C:microtubule; C:messenger ribonucleoprotein complex; F:phosphatidylserine binding; P:negative regulation of supramolecular fiber organization; P:negative regulation of transcription, DNA-templated; C:terminal bouton;…		GO:0014069	GO:0008380	GO:0055131	GO:0008021	GO:0046777	GO:0000974	GO:0061738	GO:0005874	GO:1990124	GO:0001786	GO:1902904	GO:0045892	GO:0043195	GO:0043198	GO:0043197	GO:0005829	GO:0051726	GO:0031072	GO:0005681	GO:0005882	GO:0042026	GO:0005765	GO:0005886	GO:0031625	GO:0000151	GO:0097214
DNAJ homolog subfamily A member, mitochondrial	GO:0006915 apoptotic process,GO:0042981 regulation of apoptotic process	GO:0043069 negative regulation of programmed cell death	TRINITY_DN45437_c0_g1	-6.01861	7.56923	2.26908e-05	0.000944701	110.294	9.676	14.146	13.601	0.128	1.41	1.078	11.929	28.884	8.046	DNJA3_MOUSE	homolog subfamily A member mitochondrial	3921	2.19083e-07	F:protein kinase binding; P:regulation of biological quality; P:multicellular organism development; P:regulation of apoptotic process; C:synapse; P:negative regulation of programmed cell death; P:regulation of immune system process; F:receptor binding; P:immune system process; P:mitochondrion organization; P:regulation of cell proliferation; P:cellular developmental process; P:regulation of molec…		GO:0019901	GO:0065008	GO:0007275	GO:0042981	GO:0045202	GO:0043069	GO:0002682	GO:0005102	GO:0002376	GO:0007005	GO:0042127	GO:0048869	GO:0065009	GO:0044459	GO:0007528	GO:0048522	GO:0005739	GO:0006915	GO:0005829	GO:0032268	GO:0050896
Cathepsin L	GO:0035071 salivary gland cell autophagic cell death		TRINITY_DN43826_c0_g1	-4.16062	6.81992	2.06481e-06	0.000132876	99.027	56.797	47.378	41.459	2.38	8.135	1.809	102.824	20.397	127.751	CATL_DROME	Cathepsin L	1296	5.95928e-109	P:proteolysis; F:cysteine-type endopeptidase activity; P:salivary gland cell autophagic cell death; C:fusome; C:lysosome		GO:0006508	GO:0004197	GO:0035071	GO:0045169	GO:0005764
Caspase	GO:0008625 extrinsic apoptotic signaling pathway via death domain receptors,GO:0070243 regulation of thymocyte apoptotic process	GO:0060546 negative regulation of necroptotic process	TRINITY_DN40672_c7_g4	-6.67404	5.36517	2.9533e-06	0.000178644	109.05	40.046	77.788	34.665	0	2.112	0	40.579	40.756	52.063	CASP8_MOUSE	Caspase-8 Short	724	8.1363e-12	C:Noc1p-Noc2p complex; C:membrane part; P:extrinsic apoptotic signaling pathway via death domain receptors; C:plasma membrane; F:cysteine-type endopeptidase activity involved in apoptotic process; P:negative regulation of necroptotic process; P:hepatocyte apoptotic process; P:heart development; P:neural tube formation; P:regulation of thymocyte apoptotic process; F:protein heterodimerization acti…		GO:0030690	GO:0044425	GO:0008625	GO:0005886	GO:0097153	GO:0060546	GO:0097284	GO:0007507	GO:0001841	GO:0070243	GO:0046982	GO:0001525	GO:0005739	GO:0006508	GO:2001238	GO:0006919	GO:0030225
Caspase	GO:0031264 death-inducing signaling complex,GO:0097191 extrinsic apoptotic signaling pathway,GO:0043065 positive regulation of apoptotic process		TRINITY_DN41925_c4_g2	-4.27302	6.0685	2.33913e-06	0.000147237	107.572	40.724	85.178	60.636	1.445	6.868	3.174	20.918	37.556	10.464	CASP8_HUMAN	Caspase-8 Short	929	8.69121e-25	P:response to organic substance; P:extrinsic apoptotic signaling pathway; P:regulation of I-kappaB kinase/NF-kappaB signaling; P:positive regulation of signal transduction; C:intracellular organelle part; P:lymphocyte activation; P:execution phase of apoptosis; F:cysteine-type endopeptidase activity involved in apoptotic process; P:positive regulation of immune system process; P:response to abiot…		GO:0010033	GO:0097191	GO:0043122	GO:0009967	GO:0044446	GO:0046649	GO:0097194	GO:0097153	GO:0002684	GO:0009628	GO:0005856	GO:0005515	GO:0009605	GO:0009968	GO:0043281	GO:0005739	GO:0006508	GO:0043065	GO:0016043	GO:0005829	GO:0031264	GO:2001056	GO:2001233
Caspase	GO:0045476 nurse cell apoptotic process,GO:0035071 salivary gland cell autophagic cell death		TRINITY_DN41925_c1_g1	-6.8275	3.2616	2.88274e-07	2.58532e-05	58.2	23.493	42.766	23.134	0	1.228	0	25.099	25.958	9.908	CASP1_DROME	Caspase-1	315	1.44283e-06	P:positive regulation of macroautophagy; P:negative regulation of neuromuscular synaptic transmission; F:cysteine-type endopeptidase activity involved in execution phase of apoptosis; C:mitochondrion; F:BIR domain binding; P:ovarian nurse cell to oocyte transport; P:salivary gland cell autophagic cell death; P:nurse cell apoptotic process; P:cellular response to starvation; P:neuron remodeling; P…		GO:0016239	GO:1900074	GO:0097200	GO:0005739	GO:1990525	GO:0007300	GO:0035071	GO:0045476	GO:0009267	GO:0016322	GO:0097194
Tumor necrosis factor receptor-associated factor (TRAF)			TRINITY_DN38152_c2_g2	-7.60872	1.07442	1.81137e-05	0.000787928	5.751	4.4	4.286	8.779	0	0	0	0.544	0.95	1.776	TRAF6_RAT	TNF receptor-associated factor 6	348	2.10333e-12	P:single-multicellular organism process; P:anatomical structure development; P:regulation of immune system process; P:positive regulation of signal transduction; C:intracellular part; P:immune system process; P:single-organism developmental process; P:positive regulation of molecular function; P:positive regulation of macromolecule metabolic process; P:positive regulation of multicellular organis…		GO:0044707	GO:0048856	GO:0002682	GO:0009967	GO:0044424	GO:0002376	GO:0044767	GO:0044093	GO:0010604	GO:0051240	GO:0010556	GO:0051716	GO:0031325	GO:0031326	GO:0080090	GO:0019899
Tumor necrosis factor receptor-associated factor (TRAF)			TRINITY_DN46139_c0_g2	-4.26185	5.02037	1.40433e-05	0.000646995	23.939	5.621	14.826	10.24	0.521	1.384	0.6	10.977	5.702	5.585	TRAF6_BOVIN	TNF receptor-associated factor 6	1673	1.06419e-17	P:positive regulation of response to stimulus; P:positive regulation of molecular function; P:positive regulation of macromolecule metabolic process; P:single-multicellular organism process; P:anatomical structure development; P:cellular response to stimulus; P:regulation of transcription, DNA-templated; P:positive regulation of cellular metabolic process; C:intracellular part; P:immune system pr…		GO:0048584	GO:0044093	GO:0010604	GO:0044707	GO:0048856	GO:0051716	GO:0006355	GO:0031325	GO:0044424	GO:0002376	GO:0019899	GO:0044767
Tumor necrosis factor receptor-associated factor, Death domain-containing			TRINITY_DN45550_c1_g2	-4.11842	5.12576	1.02202e-06	7.35992e-05	40.585	12.055	38.594	20.017	0.446	2.943	3.009	5.846	6.519	5.927	TRAF5_MOUSE	TNF receptor-associated factor 5	2008	6.81437e-10	F:protein binding; P:regulation of cellular process; C:cell part; P:positive regulation of biological process; P:cellular process		GO:0005515	GO:0050794	GO:0044464	GO:0048518	GO:0009987
Tumor necrosis factor receptor-associated factor (TRAF)			TRINITY_DN46142_c2_g4	-8.19491	1.59632	1.52326e-05	0.000687324	20.547	2.145	5.459	8.207	0	0	0	0.714	0.512	3.081	TRAF5_MOUSE	TNF receptor-associated factor 5	340	9.32711e-14	F:protein binding; P:signal transduction; P:positive regulation of cell proliferation; C:CD40 receptor complex; C:intracellular part; F:signal transducer activity; P:positive regulation of NF-kappaB transcription factor activity; C:cytoplasmic side of plasma membrane		GO:0005515	GO:0007165	GO:0008284	GO:0035631	GO:0044424	GO:0004871	GO:0051092	GO:0009898
Tumor necrosis factor receptor-associated factor			TRINITY_DN36417_c0_g1	-4.71117	3.13677	4.67916e-06	0.000259927	26.37	9.417	7.594	11.275	0.425	0.13	0.722	3.976	3.92	3.402	TRAF5_HUMAN	TNF receptor-associated factor 5	888	8.59347e-31	C:cytoplasm; P:positive regulation of sequence-specific DNA binding transcription factor activity; P:cellular process; F:enzyme binding		GO:0005737	GO:0051091	GO:0009987	GO:0019899
Tumor necrosis factor receptor-associated factor (TRAF)			TRINITY_DN42082_c0_g1	-6.26997	3.26896	2.15164e-06	0.000137925	12.858	4.499	14.631	11.725	0	0.52	0	7.188	9.311	4.023	TRAF4_MOUSE	TNF receptor-associated factor 4	645	1.0157e-12	P:biological regulation; P:single-multicellular organism process; F:enzyme binding		GO:0065007	GO:0044707	GO:0019899
Tumor necrosis factor receptor-associated factor (TRAF)			TRINITY_DN46142_c3_g4	-3.65463	5.09702	1.18072e-05	0.00056091	85.685	54.96	42.254	41.581	2.625	7.706	3.618	21.734	16.298	21.377	TRAF4_MOUSE	TNF receptor-associated factor 4	1007	3.08242e-35	F:protein binding; P:single-organism process		GO:0005515	GO:0044699
Tumor necrosis factor receptor-associated factor (TRAF)			TRINITY_DN43814_c1_g2	-4.07094	4.34564	4.35749e-06	0.000245307	27.525	29.853	15.919	10.63	0.68	1.274	2.313	8.395	2.658	13.01	TRAF4_HUMAN	TNF receptor-associated factor 4	1248	2.31631e-14	F:protein binding; P:regulation of cellular process; C:intracellular part; P:single-organism process; P:cellular process		GO:0005515	GO:0050794	GO:0044424	GO:0044699	GO:0009987
Tumor necrosis factor receptor-associated factor (TRAF)			TRINITY_DN45572_c2_g4	-6.35536	1.98315	6.37943e-06	0.00033815	9.442	18.92	8.961	23.585	0	0.708	0	1.325	8.13	2.183	TRAF4_HUMAN	TNF receptor-associated factor 4	308	2.35401e-12	C:intracellular organelle; C:cytoplasm; P:positive regulation of protein kinase activity; P:positive regulation of intracellular signal transduction; P:single-organism process; P:cellular process; F:enzyme binding		GO:0043229	GO:0005737	GO:0045860	GO:1902533	GO:0044699	GO:0009987	GO:0019899
Tumor necrosis factor receptor-associated factor (TRAF)			TRINITY_DN40228_c2_g4	-7.82417	1.26313	4.1825e-06	0.000237713	6.55	7.174	10.557	6.1	0	0	0	9.482	9.757	6.12	TRAF3_HUMAN	TNF receptor-associated factor 3	332	7.16696e-07	C:cytoplasm; P:signal transduction; P:immune system process; F:enzyme binding		GO:0005737	GO:0007165	GO:0002376	GO:0019899
Unknown Death and NACHT domain-containing protein			TRINITY_DN45328_c0_g1	-4.68054	4.03174	4.18419e-07	3.5234e-05	15.612	5.041	6.191	6.636	0.17	0.175	0.548	4.027	3.505	3.723	NAL10_MOUSE	LRR and PYD domains-containing 10	2229	4.05816e-21	P:positive regulation of adaptive immune response based on somatic recombination of immune receptors built from immunoglobulin superfamily domains; P:defense response; P:immune system process		GO:0002824	GO:0006952	GO:0002376
Unknown Ankyrin-repeat and Death domain-containing protein			TRINITY_DN44589_c0_g4	-4.06661	5.63403	3.28829e-07	2.87474e-05	5.694	4.339	6.412	5.491	0.733	1.3	1.096	2.855	1.789	2.675	ANR28_MOUSE	Serine threonine- phosphatase 6 regulatory ankyrin repeat subunit A Short	7603	9.0169e-61	P:biological_process; C:nucleus; C:cellular_component		GO:0008150	GO:0005634	GO:0005575
Tumour Necrosis Factor ligand superfamily member (TNF)			TRINITY_DN35131_c0_g2	-8.17357	1.57715	1.84464e-06	0.000120713	1.518	1.122	1.517	3.19	0	0	0	1.852	2.695	0.984	---NA---		992
Comparison: PA vs. NOE	Genes upregulated in NOE
Polyubiquitin-B	GO:1901214 regulation of neuron death		TRINITY_DN29753_c0_g1	4.724	6.1038	3.6965e-07	3.17647e-05	48.411	7.469	16.492	18.142	1151.27	1228.2	202.675	21.666	12.719	25.229	UBB_CHICK	Polyubiquitin-B Contains:	249	1.00331e-16	C:myelin sheath; P:regulation of proteasomal protein catabolic process; P:positive regulation of intrinsic apoptotic signaling pathway by p53 class mediator; P:male meiosis I; P:neuron projection morphogenesis; P:fat pad development; F:protease binding; P:female meiosis I; C:neuronal cell body; P:female gonad development; P:hypothalamus gonadotrophin-releasing hormone neuron development; P:regula…				GO:0043209	GO:0061136	GO:1902255	GO:0007141	GO:0048812	GO:0060613	GO:0002020	GO:0007144	GO:0043025	GO:0008585	GO:0021888	GO:1901214	GO:0043005	GO:0005654	GO:0044822	GO:0005615	GO:0070062	GO:0051881	GO:0072520	GO:0047497	GO:0005739	GO:0097009	GO:0010992	GO:0019985
Parkin coregulated gene homolog		GO:0060548 negative regulation of cell death	TRINITY_DN41907_c1_g2	2.97924	8.26839	8.02501e-06	0.000409845	37.815	20.325	26.088	23.11	393.618	177.843	286.479	16.466	13.952	9.694	PACRG_MOUSE	Parkin coregulated gene homolog	1133	2.23265e-116	P:spermatid development; P:negative regulation of cell death; F:alpha-tubulin binding; C:neuron projection; C:nucleus; F:G-protein coupled receptor binding; F:ubiquitin protein ligase binding; C:sperm midpiece; F:actin binding; F:beta-tubulin binding; C:mitochondrion; C:cell body; F:chaperone binding; C:cytosol; C:vesicle; F:Hsp90 protein binding; P:cellular response to unfolded protein; F:Hsp70 …				GO:0021933	GO:0034198	GO:0008104	GO:0046777	GO:0043025	GO:0043005	GO:0000166	GO:0000045	GO:0051386	GO:0005829	GO:0031333	GO:0098779	GO:0097629	GO:0032403	GO:0019901	GO:0021707	GO:0007265	GO:0004674	GO:0048671	GO:0030659	GO:0097632	GO:0048675	GO:1990316	GO:0010468
Hypoxia-Inducible Gene domain protein family member (HIG)		GO:0043066 negative regulation of apoptotic process	TRINITY_DN45801_c3_g13	4.05277	5.27959	6.69056e-07	5.23152e-05	4.652	7.741	8.828	8.608	183.998	135.309	61.096	17.639	11.442	4.258	HIG2A_HUMAN	HIG1 domain family member mitochondrial	427	1.59882e-08	P:negative regulation of apoptotic process; C:membrane				GO:0007286	GO:0060548	GO:0043014	GO:0043005	GO:0005634	GO:0001664	GO:0031625	GO:0097225	GO:0003779	GO:0048487	GO:0005739	GO:0044297	GO:0051087	GO:0005829	GO:0031982	GO:0051879	GO:0034620	GO:0030544
E3 ubiquitin-ligase		GO:1903204 negative regulation of oxidative stress-induced neuron death	TRINITY_DN42248_c0_g2	4.05093	7.47156	5.86691e-09	9.24676e-07	7.552	4.61	4.613	3.884	131.723	98.694	251.073	3.586	9.341	2.675	PRKN2_RAT	E3 ubiquitin- ligase parkin	2645	8.44899e-111	P:regulation of biological quality; P:protein polyubiquitination; C:Golgi membrane; P:negative regulation of intracellular signal transduction; P:regulation of anatomical structure morphogenesis; P:negative regulation of oxidative stress-induced neuron death; P:mitophagy; P:negative regulation of phosphorylation; C:endoplasmic reticulum membrane; C:perinuclear region of cytoplasm; F:protein bindi…				GO:0043066	GO:0016020
Ubiquitin-60S ribosomal protein L40	GO:0006915 apoptotic process		TRINITY_DN36262_c0_g1	10.9214	3.78789	1.27479e-06	8.84816e-05	0	0	0	0	95.75	0	13.019	0	0	0	RL40_CAEEL	Ubiquitin-60S ribosomal L40	530	1.21592e-66	C:nucleus; F:structural constituent of ribosome; P:nematode larval development; P:embryo development ending in birth or egg hatching; P:protein catabolic process; P:apoptotic process; C:ribosome; P:reproduction; P:translation				GO:0065008	GO:0000209	GO:0000139	GO:1902532	GO:0022603	GO:1903204	GO:0000422	GO:0042326	GO:0005789	GO:0048471	GO:0005515	GO:0000151	GO:0048522	GO:0043195	GO:0070585	GO:0005739	GO:0005829	GO:0032268	GO:0010821	GO:0051646	GO:2001234
DNAJ homolog subfamily A member	GO:0043065 positive regulation of apoptotic process	GO:0043066 negative regulation of apoptotic process	TRINITY_DN46133_c1_g8	5.91401	1.83396	8.45916e-07	6.31066e-05	0	0	1.358	1.388	60.532	64.256	178.488	0	1.374	0	DNAJ1_CHLAE	homolog subfamily A member 1	205	3.64192e-08	P:regulation of protein transport; P:negative regulation of JUN kinase activity; P:protein localization to mitochondrion; C:intracellular membrane-bounded organelle; P:negative regulation of apoptotic process; F:chaperone binding; P:positive regulation of apoptotic process; F:ion binding; C:cytoplasmic part; F:Hsp70 protein binding				GO:0005634	GO:0003735	GO:0002119	GO:0009792	GO:0030163	GO:0006915	GO:0005840	GO:0000003	GO:0006412
14-3-3 protein zeta/delta		GO:0043066 negative regulation of apoptotic process	TRINITY_DN36443_c0_g1	11.2669	4.12795	1.14853e-05	0.000547943	0	0	0	0	52.36	0	0.27	0	0	0	1433Z_BOVIN	14-3-3 zeta delta	981	3.54867e-83	F:protein kinase binding; F:identical protein binding; P:Golgi reassembly; P:signal transduction; P:positive regulation of protein insertion into mitochondrial membrane involved in apoptotic signaling pathway; P:regulation of mRNA stability; F:transcription factor binding; C:nucleoplasm; F:poly(A) RNA binding; C:cytoplasmic vesicle membrane; C:extracellular exosome; F:ubiquitin protein ligase bin…				GO:0051223	GO:0043508	GO:0070585	GO:0043231	GO:0043066	GO:0051087	GO:0043065	GO:0043167	GO:0044444	GO:0030544
40S ribosomal protein S3		GO:0043524 negative regulation of neuron apoptotic process	TRINITY_DN18355_c0_g1	10.4143	3.28742	1.69584e-05	0.000747121	0	0	0	0	38.077	0	0.644	0	0	0	RS3_DROME	40S ribosomal S3	785	4.20371e-57	P:DNA repair; F:structural constituent of ribosome; C:cytosolic small ribosomal subunit; P:cytoplasmic translation; C:nuclear matrix; P:mitotic nuclear division; C:microtubule associated complex; F:oxidized purine nucleobase lesion DNA N-glycosylase activity; P:negative regulation of neuron apoptotic process	EC:4.2.99.18; EC:3.2.2.23	DNA-(apurinic or apyrimidinic site) lyase; DNA-formamidopyrimidine glycosylase		GO:0019901	GO:0042802	GO:0090168	GO:0007165	GO:1900740	GO:0043488	GO:0008134	GO:0005654	GO:0044822	GO:0030659	GO:0070062	GO:0031625	GO:0005925	GO:0051683	GO:0043066	GO:0072562	GO:0005829	GO:0030168
BDNF NT-3 growth factors receptor		GO:0043066 negative regulation of apoptotic process	TRINITY_DN42161_c1_g2	2.9448	5.81977	2.36628e-05	0.000977495	1.211	3.328	2.575	4.103	32.785	19.994	35.31	3.127	4.537	3.723	NTRK2_RAT	BDNF NT-3 growth factors receptor	3851	1.02418e-53	C:intracellular organelle; P:neuron differentiation; P:transmembrane receptor protein tyrosine kinase signaling pathway; C:cytoplasmic part; P:positive regulation of MAPK cascade; P:protein phosphorylation; C:membrane-bounded organelle; C:plasma membrane part; P:cellular response to organic substance; P:positive regulation of catalytic activity; F:transmembrane receptor protein kinase activity; F…	EC:2.7.11	Transferring phosphorus-containing groups		GO:0006281	GO:0003735	GO:0022627	GO:0002181	GO:0016363	GO:0007067	GO:0005875	GO:0008534	GO:0043524
ADP/ATP translocase 1		GO:0010667 negative regulation of cardiac muscle cell apoptotic process,GO:1902109 negative regulation of mitochondrial membrane permeability involved in apoptotic process,GO:0060546 negative regulation of necroptotic process	TRINITY_DN32179_c0_g1	10.74	3.60836	3.61609e-06	0.000210924	0	0	0	0	31.903	0	2.835	0	0	0	ADT1_MOUSE	ADP ATP translocase 1	1046	2.51921e-82	C:nucleus; C:myelin sheath; P:positive regulation of oxidative phosphorylation uncoupler activity; P:negative regulation of cardiac muscle cell apoptotic process; P:positive regulation of cell growth involved in cardiac muscle cell development; C:mitochondrial outer membrane; P:negative regulation of mitochondrial membrane permeability involved in apoptotic process; C:mitochondrial inner membrane…				GO:0043229	GO:0030182	GO:0007169	GO:0044444	GO:0043410	GO:0006468	GO:0043227	GO:0044459	GO:0071310	GO:0043085	GO:0019199	GO:0043121	GO:0043066	GO:0012505	GO:0010976
E3 ubiquitin-ligase RING2		GO:1902254 negative regulation of intrinsic apoptotic signaling pathway by p53 class mediator	TRINITY_DN45496_c0_g7	3.09857	5.5394	2.18156e-05	0.000914312	0.606	2.256	1.773	1.059	20.383	12.281	15.046	1.716	1.945	1.605	RING2_DANRE	E3 ubiquitin- ligase RING2	2747	5.03237e-55	P:histone H2A-K119 monoubiquitination; F:zinc ion binding; F:protein-glycine ligase activity, elongating; C:nuclear body; C:PRC1 complex; F:tubulin-glycine ligase activity; P:transcription, DNA-templated; P:regulation of chondrocyte differentiation; P:retina morphogenesis in camera-type eye; P:negative regulation of intrinsic apoptotic signaling pathway by p53 class mediator; P:embryonic cranial …				GO:0005634	GO:0043209	GO:2000277	GO:0010667	GO:0061051	GO:0005741	GO:1902109	GO:0005743	GO:0019899	GO:0060546
Erythroblast macrophage protein		GO:0033033 negative regulation of myeloid cell apoptotic process	TRINITY_DN41080_c0_g1	4.16823	5.87222	5.15758e-09	8.3242e-07	0.993	0.542	0.9	0.609	19.83	22.32	13.628	0.629	0.936	0.107	MAEA_HUMAN	Macrophage erythroblast attacher	3520	1.6666e-110	C:integral component of plasma membrane; C:actomyosin contractile ring; F:actin binding; P:negative regulation of myeloid cell apoptotic process; C:spindle; C:nuclear matrix; P:cell adhesion; P:erythrocyte development; P:regulation of mitotic cell cycle				GO:0036353	GO:0008270	GO:0070737	GO:0016604	GO:0035102	GO:0070738	GO:0006351	GO:0032330	GO:0060042	GO:1902254	GO:0048701	GO:0043774	GO:0003682	GO:0043773	GO:0008766	GO:0000278	GO:0000122	GO:0009948	GO:0018169	GO:0070740	GO:0033339	GO:0070736	GO:0071339
Serine threonine-kinase ULK1	GO:0010941 regulation of cell death		TRINITY_DN43148_c0_g1	3.39587	6.32554	8.35342e-06	0.000423582	1.098	3.402	2.417	1.583	18.374	8.584	37.797	9.805	9.296	10.721	ULK1_MOUSE	Serine threonine- kinase ULK1	3361	6.40974e-65	P:radial glia guided migration of cerebellar granule cell; P:cellular response to amino acid starvation; P:protein localization; P:protein autophosphorylation; C:neuronal cell body; C:neuron projection; F:nucleotide binding; P:autophagosome assembly; P:regulation of neurotrophin TRK receptor signaling pathway; C:cytosol; P:negative regulation of protein complex assembly; P:positive regulation of …	EC:2.7.11	Transferring phosphorus-containing groups		GO:0005887	GO:0005826	GO:0003779	GO:0033033	GO:0005819	GO:0016363	GO:0007155	GO:0048821	GO:0007346
Synaptonemal complex protein 2		GO:0043066 negative regulation of apoptotic process	TRINITY_DN42672_c0_g1	5.75432	5.00513	1.59198e-08	2.24554e-06	0.065	0.259	0.52	0.061	17.29	6.803	15.933	0.136	0.394	0.235	SYCP2_RAT	Synaptonemal complex 2 Short	2211	1.03562e-37	P:cell division; F:DNA binding; P:male genitalia morphogenesis; F:protein heterodimerization activity; P:female meiotic division; P:male meiosis; P:negative regulation of apoptotic process; P:fertilization; C:lateral element				GO:0051301	GO:0003677	GO:0048808	GO:0046982	GO:0007143	GO:0007140	GO:0043066	GO:0009566	GO:0000800
Cytoplasmic polyadenylation element-binding 4		GO:0043524 negative regulation of neuron apoptotic process	TRINITY_DN34164_c0_g2	7.21936	2.73484	2.32437e-10	5.43138e-08	0	0.037	0.018	0.024	3.826	5.997	2.174	0	0.037	0	CPEB4_MOUSE	Cytoplasmic polyadenylation element-binding 4 Short	1563	3.86271e-127	C:postsynaptic density; P:cellular response to decreased oxygen levels; F:translation repressor activity, nucleic acid binding; C:endoplasmic reticulum; F:translation factor activity, RNA binding; P:cellular response to glucose starvation; F:mRNA 3'-UTR binding; P:negative regulation of neuron apoptotic process; F:nucleotide binding; C:nucleus; C:dendrite; P:cellular response to amino acid stimul…				GO:0014069	GO:0036294	GO:0000900	GO:0005783	GO:0008135	GO:0042149	GO:0003730	GO:0043524	GO:0000166	GO:0005634	GO:0030425	GO:0071230	GO:1990124	GO:0002931	GO:0045211	GO:0043022	GO:0030054	GO:2000766	GO:0035235
Bcl-2-homology protein (BHP)			TRINITY_DN42964_c1_g9	6.55635	1.00763	2.73444e-06	0.000167819	0.646	0	0	0	26.196	21.254	29.735	0	0	0	---NA---		241
Unknown Death domain-containing protein			TRINITY_DN45275_c1_g2	6.03988	7.19066	6.19628e-14	3.42879e-11	2.988	1.837	2.813	2.07	339.015	156.212	493.076	2.243	3.468	2.29	---NA---		1070
Comparison: PA vs. PE	Genes upregulated in PE
Tumor necrosis factor receptor-associated factor (TRAF)			TRINITY_DN34405_c0_g2	8.53727	1.06051	3.43678e-06	0.000829191	0	0	0	0	0	0	0	11.317	65.808	4.023	TRAF6_RAT	TNF receptor-associated factor 6	220	1.6553e-08	C:intracellular organelle; P:regulation of transcription, DNA-templated; C:cytoplasmic part; P:positive regulation of intracellular signal transduction; P:immune system process; P:positive regulation of immune system process; P:positive regulation of molecular function; P:positive regulation of protein metabolic process; P:system development; F:catalytic activity; P:cellular response to stimulus;…				GO:0043229	GO:0006355	GO:0044444	GO:1902533	GO:0002376	GO:0002684	GO:0044093	GO:0051247	GO:0048731	GO:0003824	GO:0051716	GO:0031325	GO:0001819	GO:0019899
Tumor necrosis factor receptor-associated factor (TRAF)			TRINITY_DN37773_c0_g1	8.62546	2.71859	3.1879e-12	6.49159e-09	0	0	0	0.049	2.125	0	2.748	3.942	5.94	3.574	TRAF5_HUMAN	TNF receptor-associated factor 5	955	1.91692e-10	C:centrosome; F:ubiquitin protein ligase binding; P:positive regulation of I-kappaB kinase/NF-kappaB signaling; C:cytosol; F:thioesterase binding; P:single-organism process; P:positive regulation of NF-kappaB transcription factor activity; P:cellular process				GO:0005813	GO:0031625	GO:0043123	GO:0005829	GO:0031996	GO:0044699	GO:0051092	GO:0009987
Tumor necrosis factor receptor-associated factor (TRAF)			TRINITY_DN38901_c0_g4	6.33358	1.22682	3.35553e-07	0.00013191	0.153	0	0	0.17	12.189	40.559	3.505	9.584	10.499	4.301	TRAF5_HUMAN	TNF receptor-associated factor 5	402	5.30558e-15	C:centrosome; F:ubiquitin protein ligase binding; F:metal ion binding; P:signal transduction; P:positive regulation of I-kappaB kinase/NF-kappaB signaling; C:cytosol; C:CD40 receptor complex; F:thioesterase binding; P:positive regulation of NF-kappaB transcription factor activity; C:cytoplasmic side of plasma membrane				GO:0005813	GO:0031625	GO:0046872	GO:0007165	GO:0043123	GO:0005829	GO:0035631	GO:0031996	GO:0051092	GO:0009898
Tumor necrosis factor receptor-associated factor (TRAF)	GO:0043065 positive regulation of apoptotic process,GO:0012501 programmed cell death		TRINITY_DN45026_c2_g3	8.85558	1.34622	7.81445e-09	5.80756e-06	0	0	0	0	1.201	0	0.531	2.26	6.215	2.439	TRAF2_HUMAN	TNF receptor-associated factor 2	758	1.02927e-15	P:protein complex assembly; C:protein complex; C:cytoplasmic part; P:positive regulation of intracellular signal transduction; C:membrane part; P:regulation of immune system process; F:receptor binding; P:positive regulation of catalytic activity; P:positive regulation of protein phosphorylation; P:positive regulation of apoptotic process; P:regulation of extrinsic apoptotic signaling pathway; P:…				GO:0006461	GO:0043234	GO:0044444	GO:1902533	GO:0044425	GO:0002682	GO:0005102	GO:0043085	GO:0001934	GO:0043065	GO:2001236	GO:0012501	GO:0035556	GO:0019899	GO:0016567
Tumor necrosis factor receptor-associated factor (TRAF)			TRINITY_DN35059_c0_g1	11.1119	3.53341	2.17483e-15	1.30254e-11	0	0	0	0	1.307	0	3.931	6.797	12.318	4.793	TRAF1_MOUSE	TNF receptor-associated factor 1	1459	2.60501e-27	F:protein binding				GO:0005515
Proto-oncogene c-Fos			TRINITY_DN42731_c0_g1	4.70569	7.68178	1.9518e-09	1.84004e-06	7.099	9.318	5.644	6.575	23.528	10.448	12.437	302.321	192.785	108.342	FOS_CYPCA	Proto-oncogene c-Fos	1071	6.56456e-08	F:DNA binding; C:transcription factor complex; C:nucleus; F:transcription factor activity, sequence-specific DNA binding; P:regulation of transcription, DNA-templated; F:sequence-specific DNA binding; P:regulation of transcription from RNA polymerase II promoter				GO:0003677	GO:0005667	GO:0005634	GO:0003700	GO:0006355	GO:0043565	GO:0006357
Caspase	GO:0008625 extrinsic apoptotic signaling pathway via death domain receptors,GO:0043065 positive regulation of apoptotic process		TRINITY_DN40912_c3_g3	10.1673	4.23362	9.41693e-18	1.06533e-13	0	0	0	0.037	0	0	0	28.072	23.515	24.352	CASP8_MOUSE	Caspase-8 Short	1232	2.2558e-30	C:nuclear part; P:anatomical structure formation involved in morphogenesis; C:protein complex; C:cytoplasmic part; P:negative regulation of cellular process; P:extrinsic apoptotic signaling pathway via death domain receptors; P:positive regulation of signal transduction; C:plasma membrane; F:cysteine-type endopeptidase activity involved in apoptotic process; P:tissue development; P:heart developm…	EC:3.4.22	Acting on peptide bonds (peptidases)		GO:0044428	GO:0048646	GO:0043234	GO:0044444	GO:0048523	GO:0008625	GO:0009967	GO:0005886	GO:0097153	GO:0009888	GO:0007507	GO:0005515	GO:0043065	GO:2001056	GO:2001233
Unknown Death domain-containing protein			TRINITY_DN40839_c1_g10	8.03707	0.58777	4.95484e-07	0.000173959	0	0	0	0	0	0	0	5.336	9.081	12.754	---NA---		292
Comparison: PA vs. PE	Genes upregulated in PA
Tumor necrosis factor receptor-associated factor (TRAF)	GO:0006915 apoptotic process,GO:0042981 regulation of apoptotic process		TRINITY_DN32252_c0_g1	-10.9556	3.54807	1.23705e-06	0.00029143	37.09	0	24.425	37.731	0	100.798	0.14	0	0	0	TRAF5_HUMAN	TNF receptor-associated factor 5	502	1.00342e-15	F:zinc ion binding; P:signal transduction; P:positive regulation of I-kappaB kinase/NF-kappaB signaling; P:regulation of apoptotic process; P:positive regulation of NF-kappaB transcription factor activity; C:cytoplasmic side of plasma membrane; F:ubiquitin-protein transferase activity; C:centrosome; F:ubiquitin protein ligase binding; P:apoptotic process; C:cytosol; C:CD40 receptor complex; F:thi…				GO:0008270	GO:0007165	GO:0043123	GO:0042981	GO:0051092	GO:0009898	GO:0004842	GO:0005813	GO:0031625	GO:0006915	GO:0005829	GO:0035631	GO:0031996	GO:0016567
Transcription factor SOX-8		GO:0043066 negative regulation of apoptotic process	TRINITY_DN35564_c0_g1	-4.62602	4.91526	9.06904e-10	7.16261e-07	17.062	9.496	18.957	9.185	0.764	2.841	0.947	0.595	0.492	0.567	SOX8_HUMAN	Transcription factor SOX-8	1655	1.20249e-26	P:retinal rod cell differentiation; F:RNA polymerase II core promoter sequence-specific DNA binding; P:Sertoli cell development; P:fat cell differentiation; P:negative regulation of photoreceptor cell differentiation; P:positive regulation of transcription from RNA polymerase II promoter; C:nuclear transcription factor complex; P:morphogenesis of a branching epithelium; P:regulation of hormone le…				GO:0060221	GO:0000979	GO:0060009	GO:0045444	GO:0046533	GO:0045944	GO:0044798	GO:0061138	GO:0010817	GO:0048484	GO:0035914	GO:0045892	GO:0046982	GO:0001701	GO:0072289	GO:0001649	GO:0014015	GO:0033690	GO:0048709	GO:0006351	GO:0007165	GO:0007283	GO:0007422	GO:0048469
Heat shock cognate 71 kDa	GO:0001916 positive regulation of T cell mediated cytotoxicity	GO:0010667 negative regulation of cardiac muscle cell apoptotic process	TRINITY_DN19866_c0_g1	-11.7538	4.33718	2.95741e-12	4.45248e-09	17.093	7.315	2.579	1.66	0	0	0	0	0	0	HSP7C_RAT	Heat shock cognate 71 kDa	2161	0	C:postsynaptic density; P:RNA splicing; F:C3HC4-type RING finger domain binding; C:synaptic vesicle; P:protein autophosphorylation; C:Prp19 complex; P:late endosomal microautophagy; C:microtubule; C:messenger ribonucleoprotein complex; F:phosphatidylserine binding; P:negative regulation of supramolecular fiber organization; P:negative regulation of transcription, DNA-templated; C:terminal bouton;…	EC:3.6.1.3; EC:3.6.1.15	Adenosinetriphosphatase; Nucleoside-triphosphate phosphatase		GO:0014069	GO:0008380	GO:0055131	GO:0008021	GO:0046777	GO:0000974	GO:0061738	GO:0005874	GO:1990124	GO:0001786	GO:1902904	GO:0045892	GO:0043195	GO:0043198	GO:0043197	GO:0005829	GO:0051726	GO:0031072	GO:0005681	GO:0005882	GO:0042026	GO:0005765	GO:0005886	GO:0031625
Comparison: NOE vs. PE	Genes upregulated in NOE
Parkin coregulated gene homolog		GO:0060548 negative regulation of cell death	TRINITY_DN41907_c1_g2	-3.93502	8.16182	1.01916e-07	2.38966e-05	37.815	20.325	26.088	23.11	393.618	177.843	286.479	16.466	13.952	9.694	PACRG_MOUSE	Parkin coregulated gene homolog	1133	2.23265e-116	P:spermatid development; P:negative regulation of cell death; F:alpha-tubulin binding; C:neuron projection; C:nucleus; F:G-protein coupled receptor binding; F:ubiquitin protein ligase binding; C:sperm midpiece; F:actin binding; F:beta-tubulin binding; C:mitochondrion; C:cell body; F:chaperone binding; C:cytosol; C:vesicle; F:Hsp90 protein binding; P:cellular response to unfolded protein; F:Hsp70 …				GO:0007286	GO:0060548	GO:0043014	GO:0043005	GO:0005634	GO:0001664	GO:0031625	GO:0097225	GO:0003779	GO:0048487	GO:0005739	GO:0044297	GO:0051087	GO:0005829	GO:0031982	GO:0051879	GO:0034620	GO:0030544
Polyubiquitin-B	GO:0010939 regulation of necrotic cell death,GO:1901214 regulation of neuron death	GO:0043066 negative regulation of apoptotic process	TRINITY_DN29504_c0_g2	-9.37323	3.89913	7.78855e-11	3.96868e-08	0	0	0	10.07	243.403	109.409	31.292	0	0.238	0	UBB_GORGO	Polyubiquitin-B Contains:	281	8.238e-16	P:regulation of proteasomal protein catabolic process; P:transcription-coupled nucleotide-excision repair; P:interstrand cross-link repair; P:transforming growth factor beta receptor signaling pathway; P:fibroblast growth factor receptor signaling pathway; P:JNK cascade; P:regulation of transcription from RNA polymerase II promoter in response to hypoxia; C:neuronal cell body; P:negative regulati…				GO:0061136	GO:0006283	GO:0036297	GO:0007179	GO:0008543	GO:0007254	GO:0061418	GO:0043025	GO:0042059	GO:0051092	GO:0000187	GO:0002755	GO:0010939	GO:0075733	GO:0051881	GO:0005829	GO:0030666	GO:0032480	GO:0006296	GO:0034220	GO:0006294	GO:0090263	GO:0038061	GO:0006297
Ubiquitin-60S ribosomal protein L40	GO:0006915 apoptotic process		TRINITY_DN36262_c0_g1	-11.1501	3.78405	1.61612e-06	0.000259518	0	0	0	0	95.75	0	13.019	0	0	0	RL40_CAEEL	Ubiquitin-60S ribosomal L40	530	1.21592e-66	C:nucleus; F:structural constituent of ribosome; P:nematode larval development; P:embryo development ending in birth or egg hatching; P:protein catabolic process; P:apoptotic process; C:ribosome; P:reproduction; P:translation				GO:0005634	GO:0003735	GO:0002119	GO:0009792	GO:0030163	GO:0006915	GO:0005840	GO:0000003	GO:0006412
Mitochondrial translocator	GO:0006915 apoptotic process		TRINITY_DN36331_c0_g2	-6.43886	4.87822	1.05627e-09	4.28187e-07	3.731	3.414	7.999	13.04	39.331	73.548	13.776	0.085	0.609	0.257	TSPOA_HUMAN	Translocator	779	1.30193e-32	P:cell proliferation; F:cholesterol binding; P:regulation of cholesterol transport; P:heme biosynthetic process; P:steroid metabolic process; P:response to organic cyclic compound; P:generation of neurons; P:anion transport; F:benzodiazepine receptor activity; P:response to oxygen-containing compound; P:response to stress; P:protein targeting to mitochondrion; C:nuclear membrane; C:mitochondrial …				GO:0008283	GO:0015485	GO:0032374	GO:0006783	GO:0008202	GO:0014070	GO:0048699	GO:0006820	GO:0008503	GO:1901700	GO:0006950	GO:0006626	GO:0031965	GO:0031966	GO:0070062	GO:0005515	GO:0048522	GO:0006915	GO:0051716	GO:0033993	GO:0051239	GO:0080090	GO:0031324
ADP/ATP translocase 1		GO:0010667 negative regulation of cardiac muscle cell apoptotic process,GO:1902109 negative regulation of mitochondrial membrane permeability involved in apoptotic process,GO:0060546 negative regulation of necroptotic process	TRINITY_DN32179_c0_g1	-10.9687	3.60436	4.3865e-06	0.000583484	0	0	0	0	31.903	0	2.835	0	0	0	ADT1_MOUSE	ADP ATP translocase 1	1046	2.51921e-82	C:nucleus; C:myelin sheath; P:positive regulation of oxidative phosphorylation uncoupler activity; P:negative regulation of cardiac muscle cell apoptotic process; P:positive regulation of cell growth involved in cardiac muscle cell development; C:mitochondrial outer membrane; P:negative regulation of mitochondrial membrane permeability involved in apoptotic process; C:mitochondrial inner membrane…				GO:0005634	GO:0043209	GO:2000277	GO:0010667	GO:0061051	GO:0005741	GO:1902109	GO:0005743	GO:0019899	GO:0060546
Erythroblast macrophage protein		GO:0033033 negative regulation of myeloid cell apoptotic process	TRINITY_DN41080_c0_g1	-4.62057	5.84216	1.94281e-07	4.19914e-05	0.993	0.542	0.9	0.609	19.83	22.32	13.628	0.629	0.936	0.107	MAEA_HUMAN	Macrophage erythroblast attacher	3520	1.6666e-110	C:integral component of plasma membrane; C:actomyosin contractile ring; F:actin binding; P:negative regulation of myeloid cell apoptotic process; C:spindle; C:nuclear matrix; P:cell adhesion; P:erythrocyte development; P:regulation of mitotic cell cycle				GO:0005887	GO:0005826	GO:0003779	GO:0033033	GO:0005819	GO:0016363	GO:0007155	GO:0048821	GO:0007346
Synaptonemal complex protein 2		GO:0043066 negative regulation of apoptotic process	TRINITY_DN42672_c0_g1	-6.01045	4.99676	1.01854e-07	2.38966e-05	0.065	0.259	0.52	0.061	17.29	6.803	15.933	0.136	0.394	0.235	SYCP2_RAT	Synaptonemal complex 2 Short	2211	1.03562e-37	P:cell division; F:DNA binding; P:male genitalia morphogenesis; F:protein heterodimerization activity; P:female meiotic division; P:male meiosis; P:negative regulation of apoptotic process; P:fertilization; C:lateral element				GO:0051301	GO:0003677	GO:0048808	GO:0046982	GO:0007143	GO:0007140	GO:0043066	GO:0009566	GO:0000800
Cytoplasmic polyadenylation element-binding 4		GO:0043524 negative regulation of neuron apoptotic process	TRINITY_DN34164_c0_g2	-7.74634	2.72129	1.70363e-09	6.69777e-07	0	0.037	0.018	0.024	3.826	5.997	2.174	0	0.037	0	CPEB4_MOUSE	Cytoplasmic polyadenylation element-binding 4 Short	1563	3.86271e-127	C:postsynaptic density; P:cellular response to decreased oxygen levels; F:translation repressor activity, nucleic acid binding; C:endoplasmic reticulum; F:translation factor activity, RNA binding; P:cellular response to glucose starvation; F:mRNA 3'-UTR binding; P:negative regulation of neuron apoptotic process; F:nucleotide binding; C:nucleus; C:dendrite; P:cellular response to amino acid stimul…				GO:0014069	GO:0036294	GO:0000900	GO:0005783	GO:0008135	GO:0042149	GO:0003730	GO:0043524	GO:0000166	GO:0005634	GO:0030425	GO:0071230	GO:1990124	GO:0002931	GO:0045211	GO:0043022	GO:0030054	GO:2000766	GO:0035235
Comparison: NOE vs. PE	Genes upregulated in PE
Tumor necrosis factor receptor-associated factor (TRAF)			TRINITY_DN45626_c1_g2	4.81876	8.46575	4.40561e-09	7.74924e-07	90.043	45.568	71.07	43.354	23.345	40.448	15.08	950.322	2139.07	382.467	TRAF2_HUMAN	TNF receptor-associated factor 2	1232	7.09923e-34	P:positive regulation of cellular protein metabolic process; P:protein metabolic process; C:cytoplasm; P:regulation of protein phosphorylation; P:protein complex assembly; P:signal transduction; P:positive regulation of catalytic activity; C:protein complex; P:positive regulation of intracellular signal transduction; C:membrane part; P:regulation of apoptotic signaling pathway; F:enzyme binding				GO:0032270	GO:0019538	GO:0005737	GO:0001932	GO:0006461	GO:0007165	GO:0043085	GO:0043234	GO:1902533	GO:0044425	GO:2001233	GO:0019899
Heat shock cognate 71 kDa	GO:0001916 positive regulation of T cell mediated cytotoxicity	GO:0010667 negative regulation of cardiac muscle cell apoptotic process	TRINITY_DN45674_c1_g2	3.79297	11.4308	5.46283e-07	4.7554e-05	277.925	611.873	638.302	387.332	58.66	113.35	38.244	756.501	1262.52	439.967	HSP7C_RAT	Heat shock cognate 71 kDa	2348	0	C:postsynaptic density; P:RNA splicing; F:C3HC4-type RING finger domain binding; C:synaptic vesicle; P:protein autophosphorylation; C:Prp19 complex; P:late endosomal microautophagy; C:microtubule; C:messenger ribonucleoprotein complex; F:phosphatidylserine binding; P:negative regulation of supramolecular fiber organization; P:negative regulation of transcription, DNA-templated; C:terminal bouton;…	EC:3.6.1.3; EC:3.6.1.15	Adenosinetriphosphatase; Nucleoside-triphosphate phosphatase		GO:0014069	GO:0008380	GO:0055131	GO:0008021	GO:0046777	GO:0000974	GO:0061738	GO:0005874	GO:1990124	GO:0001786	GO:1902904	GO:0045892	GO:0043195	GO:0043198	GO:0043197	GO:0005829	GO:0051726	GO:0031072	GO:0005681	GO:0005882	GO:0042026	GO:0005765	GO:0005886	GO:0031625
Dual oxidase		GO:0043066 negative regulation of apoptotic process	TRINITY_DN41665_c3_g1	4.10406	6.46935	4.53951e-06	0.000277607	20.999	92.243	64.576	100.665	7.333	3.61	26.596	208.313	184.54	126.2	DUOX_DROME	Dual oxidase	479	3.79574e-08	F:peroxidase activity; P:reactive oxygen species metabolic process; P:response to organic substance; P:negative regulation of apoptotic process; P:imaginal disc-derived wing morphogenesis; C:endomembrane system; P:adult chitin-based cuticle development; P:mucosal immune response; P:adult chitin-containing cuticle pigmentation; P:defense response to bacterium	EC:1.11.1.7	Peroxidase		GO:0004601	GO:0072593	GO:0010033	GO:0043066	GO:0007476	GO:0012505	GO:0008365	GO:0002385	GO:0048085	GO:0042742
Cathepsin L	GO:0035071 salivary gland cell autophagic cell death		TRINITY_DN43826_c0_g1	4.74119	7.01635	9.72349e-07	7.77414e-05	93.727	53.757	44.842	39.24	2.253	7.7	1.712	97.321	19.305	120.914	CATL_DROME	Cathepsin L	1296	5.95928e-109	P:proteolysis; F:cysteine-type endopeptidase activity; P:salivary gland cell autophagic cell death; C:fusome; C:lysosome	EC:3.4.22	Acting on peptide bonds (peptidases)		GO:0006508	GO:0004197	GO:0035071	GO:0045169	GO:0005764
Cell death specification protein 2	GO:0006915 apoptotic process,GO:0043068 positive regulation of programmed cell death		TRINITY_DN44665_c0_g5	3.04258	6.99285	2.0216e-05	0.000942341	13.836	37.005	44.625	20.214	5.794	9.065	10.067	41.544	42.194	68.133	CES2_CAEEL	Cell death specification 2	1666	9.21589e-07	F:RNA polymerase II regulatory region DNA binding; P:apoptotic process; P:positive regulation of programmed cell death; F:sequence-specific double-stranded DNA binding				GO:0001012	GO:0006915	GO:0043068	GO:1990837
Caspase	GO:0008625 extrinsic apoptotic signaling pathway via death domain receptors,GO:0070243 regulation of thymocyte apoptotic process	GO:0060546 negative regulation of necroptotic process	TRINITY_DN40672_c7_g4	6.46283	4.77913	6.71091e-07	5.65712e-05	103.214	37.903	73.624	32.81	0	1.999	0	38.407	38.575	49.277	CASP8_MOUSE	Caspase-8 Short	724	8.1363e-12	C:Noc1p-Noc2p complex; C:membrane part; P:extrinsic apoptotic signaling pathway via death domain receptors; C:plasma membrane; F:cysteine-type endopeptidase activity involved in apoptotic process; P:negative regulation of necroptotic process; P:hepatocyte apoptotic process; P:heart development; P:neural tube formation; P:regulation of thymocyte apoptotic process; F:protein heterodimerization acti…	EC:3.4.22	Acting on peptide bonds (peptidases)		GO:0030690	GO:0044425	GO:0008625	GO:0005886	GO:0097153	GO:0060546	GO:0097284	GO:0007507	GO:0001841	GO:0070243	GO:0046982	GO:0001525	GO:0005739	GO:0006508	GO:2001238	GO:0006919	GO:0030225
Mucin-4		GO:0043066 negative regulation of apoptotic process	TRINITY_DN37629_c0_g2	5.29501	3.46051	1.96516e-06	0.000139125	17.628	6.148	19.85	3.227	0	1.759	1.506	28.323	12.741	17.985	MUC4_MOUSE	Mucin-4 Short	802	5.0445e-10	P:cell-matrix adhesion; P:negative regulation of cell-cell adhesion; F:ErbB-2 class receptor binding; P:cell adhesion; C:endoplasmic reticulum; C:protein complex; C:extracellular region; P:hematopoietic progenitor cell differentiation; C:microvillus membrane; P:negative regulation of T cell mediated cytotoxicity directed against tumor cell target; C:extracellular space; P:negative regulation of c…				GO:0007160	GO:0022408	GO:0005176	GO:0007155	GO:0005783	GO:0043234	GO:0005576	GO:0002244	GO:0031528	GO:0002853	GO:0005615	GO:0001953	GO:0005737	GO:0043066	GO:0016020	GO:0016021	GO:0010469	GO:0032403	GO:0016324
Caspase	GO:0008625 extrinsic apoptotic signaling pathway via death domain receptors,GO:0043065 positive regulation of apoptotic process		TRINITY_DN40912_c3_g3	11.5292	4.39319	6.6625e-15	5.2627e-12	0	0	0	0.035	0	0	0	26.57	22.257	23.049	CASP8_MOUSE	Caspase-8 Short	1232	2.2558e-30	C:nuclear part; P:anatomical structure formation involved in morphogenesis; C:protein complex; C:cytoplasmic part; P:negative regulation of cellular process; P:extrinsic apoptotic signaling pathway via death domain receptors; P:positive regulation of signal transduction; C:plasma membrane; F:cysteine-type endopeptidase activity involved in apoptotic process; P:tissue development; P:heart developm…	EC:3.4.22	Acting on peptide bonds (peptidases)		GO:0044428	GO:0048646	GO:0043234	GO:0044444	GO:0048523	GO:0008625	GO:0009967	GO:0005886	GO:0097153	GO:0009888	GO:0007507	GO:0005515	GO:0043065	GO:2001056	GO:2001233
Caspase	GO:0045476 nurse cell apoptotic process,GO:0035071 salivary gland cell autophagic cell death		TRINITY_DN41925_c1_g1	6.17817	2.27338	2.01363e-06	0.000141967	55.085	22.235	40.477	21.896	0	1.162	0	23.755	24.569	9.377	CASP1_DROME	Caspase-1	315	1.44283e-06	P:positive regulation of macroautophagy; P:negative regulation of neuromuscular synaptic transmission; F:cysteine-type endopeptidase activity involved in execution phase of apoptosis; C:mitochondrion; F:BIR domain binding; P:ovarian nurse cell to oocyte transport; P:salivary gland cell autophagic cell death; P:nurse cell apoptotic process; P:cellular response to starvation; P:neuron remodeling; P…	EC:3.4.22	Acting on peptide bonds (peptidases)		GO:0016239	GO:1900074	GO:0097200	GO:0005739	GO:1990525	GO:0007300	GO:0035071	GO:0045476	GO:0009267	GO:0016322	GO:0097194
Fas-associated death domain protein-like (FADD-like)	GO:0070513 death domain binding,GO:0005123 death receptor binding,GO:0031264 death-inducing signaling complex,GO:0097191 extrinsic apoptotic signaling pathway,GO:0097527 necroptotic signaling pathway,GO:0060545 positive regulation of necroptotic process		TRINITY_DN39025_c3_g8	5.91076	3.18804	3.93191e-08	5.10544e-06	29.354	16.857	28.498	30.678	0	0.246	0.659	19.541	24.393	26.289	RIPK1_HUMAN	Receptor-interacting serine threonine- kinase 1	562	7.7405e-09	P:regulation of ATP:ADP antiporter activity; P:positive regulation of I-kappaB kinase/NF-kappaB signaling; P:extrinsic apoptotic signaling pathway; P:protein heterooligomerization; P:negative regulation of I-kappaB kinase/NF-kappaB signaling; P:cellular protein catabolic process; P:positive regulation of transcription from RNA polymerase II promoter; P:positive regulation of NF-kappaB transcripti…	EC:2.7.11	Transferring phosphorus-containing groups		GO:0070926	GO:0043123	GO:0097191	GO:0051291	GO:0043124	GO:0044257	GO:0045944	GO:0051092	GO:0060545	GO:0097342	GO:0097343	GO:0045651	GO:0032760	GO:0071356	GO:0097527	GO:0032403	GO:0042802	GO:0036289	GO:0051260	GO:0043235	GO:0005123	GO:0004674	GO:1990000	GO:0032757
Serine threonine-kinase Sgk3	GO:0042981 regulation of apoptotic process		TRINITY_DN45503_c3_g7	4.89554	4.22618	8.19396e-08	9.60191e-06	15.098	15.516	20.409	13.76	0.603	4.797	0.708	19.107	23.887	24.081	SGK3_RAT	Serine threonine- kinase Sgk3	1671	5.58741e-113	F:ion channel regulator activity; C:cytoplasmic vesicle; P:regulation of apoptotic process; P:positive regulation of transport; P:protein phosphorylation; P:single-organism process				GO:0099106	GO:0031410	GO:0042981	GO:0051050	GO:0006468	GO:0044699
Polyubiquitin-B	GO:0010939 regulation of necrotic cell death,GO:1901214 regulation of neuron death	GO:0043066 negative regulation of apoptotic process	TRINITY_DN29504_c0_g1	8.35096	1.33647	1.80482e-06	0.00013026	3.524	3.488	23.231	10.81	0	0	0	11.886	14.793	9.337	UBB_GORGO	Polyubiquitin-B	284	8.50425e-16	P:regulation of proteasomal protein catabolic process; P:transcription-coupled nucleotide-excision repair; P:interstrand cross-link repair; P:transforming growth factor beta receptor signaling pathway; P:fibroblast growth factor receptor signaling pathway; P:JNK cascade; P:regulation of transcription from RNA polymerase II promoter in response to hypoxia; C:neuronal cell body; P:negative regulati…				GO:0061136	GO:0006283	GO:0036297	GO:0007179	GO:0008543	GO:0007254	GO:0061418	GO:0043025	GO:0042059	GO:0051092	GO:0000187	GO:0002755	GO:0010939	GO:0075733	GO:0051881	GO:0005829	GO:0030666	GO:0032480	GO:0006296	GO:0034220	GO:0006294	GO:0090263	GO:0038061	GO:0006297
Leucine-rich repeat serine threonine-kinase	GO:0070997 neuron death,GO:0043068 positive regulation of programmed cell death	GO:1903206 negative regulation of hydrogen peroxide-induced cell death,GO:1901215 negative regulation of neuron death	TRINITY_DN43090_c0_g2	4.699	6.57959	1.64101e-08	2.42424e-06	2.041	8.108	5.618	5.647	0.664	0.246	1.284	11.644	16.36	18.39	LRRK2_HUMAN	Leucine-rich repeat serine threonine- kinase 2	4524	4.2399e-69	F:tubulin binding; P:positive regulation of protein binding; P:exploration behavior; P:positive regulation of dopamine receptor signaling pathway; P:negative regulation of thioredoxin peroxidase activity by peptidyl-threonine phosphorylation; P:determination of adult lifespan; P:positive regulation of programmed cell death; P:protein autophosphorylation; P:negative regulation of hydrogen peroxide…	EC:2.7.11; EC:2.7.12.1; EC:3.6.1.15	Transferring phosphorus-containing groups; Dual-specificity kinase; Nucleoside-triphosphate phosphatase		GO:0015631	GO:0032092	GO:0035640	GO:0060161	GO:1903125	GO:0008340	GO:0043068	GO:0046777	GO:1903206	GO:0044753	GO:1902236	GO:0044754	GO:0032091	GO:0005798	GO:0030426	GO:0007528	GO:0000187	GO:0005901	GO:0097487	GO:0000186	GO:0005902	GO:0003924	GO:0005829	GO:0001948
DNAJ homolog subfamily A member, mitochondrial	GO:0006915 apoptotic process,GO:0042981 regulation of apoptotic process	GO:0043069 negative regulation of programmed cell death	TRINITY_DN45437_c0_g1	4.64536	5.88578	1.20126e-05	0.000615485	104.391	9.158	13.389	12.873	0.121	1.335	1.021	11.291	27.338	7.615	DNJA3_MOUSE	homolog subfamily A member mitochondrial	3921	2.19083e-07	F:protein kinase binding; P:regulation of biological quality; P:multicellular organism development; P:regulation of apoptotic process; C:synapse; P:negative regulation of programmed cell death; P:regulation of immune system process; F:receptor binding; P:immune system process; P:mitochondrion organization; P:regulation of cell proliferation; P:cellular developmental process; P:regulation of molec…				GO:0019901	GO:0065008	GO:0007275	GO:0042981	GO:0045202	GO:0043069	GO:0002682	GO:0005102	GO:0002376	GO:0007005	GO:0042127	GO:0048869	GO:0065009	GO:0044459	GO:0007528	GO:0048522	GO:0005739	GO:0006915	GO:0005829	GO:0032268	GO:0050896
Serine threonine-kinase	GO:0006915 apoptotic process		TRINITY_DN39761_c0_g2	3.95471	3.4975	2.92009e-06	0.000192688	1.277	4.468	2.012	1.337	0.473	0.295	0.7	8.138	9.53	9.317	ST17A_RABIT	Serine threonine- kinase 17A	1508	1.02078e-85	F:nucleotide binding; P:apoptotic process; F:kinase activity; P:intracellular signal transduction				GO:0000166	GO:0006915	GO:0016301	GO:0035556
UDP-N-acetylglucosamine--peptide N-acetylglucosaminyltransferase 110 kDa	GO:0006915 apoptotic process		TRINITY_DN45406_c0_g1	3.66648	3.74254	1.05818e-05	0.000553818	1.139	4.13	3.665	3.123	0.935	0.498	1.432	7.559	12.551	8.527	OGT1_RAT	UDP-N-acetylglucosamine--peptide N-acetylglucosaminyltransferase 110 kDa subunit	1103	3.89851e-145	P:regulation of Rac protein signal transduction; P:histone H4-K5 acetylation; F:enzyme activator activity; F:histone acetyltransferase activity (H4-K16 specific); P:histone H4-K8 acetylation; P:positive regulation of proteolysis; P:positive regulation of transcription from RNA polymerase II promoter; P:histone H4-K16 acetylation; F:phosphatidylinositol-3,4,5-trisphosphate binding; F:protein O-Glc…	EC:2.4.1.94; EC:2.3.1.48	Protein N-acetylglucosaminyltransferase; Histone acetyltransferase		GO:0035020	GO:0043981	GO:0008047	GO:0046972	GO:0043982	GO:0045862	GO:0045944	GO:0043984	GO:0005547	GO:0097363	GO:0032922	GO:0032868	GO:0006915	GO:0005829	GO:0070688	GO:0031397	GO:0080182	GO:0006493	GO:0061087	GO:0006110	GO:0043996	GO:0046626	GO:0043995	GO:0005886
Eukaryotic translation initiation factor 2-alpha kinase	GO:0010939 regulation of necrotic cell death		TRINITY_DN41647_c5_g6	10.1597	3.0478	6.47254e-11	1.95803e-08	2.247	0	2.663	0.069	0	0	0	4.021	7.983	4.638	E2AK3_CAEEL	Eukaryotic translation initiation factor 2-alpha kinase	1279	6.90501e-09	P:regulation of necrotic cell death; P:negative regulation of translational initiation; P:nematode larval development; P:negative regulation of cell growth; P:endoplasmic reticulum unfolded protein response; P:positive regulation of protein phosphorylation; C:endoplasmic reticulum; F:eukaryotic translation initiation factor 2alpha kinase activity; C:membrane part; P:peptidyl-serine phosphorylation	EC:2.7.11	Transferring phosphorus-containing groups		GO:0010939	GO:0045947	GO:0002119	GO:0030308	GO:0030968	GO:0001934	GO:0005783	GO:0004694	GO:0044425	GO:0018105
Tripartite motif-containing protein 2	GO:0043523 regulation of neuron apoptotic process		TRINITY_DN41362_c1_g1	5.55826	1.94764	5.0636e-06	0.000303563	7.851	5.565	5.76	3.388	0	0	0.189	2.557	3.992	4.051	TRIM2_RAT	Tripartite motif-containing 2	824	2.02378e-12	F:ubiquitin-protein transferase activity; F:zinc ion binding; F:protein binding; C:cytoplasm; P:regulation of neuron apoptotic process; F:ligase activity; C:intracellular; P:protein ubiquitination				GO:0004842	GO:0008270	GO:0005515	GO:0005737	GO:0043523	GO:0016874	GO:0005622	GO:0016567
Fas-associated death domain protein-like (FADD-like)	GO:0097527 necroptotic signaling pathway,GO:0070231 T cell apoptotic process		TRINITY_DN39025_c3_g4	8.30401	1.29765	9.67432e-06	0.00051357	3.883	0.152	0.476	5.025	0	0	0	1.962	6.121	1.499	RIPK1_MOUSE	Receptor-interacting serine threonine- kinase 1	622	1.80623e-08	P:negative regulation of extrinsic apoptotic signaling pathway in absence of ligand; P:positive regulation of I-kappaB kinase/NF-kappaB signaling; P:ripoptosome assembly involved in necroptotic process; P:protein phosphorylation; P:positive regulation of NF-kappaB transcription factor activity; C:ripoptosome; F:protein binding; P:positive regulation of JNK cascade; P:positive regulation of multic…				GO:2001240	GO:0043123	GO:1901026	GO:0006468	GO:0051092	GO:0097342	GO:0005515	GO:0046330	GO:0051240	GO:0071363	GO:0016020	GO:0070231	GO:2000377	GO:2001238	GO:0097527	GO:0016301	GO:0051347
NOD-like receptor family member-like (NLR-like)	GO:0006915 apoptotic process,GO:0042981 regulation of apoptotic process		TRINITY_DN37572_c1_g1	8.01291	1.03222	1.13212e-05	0.000585333	2.905	0.852	1.711	1.706	0	0	0	1.383	2.108	2.005	NALP1_HUMAN	LRR and PYD domains-containing 1	810	3.05929e-08	F:nucleotide binding; F:protein binding; P:positive regulation of cellular process; P:apoptotic process; C:inflammasome complex; P:regulation of apoptotic process; P:response to stimulus				GO:0000166	GO:0005515	GO:0048522	GO:0006915	GO:0061702	GO:0042981	GO:0050896
Tumor necrosis factor receptor-associated factor (TRAF)			TRINITY_DN43915_c4_g11	3.51631	6.01275	3.94879e-06	0.000248244	112.181	77.778	42.822	38.86	16.797	25.178	47.331	261.42	216.087	253.878	TRAF5_MOUSE	TNF receptor-associated factor 5	564	1.37418e-07	F:protein binding; P:signal transduction; P:positive regulation of cell proliferation; C:CD40 receptor complex; F:signal transducer activity; P:positive regulation of NF-kappaB transcription factor activity; C:cytoplasmic side of plasma membrane				GO:0005515	GO:0007165	GO:0008284	GO:0035631	GO:0004871	GO:0051092	GO:0009898
Tumor necrosis factor receptor-associated factor (TRAF)			TRINITY_DN45626_c1_g4	5.92457	7.32793	6.72441e-09	1.11389e-06	31.097	17.861	21.202	3.596	1.207	9.133	2.535	149.769	439.426	91.303	TRAF6_DANRE	TNF receptor-associated factor 6	683	3.52917e-13	P:response to bacterium; P:positive regulation of transcription, DNA-templated; P:innate immune response; F:acid-amino acid ligase activity; P:response to virus; P:cellular process				GO:0009617	GO:0045893	GO:0045087	GO:0016881	GO:0009615	GO:0009987
Tumor necrosis factor receptor-associated factor (TRAF)			TRINITY_DN40228_c2_g4	8.22653	1.22387	3.60812e-06	0.000231433	6.2	6.79	9.992	5.774	0	0	0	8.975	9.234	5.793	TRAF3_HUMAN	TNF receptor-associated factor 3	332	7.16696e-07	C:cytoplasm; P:signal transduction; P:immune system process; F:enzyme binding				GO:0005737	GO:0007165	GO:0002376	GO:0019899
Tumor necrosis factor receptor-associated factor (TRAF)			TRINITY_DN42082_c0_g1	5.68493	2.34017	5.27711e-06	0.000314289	12.17	4.258	13.848	11.098	0	0.492	0	6.803	8.813	3.808	TRAF4_MOUSE	TNF receptor-associated factor 4	645	1.0157e-12	P:biological regulation; P:single-multicellular organism process; F:enzyme binding				GO:0065007	GO:0044707	GO:0019899
Tumor necrosis factor receptor-associated factor (TRAF)			TRINITY_DN36858_c0_g1	8.36102	1.34481	3.70445e-06	0.000235838	3.127	0.28	3.973	4.679	0	0	0	5.066	1.876	2.815	TRAF4_MOUSE	TNF receptor-associated factor 4	625	2.07733e-18	F:protein binding; P:single-organism process				GO:0005515	GO:0044699
Tumor necrosis factor receptor-associated factor (TRAF)			TRINITY_DN45158_c0_g1	3.72708	3.42156	1.92921e-05	0.00090627	2.125	8.003	4.157	2.962	0.433	0.228	0.584	5.05	8.307	9.276	TRAF4_MOUSE	TNF receptor-associated factor 4	1590	3.0671e-22	F:protein binding; P:single-organism process				GO:0005515	GO:0044699
Unknown Death domain protein			TRINITY_DN40841_c0_g1	8.54517	1.51544	1.8353e-06	0.00013157	0.451	2.858	0	1.164	0	0	0	1.222	3.38	1.661	---NA---		1232
Unknown Death domain protein			TRINITY_DN43568_c1_g2	8.10815	3.28143	4.73501e-08	5.99315e-06	3.922	0.175	3.506	8.505	0	0.43	0	23.868	4.723	15.109	---NA---		767
[truncated: 56 more columns]

## Sheet: Sheet1
Regulated cell death-related genes/domains existing in Halichondria panicea, but not found among differentially regulated genes:	Bcl2-Homology Protein	Bcl2-Homology Protein	TRINITY_DN40209_c0_g2, TRINITY_DN42919_c0_g2
	Apoptotic protease activating factor 1	Apoptotic protease activating factor 1	TRINITY_DN45753_c1_g1
	Bak-2 (anti-apoptotic)	Bak-2 (anti-apoptotic)	TRINITY_DN45278_c1_g3
	Bax Inhibitor domain PF01027 proteins	Bax Inhibitor domain PF01027 proteins	TRINITY_DN41591_c0_g3, TRINITY_DN37388_c0_g2, TRINITY_DN36344_c0_g1, TRINITY_DN51038_c0_g1
	Apoptosis-Inducing Factor 1	Apoptosis-Inducing Factor 1	TRINITY_DN43877_c0_g3
	Programmed cell death protein 4	Programmed cell death protein 4	TRINITY_DN44264_c1_g1
	Ret proto-oncogene	Ret proto-oncogene	TRINITY_DN45227_c0_g1
	c-Myc	c-Myc	TRINITY_DN38261_c0_g4
	TNF-related apoptosis-inducing ligand (TRAIL)	TNF-related apoptosis-inducing ligand (TRAIL)	TRINITY_DN36686_c0_g1
	Tumor necrosis factor receptor superfamily member 16-like	Tumor necrosis factor receptor superfamily member 16-like	TRINITY_DN45415_c0_g1
	NF-KappaB	NF-KappaB	TRINITY_DN43661_c0_g1
	CARD domain PF00619 proteins	CARD domain PF00619 proteins	TRINITY_DN43289_c0_g10, TRINITY_DN41579_c1_g1, TRINITY_DN27641_c0_g3, TRINITY_DN40788_c8_g2, TRINITY_DN36968_c0_g1, TRINITY_DN38247_c0_g1, TRINITY_DN43817_c0_g6, TRINITY_DN43140_c1_g1, TRINITY_DN46006_c1_g1, TRINITY_DN44550_c1_g1, TRINITY_DN42793_c0_g3, TRINITY_DN13292_c0_g2, TRINITY_DN44943_c0_g5, TRINITY_DN39157_c1_g2, TRINITY_DN37699_c0_g2, TRINITY_DN43120_c1_g5, TRINITY_DN35007_c0_g2, TRINITY…
	Death effector domain PF01335 proteins	Death effector domain PF01335 proteins	TRINITY_DN45541_c1_g1, TRINITY_DN43386_c0_g1, TRINITY_DN42183_c0_g1, TRINITY_DN36708_c0_g1, TRINITY_DN42734_c0_g1, TRINITY_DN38271_c0_g3, TRINITY_DN44429_c2_g2
	ATG7_N PF16420 domain proteins	ATG7_N PF16420 domain proteins	TRINITY_DN44338_c1_g1
	BIR PF00653 domain proteins	BIR PF00653 domain proteins	TRINITY_DN42597_c0_g1, TRINITY_DN41797_c1_g1, TRINITY_DN43578_c0_g3
	Caspase activity and apoptosis inhibitor PF15335 domain proteins	Caspase activity and apoptosis inhibitor PF15335 domain proteins	TRINITY_DN43761_c0_g1
	FAIM1 PF06905 domain proteins	FAIM1 PF06905 domain proteins	TRINITY_DN33683_c0_g1
	API5 PF05918 domain proteins	API5 PF05918 domain proteins	TRINITY_DN42936_c0_g3, TRINITY_DN42936_c0_g2
	CIDE-N PF02017 domain proteins	CIDE-N PF02017 domain proteins	TRINITY_DN44333_c1_g1
	Apoptogenic protein 1 PF10231 domain proteins	Apoptogenic protein 1 PF10231 domain proteins	TRINITY_DN42217_c0_g2
	P53 DNA-binding domain proteins	P53 DNA-binding domain proteins	TRINITY_DN43655_c0_g1, TRINITY_DN38075_c0_g1, TRINITY_DN43655_c0_g1, TRINITY_DN38075_c0_g1
	DD2 protein	DD2 protein	TRINITY_DN39915_c4_g3
GO terms associated with positive regulation of cell death searched for	GO:0001916 positive regulation of T cell mediated cytotoxicity	GO:0001916 positive regulation of T cell mediated cytotoxicity
	GO:0010939 regulation of necrotic cell death	GO:0010939 regulation of necrotic cell death
	GO:1901214 regulation of neuron death	GO:1901214 regulation of neuron death
	GO:0010939 regulation of necrotic cell death	GO:0010939 regulation of necrotic cell death
	GO:1901214 regulation of neuron death	GO:1901214 regulation of neuron death
	GO:1901214 regulation of neuron death	GO:1901214 regulation of neuron death
	GO:0006915 apoptotic process	GO:0006915 apoptotic process
	GO:0042981 regulation of apoptotic process	GO:0042981 regulation of apoptotic process
	GO:0006915 apoptotic process	GO:0006915 apoptotic process
	GO:0006915 apoptotic process	GO:0006915 apoptotic process
	GO:0006915 apoptotic process	GO:0006915 apoptotic process
	GO:0042981 regulation of apoptotic process	GO:0042981 regulation of apoptotic process
	GO:0006915 apoptotic process	GO:0006915 apoptotic process
	GO:0097527 necroptotic signaling pathway	GO:0097527 necroptotic signaling pathway
	GO:0070231 T cell apoptotic process	GO:0070231 T cell apoptotic process
	GO:0070513 death domain binding	GO:0070513 death domain binding
	GO:0005123 death receptor binding	GO:0005123 death receptor binding
	GO:0031264 death-inducing signaling complex	GO:0031264 death-inducing signaling complex
	GO:0097191 extrinsic apoptotic signaling pathway	GO:0097191 extrinsic apoptotic signaling pathway
	GO:0097527 necroptotic signaling pathway	GO:0097527 necroptotic signaling pathway
	GO:0060545 positive regulation of necroptotic process	GO:0060545 positive regulation of necroptotic process
	GO:0006915 apoptotic process	GO:0006915 apoptotic process
	GO:0008625 extrinsic apoptotic signaling pathway via death domain receptors	GO:0008625 extrinsic apoptotic signaling pathway via death domain receptors
	GO:0070243 regulation of thymocyte apoptotic process	GO:0070243 regulation of thymocyte apoptotic process
	GO:0008625 extrinsic apoptotic signaling pathway via death domain receptors	GO:0008625 extrinsic apoptotic signaling pathway via death domain receptors
	GO:0043065 positive regulation of apoptotic process	GO:0043065 positive regulation of apoptotic process
	GO:0043523 regulation of neuron apoptotic process	GO:0043523 regulation of neuron apoptotic process
	GO:0010939 regulation of necrotic cell death	GO:0010939 regulation of necrotic cell death
	GO:0045476 nurse cell apoptotic process	GO:0045476 nurse cell apoptotic process
	GO:0035071 salivary gland cell autophagic cell death	GO:0035071 salivary gland cell autophagic cell death
	GO:0031264 death-inducing signaling complex	GO:0031264 death-inducing signaling complex
	GO:0097191 extrinsic apoptotic signaling pathway	GO:0097191 extrinsic apoptotic signaling pathway
	GO:0043065 positive regulation of apoptotic process	GO:0043065 positive regulation of apoptotic process
	GO:0070997 neuron death	GO:0070997 neuron death
	GO:0043068 positive regulation of programmed cell death	GO:0043068 positive regulation of programmed cell death
	GO:0010941 regulation of cell death	GO:0010941 regulation of cell death
	GO:0035071 salivary gland cell autophagic cell death	GO:0035071 salivary gland cell autophagic cell death
	GO:0006915 apoptotic process	GO:0006915 apoptotic process
	GO:0043068 positive regulation of programmed cell death	GO:0043068 positive regulation of programmed cell death
	GO:0043065 positive regulation of apoptotic process	GO:0043065 positive regulation of apoptotic process
	GO:0012501 programmed cell death	GO:0012501 programmed cell death
	GO:0006915 apoptotic process	GO:0006915 apoptotic process
	GO:0006915 apoptotic process	GO:0006915 apoptotic process
	GO:0042981 regulation of apoptotic process	GO:0042981 regulation of apoptotic process
	GO:0010939 regulation of necrotic cell death	GO:0010939 regulation of necrotic cell death
	GO:1901214 regulation of neuron death	GO:1901214 regulation of neuron death
	GO:0042981 regulation of apoptotic process	GO:0042981 regulation of apoptotic process
	GO:0001916 positive regulation of T cell mediated cytotoxicity	GO:0001916 positive regulation of T cell mediated cytotoxicity
	GO:0043065 positive regulation of apoptotic process	GO:0043065 positive regulation of apoptotic process
GO terms associated with negative regulation of cell death searched for	GO:0043524 negative regulation of neuron apoptotic process	GO:0043524 negative regulation of neuron apoptotic process
	GO:0010667 negative regulation of cardiac muscle cell apoptotic process	GO:0010667 negative regulation of cardiac muscle cell apoptotic process
	GO:0043066 negative regulation of apoptotic process	GO:0043066 negative regulation of apoptotic process
	GO:0043066 negative regulation of apoptotic process	GO:0043066 negative regulation of apoptotic process
	GO:0010667 negative regulation of cardiac muscle cell apoptotic process	GO:0010667 negative regulation of cardiac muscle cell apoptotic process
	GO:1902109 negative regulation of mitochondrial membrane permeability involved in apoptotic process	GO:1902109 negative regulation of mitochondrial membrane permeability involved in apoptotic process
	GO:0060546 negative regulation of necroptotic process	GO:0060546 negative regulation of necroptotic process
	GO:0043524 negative regulation of neuron apoptotic process	GO:0043524 negative regulation of neuron apoptotic process
	GO:0043066 negative regulation of apoptotic process	GO:0043066 negative regulation of apoptotic process
	GO:0043066 negative regulation of apoptotic process	GO:0043066 negative regulation of apoptotic process
	GO:0043066 negative regulation of apoptotic process	GO:0043066 negative regulation of apoptotic process
	GO:0060546 negative regulation of necroptotic process	GO:0060546 negative regulation of necroptotic process
	GO:0033033 negative regulation of myeloid cell apoptotic process	GO:0033033 negative regulation of myeloid cell apoptotic process
	GO:0043066 negative regulation of apoptotic process	GO:0043066 negative regulation of apoptotic process
	GO:0060548 negative regulation of cell death	GO:0060548 negative regulation of cell death
	GO:0043066 negative regulation of apoptotic process	GO:0043066 negative regulation of apoptotic process
	GO:1903204 negative regulation of oxidative stress-induced neuron death	GO:1903204 negative regulation of oxidative stress-induced neuron death
	GO:0043066 negative regulation of apoptotic process	GO:0043066 negative regulation of apoptotic process
	GO:1903206 negative regulation of hydrogen peroxide-induced cell death	GO:1903206 negative regulation of hydrogen peroxide-induced cell death
	GO:1901215 negative regulation of neuron death	GO:1901215 negative regulation of neuron death
	GO:0043069 negative regulation of programmed cell death	GO:0043069 negative regulation of programmed cell death
	GO:0043066 negative regulation of apoptotic process	GO:0043066 negative regulation of apoptotic process
	GO:0010667 negative regulation of cardiac muscle cell apoptotic process	GO:0010667 negative regulation of cardiac muscle cell apoptotic process
	GO:0043066 negative regulation of apoptotic process	GO:0043066 negative regulation of apoptotic process
	GO:0043066 negative regulation of apoptotic process	GO:0043066 negative regulation of apoptotic process
